# Supplementary material for: Crystal structure of (1Z,2E)-cinnamaldehyde oxime
Source: Acta Crystallogr E Crystallogr Commun. 2015 Dec 16;71(Pt 12):o1063–4. doi: 10.1107/S2056989015023853 (PMC4719980; doi:10.1107/S2056989015023853)
Supplement: Supplementary file 1 [file e-71-o1063-sup1.cif]

##############################################################################
#                                                                            #
# This CIF contains the data in a paper accepted for publication in          #
# Acta Crystallographica Section E. It conforms to the requirements of       #
# Notes for Authors for Acta Crystallographica Section E, and has been       #
# peer reviewed under the auspices of the IUCr Commission on Journals.       #
#                                                                            #
# Full details of the Crystallographic Information File format               #
# are given in the paper "The Crystallographic Information File (CIF):       #
# a New Standard Archive File for Crystallography" by S. R. Hall, F. H.      #
# Allen and I. D. Brown [Acta Cryst. (1991), A47, 655-685].                  #
#                                                                            #
# The current version of the core CIF dictionary is obtainable from          #
# ftp://ftp.iucr.org/pub/cif_core.dic.                                       #
#                                                                            #
# Software is freely available for graphical display of the structure(s)     #
# in this CIF. For information consult the CIF software page                 #
# http://www.iucr.org/resources/cif/software.                                #
#                                                                            #
# This file may be used for bona fide research purposes within the           #
# scientific community so long as proper attribution is given to the journal # 
# article from which it was obtained.                                        #
#                                                                            #
##############################################################################
data_I
_database_code_depnum_ccdc_archive 'CCDC 1441984'
_audit_creation_method
;
Olex2 1.2
(compiled 2015.09.30 svn.r3233 for OlexSys, GUI svn.r5103)
;
_journal_date_recd_electronic     2015-12-09
_journal_date_accepted     2015-12-11
_journal_name_full     'Acta Crystallographica, Section E'
_journal_year     2015
_journal_volume     71
_journal_issue     12
_journal_page_first     o1063
_journal_page_last     o1064
_journal_paper_category     HO
_journal_paper_doi     10.1107/S2056989015023853
_journal_coeditor_code     SU5260
_publ_contact_author_name     'Thies Thiemann'
_publ_contact_author_address
;
Department of Chemistry
United Arab Emirates University
AL Ain
Abu Dhabi
.
United Arab Emirates
;
_publ_contact_author_email     'thies@uaeu.ac.ae'
_publ_contact_author_fax     '0097137671291'
_publ_contact_author_phone     '00971566925943'
_publ_section_title
;
Crystal structure of (1<i>Z</i>,2<i>E</i>)-cinnamaldehyde oxime
;
loop_
    _publ_author_name
    _publ_author_address
    'Bugenhagen, Bernhard'
;
Institute of Inorganic Chemistry
University of Hamburg
Hamburg
Germany
;
    'Al Soom, Nuha'
;
Department of Chemistry
United Arab Emirates University
AL Ain
Abu Dhabi
United Arab Emirates
;
    'Al Jasem, Yosef'
;
Department of Chemical Engineering
United Arab Emirates University
AL Ain
Abu Dhabi
United Arab Emirates
;
    'Thiemann, Thies'
;
Department of Chemistry
United Arab Emirates University
AL Ain
Abu Dhabi
United Arab Emirates
;
_publ_section_synopsis     .
_chemical_name_systematic     '(1<i>Z</i>,2<i>E</i>)-3-phenylprop-2-enal oxime'
_chemical_name_common     '(1<i>Z</i>,2<i>E</i>)-cinnamaldehyde oxime'
_chemical_formula_moiety     'C9 H9 N O'
_chemical_formula_sum     'C9 H9 N O'
_chemical_formula_iupac     'C9 H9 N O'
_chemical_formula_weight     147.17
_chemical_melting_point     348
_shelx_space_group_comment
;
The symmetry employed for this shelxl refinement is uniquely defined
by the following loop, which should always be used as a source of
symmetry information in preference to the above space-group names.
They are only intended as comments.
;
_space_group_crystal_system     orthorhombic
_space_group_name_H-M_alt     'P b c a'
_space_group_name_Hall     '-P 2ac 2ab'
loop_
    _space_group_symop_operation_xyz
    'x, y, z'
    '-x+1/2, -y, z+1/2'
    '-x, y+1/2, -z+1/2'
    'x+1/2, -y+1/2, -z'
    '-x, -y, -z'
    'x-1/2, y, -z-1/2'
    'x, -y-1/2, z-1/2'
    '-x-1/2, y-1/2, z'
_cell_length_a     10.231(5)
_cell_length_b     7.584(3)
_cell_length_c     41.816(18)
_cell_angle_alpha     90
_cell_angle_beta     90
_cell_angle_gamma     90
_cell_volume     3245(2)
_cell_formula_units_Z     16
_cell_measurement_reflns_used     9623
_cell_measurement_theta_min     2.22
_cell_measurement_theta_max     28.42
_cell_measurement_temperature     100
_exptl_crystal_description     'block'
_exptl_crystal_colour     'colourless'
_exptl_crystal_size_max     0.2
_exptl_crystal_size_mid     0.2
_exptl_crystal_size_min     0.1
_exptl_crystal_density_diffrn     1.205
_exptl_crystal_density_meas     ?
_exptl_crystal_density_method     ?
_exptl_crystal_F_000     1248
_exptl_absorpt_coefficient_mu     0.079
_exptl_absorpt_correction_type     multi-scan
_exptl_absorpt_process_details
;
(SADABS; Bruker, 2013)
;
_shelx_estimated_absorpt_T_min     0.984
_shelx_estimated_absorpt_T_max     0.992
_exptl_absorpt_correction_T_min     0.6659
_exptl_absorpt_correction_T_max     0.7458
_exptl_special_details     ?
_diffrn_ambient_temperature     100
_diffrn_radiation_type     MoK\a
_diffrn_radiation_wavelength     0.71073
_diffrn_measurement_device_type     'Bruker APEXII CCD'
_diffrn_measurement_method     '\f and \w scans'
_diffrn_detector_area_resol_mean     ?
_diffrn_reflns_number     34431
_diffrn_reflns_av_R_equivalents     0.0215
_diffrn_reflns_theta_min     0.974
_diffrn_reflns_theta_max     28.570
_diffrn_reflns_theta_full     26.000
_diffrn_measured_fraction_theta_max     0.952
_diffrn_measured_fraction_theta_full     0.996
_diffrn_reflns_limit_h_min     -13
_diffrn_reflns_limit_h_max     13
_diffrn_reflns_limit_k_min     -10
_diffrn_reflns_limit_k_max     10
_diffrn_reflns_limit_l_min     -55
_diffrn_reflns_limit_l_max     53
_diffrn_standards_number     0
_refine_special_details     ?
_reflns_number_total     3944
_reflns_number_gt     3724
_reflns_threshold_expression     'I > 2\s(I)'
_refine_ls_structure_factor_coef     Fsqd
_refine_ls_matrix_type     full
_refine_ls_R_factor_all     0.0451
_refine_ls_R_factor_gt     0.0430
_refine_ls_wR_factor_gt     0.1118
_refine_ls_wR_factor_ref     0.1132
_refine_ls_goodness_of_fit_ref     1.096
_refine_ls_restrained_S_all     1.096
_refine_ls_number_reflns     3944
_refine_ls_number_parameters     207
_refine_ls_number_restraints     0
_refine_ls_hydrogen_treatment     mixed
_refine_ls_weighting_scheme     calc
_refine_ls_weighting_details
              'w=1/[\s^2^(Fo^2^)+(0.0445P)^2^+2.1543P] where P=(Fo^2^+2Fc^2^)/3'
_atom_sites_solution_hydrogens     mixed
_atom_sites_solution_primary     ?
_atom_sites_solution_secondary     ?
_refine_ls_shift/su_max     0.001
_refine_ls_shift/su_mean     0.000
_refine_diff_density_max     0.446
_refine_diff_density_min     -0.190
_refine_ls_extinction_method     none
_refine_ls_extinction_coef     .
loop_
    _atom_type_symbol
    _atom_type_description
    _atom_type_scat_dispersion_real
    _atom_type_scat_dispersion_imag
    _atom_type_scat_source
    'C' 'C' 0.0033 0.0016
                         'International Tables Vol C Tables 4.2.6.8 and 6.1.1.4'
    'H' 'H' 0.0000 0.0000
                         'International Tables Vol C Tables 4.2.6.8 and 6.1.1.4'
    'N' 'N' 0.0061 0.0033
                         'International Tables Vol C Tables 4.2.6.8 and 6.1.1.4'
    'O' 'O' 0.0106 0.0060
                         'International Tables Vol C Tables 4.2.6.8 and 6.1.1.4'
_computing_data_collection
;
APEX2 (Bruker, 2013)
;
_computing_cell_refinement
;
SAINT (Bruker, 2013)
;
_computing_data_reduction
;
SAINT (Bruker, 2013)
;
_computing_structure_solution
;
SHELXS97 (Sheldrick, 2008)
;
_computing_structure_refinement
;
SHELXL2014 (Sheldrick, 2015)
;
_computing_molecular_graphics
;
PLATON (Spek, 2009) and Mercury (Macrae <i>et al.</i>,  2008)
;
_computing_publication_material
;
<i>OLEX2</i> (Dolomanov <i>et al.</i>,  2009)
;
loop_
    _atom_site_type_symbol
    _atom_site_label
    _atom_site_fract_x
    _atom_site_fract_y
    _atom_site_fract_z
    _atom_site_U_iso_or_equiv
    _atom_site_adp_type
    _atom_site_calc_flag
    _atom_site_occupancy
    _atom_site_disorder_assembly
    _atom_site_disorder_group
    O O1B 0.27939(9) 0.14918(13) 0.83349(2) 0.0214(2) Uani d 1 . .
    O O1A 0.57897(9) 0.36622(12) 0.60376(2) 0.0210(2) Uani d 1 . .
    N N1A 0.65418(10) 0.21056(14) 0.60658(2) 0.0172(2) Uani d 1 . .
    N N1B 0.37727(11) 0.02042(14) 0.83755(2) 0.0189(2) Uani d 1 . .
    C C9A 0.66426(11) 0.12592(16) 0.57973(3) 0.0162(2) Uani d 1 . .
    H H9A 0.7096 0.0167 0.5804 0.019 Uiso calc 1 . .
    C C7A 0.65649(11) 0.10018(15) 0.52143(3) 0.0146(2) Uani d 1 . .
    H H7A 0.7135 0.0024 0.5242 0.017 Uiso calc 1 . .
    C C1A 0.62383(11) 0.14952(15) 0.48805(3) 0.0137(2) Uani d 1 . .
    C C6A 0.52038(11) 0.26618(15) 0.48030(3) 0.0152(2) Uani d 1 . .
    H H6A 0.4665 0.3124 0.4968 0.018 Uiso calc 1 . .
    C C2B 0.50012(12) -0.04774(16) 0.69394(3) 0.0171(2) Uani d 1 . .
    H H2B 0.5770 -0.1114 0.6993 0.021 Uiso calc 1 . .
    C C5A 0.49730(12) 0.31367(16) 0.44838(3) 0.0182(2) Uani d 1 . .
    H H5A 0.4278 0.3920 0.4434 0.022 Uiso calc 1 . .
    C C7B 0.44406(12) -0.04211(15) 0.75192(3) 0.0167(2) Uani d 1 . .
    H H7B 0.5154 -0.1202 0.7552 0.020 Uiso calc 1 . .
    C C2A 0.70079(12) 0.08011(17) 0.46297(3) 0.0189(2) Uani d 1 . .
    H H2A 0.7689 -0.0008 0.4678 0.023 Uiso calc 1 . .
    C C8A 0.61346(11) 0.18013(15) 0.54843(3) 0.0152(2) Uani d 1 . .
    H H8A 0.5502 0.2716 0.5471 0.018 Uiso calc 1 . .
    C C1B 0.41218(11) 0.00325(15) 0.71837(3) 0.0153(2) Uani d 1 . .
    C C3B 0.47534(13) -0.00548(17) 0.66187(3) 0.0202(3) Uani d 1 . .
    H H3B 0.5352 -0.0408 0.6457 0.024 Uiso calc 1 . .
    C C5B 0.27317(13) 0.13917(17) 0.67760(3) 0.0224(3) Uani d 1 . .
    H H5B 0.1963 0.2023 0.6720 0.027 Uiso calc 1 . .
    C C6B 0.29760(12) 0.09644(16) 0.70966(3) 0.0188(2) Uani d 1 . .
    H H6B 0.2368 0.1303 0.7257 0.023 Uiso calc 1 . .
    C C4B 0.36242(14) 0.08882(17) 0.65358(3) 0.0228(3) Uani d 1 . .
    H H4B 0.3461 0.1186 0.6319 0.027 Uiso calc 1 . .
    C C8B 0.38138(12) 0.01692(16) 0.77854(3) 0.0170(2) Uani d 1 . .
    H H8B 0.3088 0.0942 0.7763 0.020 Uiso calc 1 . .
    C C9B 0.42381(13) -0.03653(16) 0.81057(3) 0.0191(2) Uani d 1 . .
    H H9B 0.4921 -0.1212 0.8117 0.023 Uiso calc 1 . .
    C C4A 0.57625(13) 0.24623(18) 0.42372(3) 0.0220(3) Uani d 1 . .
    H H4A 0.5607 0.2799 0.4022 0.026 Uiso calc 1 . .
    C C3A 0.67797(14) 0.12902(18) 0.43106(3) 0.0235(3) Uani d 1 . .
    H H3A 0.7314 0.0828 0.4145 0.028 Uiso calc 1 . .
    H H1B 0.248(2) 0.163(2) 0.8539(4) 0.039(5) Uiso d 1 . .
    H H1A 0.588(2) 0.415(3) 0.6235(5) 0.048(6) Uiso d 1 . .
loop_
    _atom_site_aniso_label
    _atom_site_aniso_U_11
    _atom_site_aniso_U_22
    _atom_site_aniso_U_33
    _atom_site_aniso_U_12
    _atom_site_aniso_U_13
    _atom_site_aniso_U_23
    O1B 0.0216(4) 0.0283(5) 0.0144(4) 0.0041(4) 0.0037(3) 0.0011(3)
    O1A 0.0301(5) 0.0197(4) 0.0131(4) 0.0029(4) -0.0024(3) -0.0010(3)
    N1A 0.0181(5) 0.0191(5) 0.0144(5) -0.0022(4) -0.0008(4) 0.0040(4)
    N1B 0.0237(5) 0.0183(5) 0.0146(5) -0.0013(4) -0.0001(4) 0.0023(4)
    C9A 0.0169(5) 0.0174(5) 0.0141(5) -0.0026(4) -0.0012(4) 0.0033(4)
    C7A 0.0143(5) 0.0136(5) 0.0159(5) -0.0011(4) -0.0030(4) 0.0012(4)
    C1A 0.0158(5) 0.0118(5) 0.0134(5) -0.0026(4) -0.0024(4) -0.0012(4)
    C6A 0.0148(5) 0.0147(5) 0.0160(5) -0.0010(4) -0.0008(4) -0.0011(4)
    C2B 0.0167(5) 0.0167(5) 0.0178(5) -0.0018(4) 0.0025(4) -0.0009(4)
    C5A 0.0179(5) 0.0171(5) 0.0195(6) -0.0008(4) -0.0054(4) 0.0022(4)
    C7B 0.0196(5) 0.0142(5) 0.0164(5) 0.0014(4) 0.0010(4) 0.0006(4)
    C2A 0.0206(6) 0.0189(6) 0.0172(6) 0.0051(5) -0.0019(4) -0.0028(4)
    C8A 0.0164(5) 0.0151(5) 0.0141(5) -0.0020(4) -0.0023(4) 0.0015(4)
    C1B 0.0189(5) 0.0125(5) 0.0144(5) -0.0018(4) 0.0019(4) -0.0005(4)
    C3B 0.0254(6) 0.0203(6) 0.0149(5) -0.0065(5) 0.0053(5) -0.0020(4)
    C5B 0.0265(7) 0.0189(6) 0.0218(6) 0.0021(5) -0.0048(5) 0.0013(5)
    C6B 0.0211(6) 0.0179(6) 0.0175(6) 0.0020(5) 0.0019(4) -0.0010(4)
    C4B 0.0324(7) 0.0207(6) 0.0152(5) -0.0065(5) -0.0032(5) 0.0023(5)
    C8B 0.0206(5) 0.0157(5) 0.0146(5) -0.0005(4) 0.0015(4) 0.0009(4)
    C9B 0.0239(6) 0.0171(6) 0.0162(5) 0.0001(5) 0.0007(4) 0.0022(4)
    C4A 0.0290(6) 0.0236(6) 0.0133(5) -0.0014(5) -0.0052(5) 0.0011(5)
    C3A 0.0299(7) 0.0270(7) 0.0137(5) 0.0033(5) 0.0015(5) -0.0048(5)
_geom_special_details
;
 All esds (except the esd in the dihedral angle between two l.s. planes)
 are estimated using the full covariance matrix.  The cell esds are taken
 into account individually in the estimation of esds in distances, angles
 and torsion angles; correlations between esds in cell parameters are only
 used when they are defined by crystal symmetry.  An approximate (isotropic)
 treatment of cell esds is used for estimating esds involving l.s. planes.
;
loop_
    _geom_bond_atom_site_label_1
    _geom_bond_atom_site_label_2
    _geom_bond_site_symmetry_2
    _geom_bond_distance
    _geom_bond_publ_flag
    C1A C2A . 1.4133(17) ?
    C1A C6A . 1.4171(16) ?
    C1B C6B . 1.4166(17) ?
    C2A C3A . 1.4043(18) ?
    C2A H2A . 0.9500 ?
    C2B C3B . 1.4020(17) ?
    C2B C1B . 1.4152(16) ?
    C2B H2B . 0.9500 ?
    C3A H3A . 0.9500 ?
    C3B C4B . 1.402(2) ?
    C3B H3B . 0.9500 ?
    C4A C3A . 1.4027(19) ?
    C4A H4A . 0.9500 ?
    C4B H4B . 0.9500 ?
    C5A C4A . 1.4063(19) ?
    C5A H5A . 0.9500 ?
    C5B C4B . 1.4100(19) ?
    C5B C6B . 1.4017(18) ?
    C5B H5B . 0.9500 ?
    C6A C5A . 1.4026(17) ?
    C6A H6A . 0.9500 ?
    C6B H6B . 0.9500 ?
    C7A C8A . 1.3548(17) ?
    C7A C1A . 1.4834(16) ?
    C7A H7A . 0.9500 ?
    C7B C8B . 1.3606(17) ?
    C7B C1B . 1.4806(17) ?
    C7B H7B . 0.9500 ?
    C8A H8A . 0.9500 ?
    C8B C9B . 1.4649(17) ?
    C8B H8B . 0.9500 ?
    C9A C8A . 1.4671(16) ?
    C9A H9A . 0.9500 ?
    C9B H9B . 0.9500 ?
    N1A C9A . 1.2977(16) ?
    N1B C9B . 1.2985(16) ?
    O1A H1A . 0.91(2) ?
    O1A N1A . 1.4141(14) ?
    O1B H1B . 0.917(19) ?
    O1B N1B . 1.4090(14) ?
loop_
    _geom_angle_atom_site_label_1
    _geom_angle_atom_site_label_2
    _geom_angle_atom_site_label_3
    _geom_angle_site_symmetry_1
    _geom_angle_site_symmetry_3
    _geom_angle
    _geom_angle_publ_flag
    C1A C2A H2A . . 119.5 ?
    C1A C6A H6A . . 119.9 ?
    C1A C7A H7A . . 116.6 ?
    C1B C6B H6B . . 119.7 ?
    C1B C7B H7B . . 116.7 ?
    C1B C2B H2B . . 119.6 ?
    C2A C3A H3A . . 120.0 ?
    C2A C1A C6A . . 118.62(11) ?
    C2A C1A C7A . . 118.62(11) ?
    C2B C3B C4B . . 120.13(11) ?
    C2B C3B H3B . . 119.9 ?
    C2B C1B C6B . . 118.47(11) ?
    C2B C1B C7B . . 118.71(11) ?
    C3A C4A H4A . . 120.1 ?
    C3A C4A C5A . . 119.75(11) ?
    C3A C2A H2A . . 119.5 ?
    C3A C2A C1A . . 120.94(11) ?
    C3B C4B H4B . . 120.1 ?
    C3B C4B C5B . . 119.72(12) ?
    C3B C2B C1B . . 120.87(12) ?
    C3B C2B H2B . . 119.6 ?
    C4A C3A H3A . . 120.0 ?
    C4A C3A C2A . . 119.91(11) ?
    C4A C5A H5A . . 119.7 ?
    C4B C5B H5B . . 119.9 ?
    C4B C3B H3B . . 119.9 ?
    C5A C4A H4A . . 120.1 ?
    C5A C6A H6A . . 119.9 ?
    C5A C6A C1A . . 120.24(11) ?
    C5B C4B H4B . . 120.1 ?
    C5B C6B H6B . . 119.7 ?
    C5B C6B C1B . . 120.60(11) ?
    C6A C5A C4A . . 120.52(11) ?
    C6A C5A H5A . . 119.7 ?
    C6A C1A C7A . . 122.75(10) ?
    C6B C5B C4B . . 120.20(12) ?
    C6B C5B H5B . . 119.9 ?
    C6B C1B C7B . . 122.82(10) ?
    C7A C8A H8A . . 119.9 ?
    C7A C8A C9A . . 120.18(11) ?
    C7B C8B C9B . . 121.15(12) ?
    C7B C8B H8B . . 119.4 ?
    C8A C7A C1A . . 126.72(11) ?
    C8A C7A H7A . . 116.6 ?
    C8A C9A H9A . . 116.4 ?
    C8B C9B H9B . . 116.8 ?
    C8B C7B C1B . . 126.51(11) ?
    C8B C7B H7B . . 116.7 ?
    C9A C8A H8A . . 119.9 ?
    C9A N1A O1A . . 112.58(9) ?
    C9B C8B H8B . . 119.4 ?
    C9B N1B O1B . . 112.73(10) ?
    N1A C9A C8A . . 127.25(11) ?
    N1A C9A H9A . . 116.4 ?
    N1A O1A H1A . . 102.2(13) ?
    N1B C9B H9B . . 116.8 ?
    N1B C9B C8B . . 126.41(12) ?
    N1B O1B H1B . . 102.2(12) ?
loop_
    _geom_torsion_atom_site_label_1
    _geom_torsion_atom_site_label_2
    _geom_torsion_atom_site_label_3
    _geom_torsion_atom_site_label_4
    _geom_torsion_site_symmetry_1
    _geom_torsion_site_symmetry_2
    _geom_torsion_site_symmetry_3
    _geom_torsion_site_symmetry_4
    _geom_torsion
    _geom_torsion_publ_flag
    C1A C2A C3A C4A . . . . -1.0(2) ?
    C1A C6A C5A C4A . . . . 0.04(18) ?
    C1A C7A C8A C9A . . . . -174.32(11) ?
    C1B C7B C8B C9B . . . . -179.24(11) ?
    C1B C2B C3B C4B . . . . 0.13(18) ?
    C2A C1A C6A C5A . . . . -1.24(17) ?
    C2B C3B C4B C5B . . . . -0.73(19) ?
    C2B C1B C6B C5B . . . . -0.92(18) ?
    C3B C2B C1B C6B . . . . 0.69(18) ?
    C3B C2B C1B C7B . . . . -179.00(11) ?
    C4B C5B C6B C1B . . . . 0.34(19) ?
    C5A C4A C3A C2A . . . . -0.2(2) ?
    C6A C5A C4A C3A . . . . 0.71(19) ?
    C6A C1A C2A C3A . . . . 1.73(18) ?
    C6B C5B C4B C3B . . . . 0.50(19) ?
    C7A C1A C2A C3A . . . . -177.00(11) ?
    C7A C1A C6A C5A . . . . 177.43(11) ?
    C7B C8B C9B N1B . . . . 175.07(12) ?
    C7B C1B C6B C5B . . . . 178.75(12) ?
    C8A C7A C1A C2A . . . . 165.01(12) ?
    C8A C7A C1A C6A . . . . -13.66(18) ?
    C8B C7B C1B C6B . . . . -9.56(19) ?
    C8B C7B C1B C2B . . . . 170.11(12) ?
    N1A C9A C8A C7A . . . . 164.78(12) ?
    O1A N1A C9A C8A . . . . 3.45(17) ?
    O1B N1B C9B C8B . . . . -1.80(18) ?
loop_
    _geom_hbond_atom_site_label_d
    _geom_hbond_atom_site_label_h
    _geom_hbond_atom_site_label_a
    _geom_hbond_site_symmetry_a
    _geom_hbond_distance_dh
    _geom_hbond_distance_ha
    _geom_hbond_distance_da
    _geom_hbond_angle_dha
    O1A H1A N1B 3_656 0.91(2) 1.85(2) 2.755(2) 174(2)
    O1B H1B N1A 6_557 0.92(2) 1.95(2) 2.853(2) 170(2)
    C2A H2A Cg1 8_755 0.95 2.70 3.563(2) 151
    C5B H5B Cg2 8_655 0.95 2.80 3.508(2) 132
    C9B H9B Cg2 3_646 0.95 2.82 3.717(2) 159
_shelx_hkl_file
;
   0  -1   0   -5.00    0.20
   0  -1   0   -3.70    0.20
   0  -2   0 3953.50   75.69
   0  -2   0 3810.22   83.29
   0  -2   0 3906.01   83.29
   0  -2   0 3930.51   80.69
   0  -4   0  337.37    7.10
   0  -4   0  335.07    7.40
   0  -4   0  327.97    8.10
   0  -4   0  329.37    8.20
   0  -5   0    4.00    0.60
   0  -5   0    4.50    0.90
   0  -5   0    4.40    0.90
   0  -5   0    3.20    0.50
   0  -6   0  460.55   11.50
   0  -6   0  441.66   10.10
   0  -6   0  451.95   11.20
   0  -6   0  453.45    9.80
   0   7   0    9.20    1.50
   0   8   0  632.54   15.80
   0  -8   0  649.43   14.00
  -1   0   0   -1.10    0.10
   1   0   0   -1.00    0.10
   1   0   0   -0.60    0.10
   1  -1   0   -0.40    0.20
  -1   1   0    0.60    0.20
  -1  -1   0    0.10    0.10
   1  -1   0    0.60    0.20
  -1  -1   0    0.10    0.20
  -1  -1   0    0.00    0.20
   1  -1   0    0.50    0.10
   1   1   0   -0.20    0.10
   1  -2   0   -9.80    0.30
   1  -2   0   -8.20    0.30
   1  -2   0   -7.40    0.40
  -1  -2   0   -8.40    0.30
  -1  -2   0   -9.00    0.40
  -1  -2   0   -9.20    0.30
   1  -3   0    0.30    0.40
  -1  -3   0   -0.10    0.30
   1  -3   0    1.30    0.30
  -1  -3   0   -0.40    0.40
  -1  -3   0   -0.10    0.30
   1  -3   0   -0.20    0.30
   1  -3   0    0.00    0.40
   1   3   0    0.30    0.20
  -1  -4   0    0.80    0.60
   1   4   0    1.00    0.30
  -1  -4   0    0.00    0.40
   1  -4   0    0.70    0.60
   1  -4   0   -0.50    0.50
  -1  -4   0    0.50    0.50
   1  -4   0    0.30    0.40
   1  -4   0    0.90    0.40
   1  -5   0    0.50    0.50
   1   5   0    2.00    0.50
   1  -5   0    0.30    0.70
  -1  -5   0    1.00    0.80
  -1  -5   0    0.90    0.70
   1  -5   0    1.90    0.50
  -1  -5   0    0.70    0.50
   1  -5   0    5.10    0.90
  -1  -6   0    0.50    0.60
   1  -6   0    0.50    0.80
   1  -6   0    1.70    1.00
  -1  -6   0    0.60    1.00
   1  -6   0    1.30    0.60
   1   6   0    0.30    0.50
  -1  -6   0    0.60    0.80
   1  -6   0    0.30    0.60
  -1  -7   0    0.30    0.90
   1   7   0   -0.30    0.50
   1   7   0    1.80    1.10
   1  -7   0    1.00    1.10
  -1  -7   0    0.00    0.70
   1  -7   0   -0.10    0.60
  -1   7   0    0.80    1.00
   1   8   0   -1.60    0.90
  -1   8   0    0.50    0.90
   1  -8   0   -1.20    1.10
  -1  -8   0    1.80    0.90
  -1  -9   0   -0.50    0.90
   1   9   0   -1.10    1.20
  -2   0   0  745.93   14.70
   2   0   0  769.12   15.80
   2   0   0  752.02   15.70
  -2   1   0 5478.75  105.79
  -2  -1   0 4986.30  104.99
  -2  -1   0 5494.25  109.69
   2  -1   0 4521.55  118.79
  -2   2   0  159.58    3.50
   2  -2   0  158.78    4.20
   2   2   0  165.38    3.60
  -2  -2   0  152.88    3.60
  -2  -2   0  150.78    4.10
   2  -2   0  155.28    3.50
  -2  -2   0  153.88    3.50
   2  -2   0  154.68    3.80
  -2  -3   0   57.09    1.90
   2  -3   0   59.09    1.90
   2  -3   0   69.59    2.00
  -2  -3   0   65.19    2.00
   2   3   0   78.29    1.90
  -2  -3   0   62.89    2.40
   2  -3   0   67.39    2.50
  -2   4   0 5872.71  115.69
  -2  -4   0 5865.61  116.09
  -2  -4   0 6089.49  125.99
   2  -4   0 5929.71  124.99
   2   4   0 5870.51  123.19
   2  -4   0 5850.92  123.29
  -2  -4   0 5788.82  126.39
   2  -4   0 6089.19  124.29
   2  -5   0  197.28    5.30
   2  -5   0  194.68    5.00
   2  -5   0  201.08    6.00
  -2  -5   0  199.48    4.80
  -2   5   0  191.18    4.80
  -2  -5   0  201.88    5.90
   2   5   0  195.48    4.80
  -2  -5   0  206.98    5.40
  -2  -6   0   87.79    2.90
  -2  -6   0   90.99    3.40
  -2  -6   0   88.99    3.70
  -2   6   0   87.99    2.90
   2  -6   0   87.89    3.80
   2  -6   0   94.69    2.90
   2   6   0   89.99    2.80
   2   7   0   41.90    2.80
   2  -7   0   38.50    2.90
  -2   7   0   40.60    2.10
   2  -7   0   40.30    1.90
  -2  -7   0   41.20    2.00
  -2   8   0   19.80    1.80
   2  -8   0   14.60    2.20
  -2  -8   0   16.00    1.60
   2   8   0   16.60    2.20
   2   9   0   33.20    3.20
  -2  -9   0   34.90    2.30
   2  -9   0   33.30    3.40
  -3   0   0   -0.20    0.20
   3   0   0    0.50    0.30
  -3   0   0   -0.30    0.20
   3   0   0   -0.10    0.20
  -3  -1   0   -0.20    0.40
   3  -1   0   -0.90    0.40
   3  -1   0   -0.10    0.30
  -3   1   0    2.80    0.40
   3   1   0   -0.10    0.30
  -3  -2   0   -0.50    0.40
  -3  -2   0    0.20    0.20
  -3   2   0    0.50    0.30
  -3  -2   0   -0.40    0.30
   3  -2   0    0.30    0.40
   3  -2   0   -0.20    0.40
   3   2   0    0.20    0.30
   3  -2   0   -0.10    0.10
  -3  -3   0    0.60    0.70
   3  -3   0    1.00    0.40
   3  -3   0    2.00    0.80
  -3   4   0    3.50    0.60
   3   4   0    2.50    0.50
  -3  -4   0    1.50    0.50
  -3  -4   0   -0.30    0.60
   3  -4   0    1.70    0.60
   3  -4   0    6.30    1.10
   3  -4   0    0.40    0.40
  -3  -4   0   -0.40    0.50
   3   5   0    2.60    0.60
  -3  -5   0    1.50    0.70
  -3   5   0    3.70    0.70
   3  -5   0    1.60    1.00
  -3  -5   0    0.30    0.80
   3  -5   0    0.80    0.60
   3  -6   0   -0.20    1.00
  -3   6   0    1.70    0.70
  -3  -6   0    1.00    0.70
   3   6   0    0.80    0.60
   3  -6   0    0.60    0.70
  -3   7   0    0.50    0.80
   3  -7   0    0.50    0.80
   3   7   0    0.60    1.10
  -3  -7   0    0.80    0.80
   3  -7   0    1.60    1.30
   3  -8   0    0.70    1.30
  -3   8   0    0.00    0.90
   3   8   0   -0.70    1.10
  -3  -8   0   -0.40    0.90
  -3  -9   0   -0.60    0.90
   3   9   0    0.40    1.30
   3  -9   0    1.60    1.60
  -4   0   0  937.41   20.00
   4   0   0  934.61   19.80
  -4   0   0  904.01   18.40
   4   0   0  958.50   19.80
   4  -1   0  884.61   17.70
  -4  -1   0  840.82   16.90
   4  -1   0  819.42   18.20
   4   1   0  843.42   18.10
   4  -1   0  855.51   18.70
  -4   1   0  849.61   16.90
  -4  -1   0  867.61   18.00
   4  -2   0  332.67    8.10
   4  -2   0  323.97    7.60
  -4  -2   0  321.17    7.90
  -4  -2   0  317.67    7.00
   4   2   0  318.17    7.40
  -4  -2   0  326.47    6.90
  -4   2   0  330.47    7.00
  -4  -3   0    3.50    0.40
   4  -3   0    4.20    0.80
  -4  -3   0    2.10    0.80
   4  -3   0    4.10    1.00
  -4  -3   0    2.80    0.70
  -4   3   0    2.80    0.60
  -4  -4   0    0.90    0.60
  -4  -4   0    0.80    0.90
   4  -4   0    4.70    0.80
   4  -4   0    2.80    0.90
   4  -5   0   53.29    2.30
   4  -5   0   56.79    3.00
  -4  -5   0   55.99    2.30
   4   5   0   61.09    2.20
  -4   5   0   71.09    2.40
   4   6   0   68.49    2.50
  -4  -6   0   62.99    2.60
   4  -6   0   62.79    2.60
  -4   6   0   70.39    2.70
   4   6   0   57.89    3.40
   4  -6   0   72.49    3.60
   4  -7   0   39.90    3.20
  -4  -7   0   43.90    2.30
   4  -7   0   42.50    2.20
   4   7   0   41.80    3.10
  -4   7   0   45.70    2.20
   4   8   0   83.09    4.40
   4  -8   0   74.69    4.50
  -4  -8   0   85.99    3.30
  -4  -9   0  218.08    6.20
   4   9   0  216.18    8.00
  -5   0   0    1.00    0.40
   5   0   0    1.10    0.40
   5   0   0    1.00    0.50
  -5   0   0    0.50    0.40
   5   1   0    3.40    0.60
  -5  -1   0    3.40    0.60
   5   1   0   -0.60    0.60
  -5   1   0    0.50    0.40
   5  -1   0    1.00    0.50
   5  -1   0   -0.10    0.30
  -5   2   0    1.90    0.60
   5  -2   0    1.40    0.70
   5  -2   0    1.40    0.60
   5  -3   0    1.40    0.80
  -5   3   0    1.60    0.60
   5  -3   0    1.00    0.70
  -5  -3   0    2.30    0.70
   5   3   0    4.20    0.70
   5   4   0    2.50    0.70
   5  -4   0    0.30    0.90
   5  -4   0    1.50    0.80
  -5  -4   0    0.40    0.60
  -5   4   0    0.70    0.60
   5  -5   0    3.60    0.90
   5  -5   0    4.00    1.30
   5   5   0    3.70    1.30
  -5  -5   0    3.50    1.00
   5  -6   0   -0.10    0.80
   5   6   0    0.90    0.70
   5  -6   0    1.00    1.30
  -5   6   0   -0.50    0.70
  -5  -6   0    0.00    0.90
   5   6   0   -0.80    1.00
  -5  -7   0   -1.00    0.90
  -5   7   0    0.50    0.90
   5   7   0   -0.70    1.20
   5  -7   0   -0.80    1.20
   5  -7   0   -0.30    0.80
  -5  -8   0   -0.40    1.00
   5   8   0   -1.00    1.30
   5  -8   0   -0.90    1.50
  -5  -9   0    1.30    1.10
   5   9   0    0.10    1.60
   6   0   0   78.59    2.50
  -6   0   0   79.99    2.50
   6   0   0   81.89    2.80
  -6   0   0   79.29    2.50
  -6   1   0  341.47    8.50
   6  -1   0  357.56    7.60
   6   1   0  355.66    8.30
  -6  -1   0  346.67    7.70
   6  -1   0  338.47    8.40
  -6  -1   0  338.57    7.60
  -6   1   0  336.37    7.60
   6   1   0  333.77    8.30
   6   2   0  233.28    6.00
  -6  -2   0  222.78    5.50
   6  -2   0  239.08    6.50
  -6   2   0  230.98    5.50
   6  -2   0  220.48    6.10
   6   2   0  234.48    6.30
   6  -4   0  127.39    4.80
   6   4   0  130.99    4.00
  -6  -4   0  133.59    4.00
   6  -4   0  134.09    4.20
   6   4   0  128.89    4.70
  -6   4   0  127.19    3.70
  -6  -5   0 1788.42   34.90
   6   5   0 1722.73   37.00
  -6   5   0 1740.83   34.80
   6  -5   0 1793.82   37.30
   6   5   0 1757.22   38.60
   6  -5   0 1687.73   39.10
  -6   6   0  308.17    7.60
   6  -6   0  308.27    8.00
   6  -6   0  268.67    9.00
   6   6   0  307.77    7.90
  -6  -6   0  304.37    7.60
   6   6   0  294.07    9.00
  -6  -7   0    8.70    1.50
   6   7   0    8.10    1.90
   6  -7   0    9.70    2.10
  -6   7   0    9.20    1.40
   6  -7   0    9.90    1.50
   6   8   0   71.39    4.40
   6  -8   0   70.19    3.30
  -6  -8   0   71.49    3.30
  -6  -9   0   48.30    3.00
   7   0   0    2.60    0.70
  -7   0   0    2.90    0.70
   7   0   0    3.80    0.70
  -7   0   0    4.00    0.70
   7   1   0    1.20    0.70
  -7   1   0   -0.30    0.60
  -7   1   0    0.00    0.50
  -7  -1   0    0.90    0.60
   7   1   0    3.60    0.80
   7  -1   0    1.20    0.80
  -7   2   0   -0.60    0.70
   7   2   0    0.80    0.70
  -7   2   0    0.50    0.60
   7   2   0   -1.40    0.70
  -7  -2   0    0.10    0.60
   7  -2   0    0.70    0.80
   7   3   0    1.70    0.80
  -7  -3   0    1.50    0.80
   7  -3   0    0.50    0.90
  -7   3   0    0.90    0.70
   7   3   0   -1.00    0.80
   7  -4   0    0.30    0.90
   7   4   0   -0.60    1.00
  -7  -4   0    0.60    0.80
  -7   4   0    0.40    0.70
   7   4   0    1.40    0.80
   7  -4   0    1.10    1.10
  -7   5   0    0.60    0.80
  -7  -5   0    1.40    1.00
   7  -5   0    0.30    1.00
   7  -5   0    0.00    1.20
   7   5   0   -2.50    1.20
   7   5   0    1.60    0.90
   7  -6   0    1.10    1.30
  -7   6   0    3.10    1.00
  -7  -6   0    2.00    1.20
   7  -6   0   -0.20    0.90
   7   6   0    1.40    1.30
  -7  -7   0    1.60    1.30
   7   7   0    2.00    1.50
   7  -7   0    1.30    1.20
   7  -8   0    0.40    1.20
  -7  -8   0    0.50    1.20
  -7   8   0    1.50    1.50
   7   8   0    0.10    1.40
  -8   0   0  153.48    4.20
   8   0   0  151.88    4.80
  -8   0   0  145.79    4.30
  -8  -1   0  469.95   10.70
  -8   1   0  467.45   10.60
   8  -1   0  496.65   11.80
   8   1   0  487.15   11.50
   8   1   0  484.95   11.70
  -8   1   0  488.05   11.60
   8   2   0    3.10    0.90
  -8  -2   0    3.10    0.90
   8   2   0    3.20    1.00
  -8   2   0    4.60    1.00
  -8   2   0    1.60    0.90
   8  -2   0    5.50    1.20
   8   3   0   24.40    1.80
   8  -3   0   21.00    2.10
  -8   3   0   15.40    1.90
  -8  -3   0   17.90    1.60
  -8   3   0   20.20    1.60
   8   3   0   18.00    2.00
  -8   4   0  122.69    3.90
  -8   4   0  126.39    4.90
   8   4   0  118.79    4.20
   8  -4   0  116.89    4.30
   8   4   0  118.39    4.80
  -8  -4   0  121.89    4.10
  -8  -5   0   43.90    2.60
   8   5   0   39.10    3.10
   8  -5   0   45.80    2.70
  -8   5   0   44.20    2.30
   8   5   0   44.30    2.50
  -8   5   0   40.50    3.10
  -8   6   0  347.27    8.80
   8  -6   0  342.67    9.30
  -8  -6   0  344.87    8.90
   8   6   0  351.36   10.50
  -8   6   0  340.57   10.50
   8   7   0   44.70    3.50
  -8  -7   0   45.50    2.80
   8  -7   0   45.70    2.90
  -8   7   0   42.90    3.50
   8  -8   0   35.00    2.70
  -9   0   0    0.10    0.70
   9   0   0    0.50    1.00
  -9  -1   0   -0.10    0.70
  -9   1   0    0.70    0.80
  -9   1   0    0.40    0.80
   9  -1   0    0.00    0.90
   9   1   0    1.40    1.00
  -9   2   0   -1.10    0.80
  -9  -2   0    1.60    0.90
   9  -2   0    0.40    1.10
  -9   2   0   -0.10    0.70
   9   2   0   -0.10    0.90
   9   2   0    0.20    0.90
   9   3   0    0.70    0.90
  -9   3   0    0.50    0.80
   9  -3   0    0.90    1.00
   9   3   0   -0.50    0.90
  -9   3   0    0.70    0.90
  -9  -3   0    0.00    0.90
   9  -4   0   -0.10    1.10
  -9  -4   0    0.20    1.10
   9   4   0    0.20    0.90
   9   4   0   -1.10    1.20
  -9   4   0   -0.30    0.80
  -9   4   0   -0.20    1.20
   9   5   0    0.70    1.30
   9  -5   0    0.10    1.10
  -9  -5   0   -0.40    1.10
   9   5   0    1.10    1.00
  -9   5   0    0.90    1.00
  -9   5   0    0.50    1.20
   9  -6   0    1.80    1.20
  -9  -6   0   -0.60    1.30
  -9   6   0    0.60    1.00
   9   6   0    1.40    1.50
  -9   6   0    0.40    1.50
  -9   7   0   -0.30    1.50
   9   7   0   -1.40    1.40
  -9  -7   0    1.50    1.50
   9  -7   0    1.20    1.30
  10   0   0  220.38    6.90
 -10   0   0  220.38    6.10
  10   1   0  303.27    8.60
 -10   1   0  299.77    7.70
  10  -1   0  313.07    8.70
 -10  -1   0  305.37    7.80
 -10   2   0   34.00    2.10
 -10   2   0   35.00    2.40
  10  -2   0   31.10    2.50
  10   2   0   30.80    2.40
 -10  -2   0   31.10    2.20
  10   3   0  475.95   12.30
  10  -3   0  475.75   12.50
 -10   3   0  484.55   11.30
  10   3   0  476.95   12.40
 -10  -3   0  469.95   11.30
 -10   3   0  483.95   12.60
 -10   4   0   20.60    2.10
  10   4   0   21.90    2.30
 -10  -4   0   20.50    2.20
 -10   4   0   21.00    2.40
  10  -4   0   19.80    2.40
  10   4   0   20.30    2.40
 -10  -5   0    0.90    1.30
 -10   5   0    0.10    1.00
  10   5   0   -0.40    1.20
 -10   5   0    1.00    1.50
  10  -5   0    0.40    1.30
  10   6   0   54.69    4.00
 -10  -6   0   58.69    3.50
 -10   6   0   63.89    4.10
  10  -6   0   62.99    3.60
 -11   0   0    2.80    1.00
  11   0   0    5.40    1.50
 -11  -1   0   -0.70    0.80
  11  -1   0   -0.80    1.20
 -11   1   0   -1.30    0.80
  11   1   0    0.00    1.20
  11  -2   0   -0.60    1.30
 -11   2   0   -0.90    0.90
  11   2   0   -0.60    1.10
 -11  -2   0   -1.00    1.00
  11  -3   0   -0.20    1.20
  11   3   0   -0.40    1.10
 -11   3   0    0.50    1.00
 -11  -3   0   -0.80    1.10
 -11   4   0   -1.10    1.30
  11   4   0    1.80    1.30
  11  -4   0   -2.40    1.20
 -11  -4   0   -0.80    1.00
 -11   4   0    1.20    1.10
  11   4   0    1.10    1.40
  11  -5   0   -0.40    1.40
 -11   5   0    2.30    1.20
 -11   5   0   -2.10    1.40
 -11  -5   0   -0.40    1.30
  11   5   0   -0.40    1.30
  12   0   0   27.90    3.00
 -12   0   0   26.80    2.40
  12   1   0   31.00    2.80
 -12   1   0   25.80    2.40
  12  -1   0   26.10    2.90
 -12  -1   0   28.00    2.40
 -12  -2   0   41.00    2.80
  12  -2   0   45.20    3.40
 -12   2   0   42.00    2.70
  12   2   0   42.00    3.20
 -12   3   0    3.90    1.30
  12   3   0    5.20    1.80
  12  -3   0    5.90    1.80
 -12  -3   0    6.40    1.60
 -12   4   0    5.70    1.50
  12   4   0    6.10    1.90
 -13   0   0    1.50    1.30
  13   0   0    2.50    1.60
 -13   1   0    1.10    1.30
 -13  -1   0    0.40    1.20
  13   1   0   -1.70    1.30
  13   2   0   -0.30    1.30
 -13   2   0    0.00    1.10
   0  -1  -1   -5.60    0.30
   0  -1   1   -6.60    0.20
   0  -1  -1   -7.00    0.20
   0  -2  -1 2707.23   53.59
   0  -2   1 2864.31   60.19
   0  -2   1 2764.22   57.39
   0  -2  -1 2662.83   57.09
   0  -2  -1 2792.32   59.79
   0  -2  -1 2827.22   57.49
   0  -2   1 2854.81   54.19
   0  -2   1 2635.14   57.69
   0  -4  -1 1057.69   23.30
   0  -4   1 1081.79   22.50
   0  -4  -1 1057.89   23.60
   0  -4   1 1081.29   23.40
   0  -4   1 1090.79   21.10
   0  -4  -1 1099.29   21.20
   0  -4  -1 1083.29   22.40
   0  -4   1 1059.39   23.60
   0  -5   1    0.50    0.70
   0  -6  -1  174.68    4.50
   0  -6  -1  168.48    4.50
   0  -6   1  171.58    5.40
   0  -6   1  179.38    4.60
   0  -6   1  179.68    4.50
   0  -6  -1  180.08    5.60
   0  -6   1  175.78    5.50
   0  -7   1    0.30    1.00
   0  -7   1   -0.20    0.60
   0  -7   1   -0.50    0.60
   0  -7  -1   -2.10    0.80
   0  -7  -1   -0.50    0.70
   0   7   1    0.20    1.00
   0  -8  -1  118.89    3.80
   0   8   1  105.99    4.50
   0   8  -1  113.99    4.60
   0  -8  -1  109.39    4.90
   0  -8   1  120.99    3.80
   1   0   1    0.30    0.10
   1   0   1    0.10    0.10
  -1   0   1    0.00    0.10
  -1   0  -1   -0.10    0.10
   1   0  -1   -0.10    0.10
  -1   0  -1    0.00    0.10
   1   0  -1    0.30    0.10
  -1   0   1    0.90    0.10
   1  -1  -1 1049.30   21.60
  -1  -1   1 1006.60   21.40
   1  -1  -1  974.90   21.30
   1   1   1  987.60   21.30
  -1  -1   1  987.10   19.70
   1  -1  -1  981.20   21.20
  -1   1  -1  980.00   19.80
  -1  -1   1 1039.40   21.70
   1  -1   1  983.90   21.00
  -1  -1  -1 1016.20   21.40
   1   1  -1  992.40   21.70
  -1  -1  -1  999.60   20.00
   1  -1   1 1041.70   21.40
  -1   1   1 1030.30   20.30
   1  -1   1 1057.99   21.70
  -1  -1  -1  984.60   21.90
   1  -2  -1 5620.64  119.49
   1  -2  -1 5412.86  116.89
   1   2   1 5530.85  115.09
  -1  -2   1 5574.64  118.79
   1  -2  -1 5607.44  115.79
  -1   2  -1 5599.54  108.19
  -1  -2   1 5782.12  118.49
  -1  -2   1 5304.67  108.19
   1   2  -1 5622.94  115.59
  -1  -2  -1 5626.04  118.69
   1  -2   1 5782.52  119.99
  -1   2   1 5603.64  108.29
  -1  -2  -1 5640.24  118.99
   1  -2   1 5605.54  116.99
  -1  -2  -1 5739.73  108.69
   1  -2   1 5522.85  115.79
   1  -3  -1    1.80    0.40
  -1  -3   1   -0.20    0.40
  -1  -3   1    0.40    0.40
   1  -3  -1    1.20    0.60
  -1  -3   1    1.30    0.40
   1  -3  -1    1.10    0.30
   1  -3  -1    1.80    0.50
  -1  -3  -1    0.50    0.50
   1  -3   1    1.60    0.60
   1  -3   1    0.70    0.30
  -1  -3  -1    0.50    0.30
   1  -3   1    1.60    0.30
   1  -3   1    1.20    0.40
  -1  -3  -1    1.30    0.40
  -1  -4   1  108.49    2.90
   1  -4  -1  113.89    3.30
  -1  -4   1  114.09    3.40
   1   4   1  112.19    2.80
   1  -4  -1  109.89    2.90
   1  -4  -1  116.49    3.70
   1  -4  -1  109.59    2.90
  -1  -4   1  112.19    3.60
  -1  -4  -1  110.99    3.60
  -1  -4  -1  115.69    3.40
   1  -4   1  111.19    3.00
  -1  -4  -1  113.49    2.90
   1  -4   1  118.59    3.70
   1  -4   1  114.89    2.90
   1   4  -1  110.69    2.90
   1  -4   1  114.99    3.40
  -1  -5   1  169.68    4.90
  -1  -5   1  166.28    4.10
  -1  -5   1  169.58    5.10
   1  -5  -1  170.08    4.30
   1  -5  -1  161.68    4.70
   1  -5  -1  168.78    4.20
   1  -5  -1  168.18    5.20
   1   5   1  168.08    4.10
   1  -5   1  169.18    4.30
   1  -5   1  173.88    5.20
   1  -5   1  169.08    4.80
  -1  -5  -1  168.48    4.90
  -1  -5  -1  165.78    4.20
  -1  -5  -1  165.58    5.00
   1  -5   1  167.18    4.10
   1   5  -1  170.38    4.20
  -1  -6   1    8.50    1.40
   1   6   1   11.00    1.00
   1  -6  -1    8.30    1.00
  -1  -6   1    8.90    1.30
   1  -6  -1   12.00    1.20
  -1  -6   1    8.70    1.00
   1  -6  -1   11.10    1.60
  -1  -6  -1    9.20    1.10
  -1   6   1   10.60    1.40
   1  -6   1   10.60    1.40
   1  -6   1    9.10    1.00
   1  -6   1    9.00    1.10
   1   6  -1   11.20    0.90
   1  -6   1    9.00    1.50
  -1  -6  -1   10.10    1.40
  -1  -7   1    3.60    1.30
   1   7   1    6.10    1.50
  -1   7  -1    3.10    0.90
   1  -7  -1    4.50    1.40
  -1  -7   1    4.50    0.90
   1  -7  -1    4.00    0.90
  -1  -7  -1    5.20    1.30
   1   7  -1    4.00    0.80
  -1  -7  -1    3.50    0.90
   1  -7   1    6.60    1.00
  -1   7   1    4.30    1.20
   1  -7   1    4.70    1.40
   1  -8  -1   -1.60    1.10
  -1  -8   1    0.10    0.80
  -1   8  -1   -0.30    0.80
   1   8   1   -1.10    1.00
   1  -8   1    0.20    1.30
  -1   8   1    0.80    0.90
  -1  -8  -1    0.30    0.80
   1   8  -1    0.30    1.00
   1   9   1   -1.60    1.10
  -1  -9  -1   -0.40    1.00
   1   9  -1    0.40    1.40
  -2   0   1   -0.10    0.20
   2   0  -1   -0.90    0.20
   2   0   1   -0.70    0.20
  -2   0  -1   -1.10    0.20
   2   0   1   -0.60    0.20
  -2   0  -1   -0.80    0.20
   2   0  -1   -1.10    0.20
   2  -1  -1 5508.85  113.69
  -2  -1   1 4353.86  118.39
  -2   1  -1 5040.50  105.19
   2   1   1 4221.78  112.89
   2  -1   1 4793.12  123.09
  -2   1   1 5238.38  106.79
   2  -1   1 5374.76  113.29
  -2  -1  -1 4597.64  107.89
   2   1  -1 4303.97  111.79
  -2  -2   1 7565.54  169.78
  -2  -2   1 7848.31  150.18
   2  -2  -1 8015.60  166.38
  -2  -2   1 7621.54  164.18
   2  -2  -1 7572.74  160.18
  -2   2  -1 7699.33  149.39
   2   2   1 7813.12  159.48
   2  -2  -1 7663.33  160.18
   2  -2   1 7715.93  160.68
   2  -2   1 7681.03  160.38
   2  -2   1 8090.99  166.48
   2   2  -1 7685.93  159.58
  -2   2   1 7685.83  149.59
  -2  -2  -1 7773.82  150.18
  -2   3  -1 2201.28   43.90
   2  -3  -1 2325.37   48.30
   2   3   1 2227.48   47.70
   2  -3  -1 2189.98   46.50
  -2  -3   1 2339.17   47.50
  -2  -3   1 2261.27   44.00
  -2  -3   1 2289.57   47.70
   2  -3  -1 2277.47   46.90
   2   3  -1 2228.48   47.80
  -2  -3  -1 2255.57   43.60
   2  -3   1 2258.17   47.70
   2  -3   1 2228.28   47.00
  -2  -3  -1 2271.37   48.20
   2  -3   1 2382.76   48.30
  -2  -3  -1 2209.88   47.60
  -2   3   1 2291.87   44.10
  -2  -4   1  286.77    7.00
   2  -4  -1  286.67    7.60
   2   4   1  338.77    6.60
  -2  -4   1  268.07    6.30
  -2  -4   1  275.97    7.50
   2  -4  -1  280.47    6.80
   2  -4  -1  290.87    6.70
  -2  -4  -1  287.87    6.40
  -2   4   1  281.17    6.40
  -2  -4  -1  277.77    7.50
   2  -4   1  303.47    6.70
  -2  -4  -1  280.37    7.00
   2   4  -1  311.57    6.60
   2  -4   1  292.47    7.60
   2  -4   1  274.97    6.90
  -2  -5   1   36.50    1.80
  -2   5  -1   40.20    1.60
   2   5   1   38.90    1.50
   2  -5  -1   34.50    1.50
  -2  -5   1   36.60    1.60
  -2  -5   1   33.00    2.10
   2  -5  -1   37.30    2.20
  -2  -5  -1   38.80    1.90
   2  -5   1   36.10    1.60
   2   5  -1   39.00    1.50
  -2   5   1   38.90    1.70
   2  -5   1   34.20    1.80
  -2  -5  -1   37.50    2.20
  -2  -5  -1   35.30    1.60
   2  -5   1   40.10    2.30
   2  -6  -1    6.10    1.40
   2  -6  -1    2.20    0.70
  -2   6  -1    2.60    0.80
   2   6   1    3.20    0.60
  -2  -6   1    2.30    0.80
  -2  -6   1    2.10    1.10
  -2   6   1    1.60    0.80
  -2  -6  -1    1.50    0.70
   2  -6   1    3.20    0.80
   2   6  -1    1.30    0.60
   2  -6   1    1.20    0.80
   2  -6   1    3.40    1.20
  -2  -6  -1    1.80    0.90
  -2   6   1    3.20    0.80
  -2   7  -1  339.57    8.10
   2  -7  -1  346.47    9.90
   2  -7  -1  344.07    8.20
   2   7   1  338.37    9.50
  -2  -7   1  347.47    8.00
  -2  -7  -1  346.77    8.00
   2   7  -1  330.27    8.10
   2  -7   1  340.97    9.80
   2  -7   1  344.77    8.30
  -2   7   1  341.17    8.10
  -2  -8   1  124.89    4.00
  -2   8  -1  129.59    4.20
   2   8   1  130.39    5.20
   2  -8  -1  121.29    5.30
  -2   8   1  127.89    4.20
   2   8  -1  127.79    5.20
  -2  -8  -1  127.99    4.00
   2  -8   1  118.99    5.30
  -2  -9   1   30.30    2.10
   2  -9  -1   29.10    3.20
   2   9   1   31.30    2.90
   2  -9   1   26.90    3.00
  -2  -9  -1   28.60    2.10
   2   9  -1   32.00    3.00
  -3   0  -1   -2.40    0.30
   3   0   1   -2.40    0.30
   3   0  -1   -1.90    0.30
   3   0  -1   -2.10    0.30
  -3   0   1   -2.60    0.20
  -3   0  -1   -2.30    0.20
   3   0   1   -2.50    0.20
  -3   0   1   -2.60    0.30
  -3  -1   1 3952.10   80.99
   3   1   1 3827.32   81.29
   3  -1  -1 3721.33   80.29
  -3  -1   1 3906.61   83.29
   3  -1  -1 3912.01   81.89
   3   1   1 3901.21   82.69
  -3  -1   1 3864.21   76.29
  -3   1  -1 3862.31   75.29
   3  -1  -1 4111.29   79.69
  -3  -1  -1 3864.71   75.79
   3  -1   1 3905.71   83.39
   3  -1   1 3961.80   79.99
  -3  -1  -1 3941.31   81.29
  -3   1   1 3731.13   75.09
   3   1  -1 3392.36   88.59
   3  -1   1 3940.51   81.99
  -3  -2   1  147.19    3.50
   3   2   1  145.39    3.60
   3  -2  -1  152.38    4.20
  -3  -2   1  147.69    4.10
  -3   2  -1  149.69    3.40
  -3  -2   1  163.68    3.20
   3  -2  -1  144.89    3.80
   3  -2   1  147.19    4.10
  -3  -2  -1  144.19    3.50
   3   2  -1  148.39    3.60
   3  -2   1  146.39    3.80
  -3   2   1  142.79    3.40
  -3  -2  -1  141.09    4.00
   3  -2   1  141.89    3.20
  -3  -2  -1  149.29    3.30
   3   3   1 5022.90  108.19
  -3  -3   1 5143.89  101.49
  -3  -3   1 5228.58  111.09
   3  -3  -1 5057.89  107.89
  -3   3  -1 5314.17  102.19
   3  -3  -1 5435.46  113.29
  -3  -3   1 5432.86  110.39
  -3  -3  -1 4737.03  126.99
  -3  -3  -1 5268.37  110.39
   3  -3   1 5240.38  109.79
   3  -3   1 5214.08  108.89
   3   3  -1 5378.26  109.69
   3  -3   1 5501.65  113.49
  -3  -3  -1 5117.39  102.19
  -3   3   1 5261.97  102.39
  -3  -4   1  208.08    5.10
   3  -4  -1  213.98    5.30
  -3   4  -1  207.88    5.00
  -3  -4   1  223.48    5.30
  -3  -4   1  217.68    6.10
   3  -4  -1  215.98    6.20
   3   4   1  214.48    5.10
  -3  -4  -1  216.38    6.10
  -3   4   1  216.98    5.10
   3  -4   1  223.58    5.30
   3  -4   1  212.28    6.20
   3   4  -1  222.68    5.20
  -3  -4  -1  216.08    5.30
  -3  -4  -1  214.08    5.10
   3  -4   1  213.38    5.40
   3  -5  -1  166.48    4.40
  -3  -5   1  162.98    4.30
  -3  -5   1  166.08    5.30
   3  -5  -1  161.58    5.40
  -3   5  -1  166.78    4.30
   3   5   1  159.08    4.20
  -3   5   1  164.68    4.30
   3   5  -1  159.28    4.20
  -3  -5  -1  164.38    4.60
  -3  -5  -1  160.08    4.30
   3  -5   1  167.18    4.50
   3  -5   1  158.58    5.30
   3  -5   1  163.68    4.40
   3  -6  -1   37.50    1.80
  -3  -6   1   41.00    2.70
  -3  -6   1   38.70    1.90
  -3   6  -1   34.20    1.80
   3  -6  -1   34.80    2.50
   3   6   1   34.80    1.60
   3   6   1   36.50    2.40
   3  -6   1   36.00    1.80
  -3  -6  -1   35.10    1.90
   3  -6   1   32.10    2.40
   3   6  -1   37.10    1.70
  -3   6   1   34.90    1.80
   3  -7  -1   91.79    3.20
   3   7   1   92.99    4.20
  -3  -7   1   89.59    3.20
   3  -7  -1   86.29    4.40
  -3   7  -1   95.39    3.30
   3   7  -1   98.19    4.30
  -3  -7  -1  102.29    3.30
  -3   7   1   96.69    3.40
   3  -7   1   95.89    3.20
   3  -7   1   85.49    4.30
   3  -8  -1   17.70    2.50
   3   8   1   19.80    2.60
  -3  -8   1   17.70    1.70
  -3   8   1   20.20    1.80
  -3  -8  -1   15.60    1.60
   3   8  -1   22.80    2.70
   3  -8   1   16.90    2.50
   3   9   1   61.29    3.90
   3  -9  -1   54.19    4.10
  -3  -9   1   60.59    2.90
  -3  -9  -1   62.39    3.00
   3   9  -1   59.39    4.00
  -4   0  -1    0.20    0.30
   4   0  -1    0.10    0.30
  -4   0  -1    0.00    0.20
  -4   0   1   -0.40    0.30
   4   0   1    0.00    0.30
  -4   0   1    0.20    0.30
   4   0  -1   -0.50    0.30
   4   0   1    0.30    0.40
   4   1   1  829.82   17.70
   4  -1  -1  809.82   17.50
   4  -1  -1  831.42   18.00
  -4  -1   1  827.42   17.20
   4   1   1  788.02   17.40
  -4   1  -1  818.42   16.20
   4  -1  -1  846.12   17.00
  -4  -1   1  785.72   16.20
  -4  -1   1  804.82   17.70
  -4   1   1  813.72   16.20
  -4  -1  -1  824.42   17.30
  -4  -1  -1  808.82   16.20
   4  -1   1  805.52   17.50
   4   1  -1  817.02   17.40
   4  -1   1  845.12   17.10
   4  -2  -1    3.00    0.60
   4   2   1    4.10    0.60
  -4  -2   1    3.30    0.20
   4  -2  -1    3.70    0.80
  -4  -2   1    2.20    0.60
  -4  -2   1    2.90    0.50
  -4   2  -1    2.50    0.50
  -4  -2  -1    3.40    0.30
   4  -2   1    2.40    0.60
   4  -2   1    3.70    0.80
  -4   2   1    3.10    0.60
   4   2  -1    4.80    0.60
  -4  -2  -1    3.40    0.60
   4   3   1 1445.96   29.60
   4  -3  -1 1405.16   29.80
  -4   3  -1 1453.75   27.80
  -4  -3   1 1364.16   27.80
  -4  -3   1 1433.46   29.60
   4  -3  -1 1414.56   31.10
  -4  -3   1 1414.86   30.70
   4  -3   1 1392.06   29.30
   4  -3   1 1462.75   31.20
   4  -3   1 1365.66   29.80
   4   3  -1 1453.95   29.60
  -4  -3  -1 1370.36   27.80
  -4  -3  -1 1433.86   29.70
  -4   3   1 1429.16   27.80
  -4  -4   1  623.44   14.60
  -4   4  -1  610.84   12.80
  -4  -4   1  603.04   12.90
   4   4   1  625.24   13.40
   4  -4  -1  616.34   13.70
   4  -4  -1  597.44   14.80
   4  -4   1  617.84   14.90
   4   4  -1  629.04   13.50
   4  -4   1  599.64   13.70
  -4   4   1  634.44   12.90
  -4  -4  -1  613.74   12.90
   4   5   1  770.62   18.20
  -4   5  -1  769.92   16.00
   4  -5  -1  806.02   18.70
  -4  -5   1  788.62   18.30
   4   5   1  783.52   16.80
   4  -5  -1  769.52   17.10
  -4  -5   1  762.72   16.10
  -4   5   1  754.02   16.10
   4  -5   1  788.02   17.10
   4   5  -1  755.72   16.90
  -4  -5  -1  784.92   16.20
   4  -5   1  816.12   18.80
  -4   6  -1  533.45   11.70
  -4  -6   1  548.45   11.80
   4   6   1  529.85   13.70
   4  -6  -1  538.05   12.40
   4  -6  -1  528.05   14.00
   4   6   1  543.35   12.20
   4  -6   1  533.85   14.00
  -4   6   1  538.45   11.80
   4   6  -1  539.35   12.20
   4  -6   1  557.44   12.50
  -4  -6  -1  548.15   11.90
   4  -7  -1   30.10    2.90
  -4  -7   1   31.00    1.90
  -4   7  -1   29.90    1.80
   4  -7  -1   27.50    1.80
   4   7   1   28.80    2.50
  -4   7   1   26.60    1.80
  -4  -7  -1   28.60    1.90
   4  -7   1   30.80    2.90
   4  -7   1   28.30    1.80
   4   7  -1   29.40    2.90
   4  -8  -1    5.70    1.80
   4   8   1    3.90    1.60
  -4  -8   1    3.50    1.10
   4  -8   1    2.70    1.60
  -4   8   1    4.80    1.20
  -4  -8  -1    2.60    1.00
   4   8  -1    3.30    1.50
   4  -8   1    3.00    1.10
   4   9   1   11.00    2.30
  -4  -9   1    7.70    1.50
   4  -9  -1    7.80    2.30
  -4  -9  -1   10.70    1.50
   4   9  -1    9.10    2.10
   5   0  -1    1.70    0.60
  -5   0   1   -0.50    0.30
   5   0   1   -0.20    0.30
  -5   0   1    0.20    0.30
   5   0   1   -0.20    0.40
  -5   0  -1   -0.20    0.30
   5   0  -1   -0.20    0.30
  -5   0  -1    0.10    0.40
   5   1   1 1013.70   21.60
   5   1   1  962.30   21.20
  -5  -1   1 1012.50   19.80
  -5  -1   1  999.20   21.10
   5  -1  -1 1034.30   20.80
   5  -1  -1  998.10   21.90
  -5   1  -1  969.50   21.80
  -5   1  -1 1007.80   19.80
   5  -1  -1  949.80   21.30
   5   1  -1  967.80   21.50
   5   1  -1  989.70   21.30
  -5  -1  -1 1004.50   21.10
   5  -1   1 1016.70   21.40
  -5   1   1  998.30   19.80
  -5  -1  -1 1001.70   19.80
   5  -1   1 1018.90   20.90
   5  -2  -1 1874.91   39.50
   5  -2  -1 1939.01   40.70
  -5  -2   1 1866.91   40.10
  -5   2  -1 1877.91   36.70
   5   2   1 1883.21   40.10
  -5  -2   1 1887.01   36.80
   5   2   1 1871.41   39.30
  -5  -2   1 1922.31   39.30
   5  -2   1 1901.91   40.70
  -5  -2  -1 1952.10   39.60
   5   2  -1 1864.21   39.30
  -5   2   1 1883.41   36.70
   5  -2   1 1811.62   39.40
  -5  -2  -1 1903.31   36.80
  -5  -3   1  685.23   14.40
  -5   3  -1  696.63   14.30
   5  -3  -1  707.33   16.40
   5   3   1  701.33   15.20
  -5  -3   1  693.43   16.00
   5   3   1  687.03   16.00
   5  -3  -1  690.83   15.40
   5  -3   1  684.33   16.30
   5   3  -1  719.23   15.30
  -5   3   1  700.23   14.30
   5  -3   1  669.83   15.40
  -5  -3  -1  704.33   14.40
   5   4   1  107.89    3.20
   5  -4  -1  113.19    4.20
  -5  -4   1  109.39    4.10
  -5   4  -1  106.09    3.20
   5   4   1  104.69    4.00
  -5  -4   1  107.79    3.30
   5  -4  -1  104.39    3.50
   5  -4   1  101.89    3.40
   5   4  -1  108.99    3.30
  -5  -4  -1  104.69    3.30
   5  -4   1  112.79    4.20
  -5   4   1  106.49    3.20
  -5   5  -1  501.85   10.90
   5  -5  -1  505.85   13.10
  -5  -5   1  510.85   11.20
   5   5   1  500.65   11.50
   5   5   1  504.85   12.70
   5  -5  -1  501.55   11.70
   5  -5   1  496.65   11.70
  -5  -5  -1  512.65   11.20
   5   5  -1  514.85   11.50
   5  -5   1  480.75   12.90
  -5   5   1  493.75   11.00
  -5   6  -1   27.50    1.70
  -5  -6   1   28.00    1.90
   5   6   1   29.90    1.80
   5   6   1   28.70    2.40
   5  -6  -1   28.80    1.90
   5  -6  -1   27.80    2.70
   5  -6   1   28.60    1.90
  -5  -6  -1   29.70    2.00
  -5   6   1   29.40    1.80
   5   6  -1   28.60    1.70
   5  -6   1   28.10    2.80
   5   6  -1   28.20    2.40
   5  -7  -1   23.40    1.90
   5   7   1   20.60    2.60
  -5  -7   1   24.10    1.90
  -5   7  -1   20.50    1.60
   5  -7  -1   22.90    2.90
  -5  -7  -1   22.30    2.00
  -5   7   1   22.30    1.70
   5  -7   1   20.00    2.60
   5  -7   1   23.30    1.80
   5   7  -1   19.90    2.70
   5   8   1    0.30    1.40
   5  -8  -1   -0.80    1.30
  -5  -8   1    1.40    1.10
  -5  -8  -1    0.70    1.10
   5   8  -1   -2.60    1.30
   5  -8   1    1.00    1.00
  -5  -9   1   51.09    2.80
  -5   9  -1   44.70    3.90
   5   9   1   49.70    3.90
  -5  -9  -1   53.39    2.90
   5   9  -1   51.89    3.80
   6   0  -1    0.90    0.60
  -6   0   1    0.60    0.40
  -6   0   1   -0.60    0.50
   6   0  -1   -0.50    0.50
   6   0   1    2.00    0.50
   6   0   1    2.80    0.70
   6  -1  -1  169.18    3.90
   6   1   1  165.08    4.60
  -6  -1   1  169.38    4.00
  -6  -1   1  163.78    4.20
   6   1   1  164.68    4.60
  -6   1  -1  159.68    4.60
  -6   1  -1  166.08    4.20
   6  -1  -1  160.78    4.60
  -6  -1  -1  156.48    4.10
   6  -1   1  165.78    4.00
  -6  -1  -1  162.98    4.00
   6   1  -1  158.48    4.50
   6  -1   1  159.08    4.60
  -6   1   1  163.48    4.20
   6   1  -1  162.68    4.60
   6  -2  -1   71.69    2.90
  -6   2  -1   69.79    2.40
   6  -2  -1   70.39    2.70
   6   2   1   74.29    2.60
  -6  -2   1   72.69    2.40
   6   2   1   68.99    2.80
   6   2  -1   75.79    2.90
   6  -2   1   71.49    2.70
  -6   2   1   69.59    2.40
  -6  -2  -1   69.89    2.40
   6   2  -1   74.69    2.60
   6  -3  -1  623.34   15.40
  -6   3  -1  647.84   13.40
   6   3   1  653.73   14.40
  -6  -3   1  632.04   13.50
   6  -3  -1  632.14   14.60
   6   3   1  657.33   15.20
  -6  -3  -1  645.74   13.60
   6  -3   1  628.84   14.60
   6  -3   1  639.24   15.40
  -6   3   1  649.34   13.50
   6   3  -1  648.44   14.40
  -6   4  -1    6.00    0.90
   6   4   1    2.40    0.80
   6  -4  -1    2.80    1.20
  -6  -4   1    3.90    0.90
   6  -4  -1    2.40    0.90
   6   4   1    1.40    1.10
  -6   4   1    1.90    0.80
   6  -4   1    2.40    1.10
   6  -4   1    1.50    0.90
   6   4  -1    1.40    1.00
   6   4  -1    2.40    0.80
  -6  -4  -1    2.20    0.80
   6  -5  -1   65.49    3.60
   6   5   1   71.79    2.70
  -6  -5   1   66.39    2.80
   6  -5  -1   65.19    2.80
   6   5   1   69.49    3.50
   6   5  -1   75.19    2.80
   6   5  -1   70.09    3.50
  -6  -5  -1   77.79    3.00
  -6   5   1   66.19    2.70
   6  -5   1   69.79    3.00
   6  -5   1   68.19    3.60
   6   6   1    3.30    1.60
   6  -6  -1    9.10    1.90
  -6   6  -1   13.20    1.50
  -6  -6   1    9.80    1.50
   6  -6  -1    7.80    1.30
   6  -6   1    7.70    1.30
   6   6  -1    6.50    1.10
   6   6  -1    5.40    1.60
  -6   6   1    9.90    1.30
   6  -6   1    9.60    1.90
  -6  -6  -1    6.00    1.30
  -6  -7   1    6.70    1.40
   6  -7  -1    3.50    1.80
   6  -7  -1    4.90    1.20
   6   7   1    1.80    1.60
  -6   7   1    8.40    1.30
   6  -7   1    2.10    1.10
   6   7  -1    1.90    1.50
  -6  -7  -1    2.80    1.20
  -6  -8   1   53.59    2.90
   6  -8  -1   49.70    4.10
   6   8   1   52.09    3.70
  -6   8  -1   49.30    3.70
   6   8  -1   49.90    3.90
   6  -8   1   54.99    2.90
  -6  -8  -1   56.09    3.00
  -6  -9   1   14.40    2.00
  -7   0  -1    2.60    0.60
  -7   0   1    0.40    0.50
   7   0  -1    0.00    0.50
  -7   0  -1    1.00    0.50
   7   0   1    1.20    0.60
   7   0   1    1.60    0.70
   7   0  -1    0.30    0.60
  -7   0   1    0.70    0.60
   7  -1  -1  297.47    7.80
  -7   1  -1  318.17    7.80
  -7  -1   1  302.97    7.10
   7   1   1  291.87    7.70
  -7   1  -1  302.67    7.00
   7   1   1  309.37    7.60
   7  -1   1  303.17    7.80
  -7   1   1  304.27    7.80
   7   1  -1  307.87    7.80
  -7  -1  -1  299.27    7.00
  -7   1   1  295.57    7.00
   7   1  -1  311.87    7.70
  -7  -1  -1  309.07    7.10
  -7   2  -1  115.69    3.50
   7  -2  -1  116.19    3.90
   7   2   1  121.09    3.80
  -7  -2   1  114.49    3.50
  -7   2  -1  115.09    4.00
   7   2   1  116.99    3.90
   7   2  -1  114.39    3.80
  -7  -2  -1  116.19    3.50
   7   2  -1  116.19    4.00
  -7   2   1  116.79    3.50
   7  -2   1  113.99    3.90
  -7   3  -1  279.37    6.70
  -7  -3   1  275.37    6.80
  -7   3  -1  278.17    7.90
   7  -3  -1  268.07    7.90
   7  -3  -1  281.07    7.40
   7   3   1  279.77    7.80
   7   3   1  276.77    7.20
   7   3  -1  277.47    7.70
  -7   3   1  279.57    6.80
   7  -3   1  274.57    7.40
   7   3  -1  278.27    7.20
  -7  -3  -1  280.87    6.80
   7  -4  -1  134.29    5.10
   7   4   1  136.69    4.30
   7   4   1  136.89    5.00
  -7   4  -1  133.89    4.00
   7  -4  -1  139.19    4.50
  -7  -4   1  136.19    4.20
   7  -4   1  140.29    4.60
   7   4  -1  134.79    5.00
  -7   4   1  134.19    4.00
   7   4  -1  135.09    4.40
  -7  -4  -1  135.19    4.20
   7  -5  -1   88.99    3.50
  -7  -5   1   89.29    3.40
   7   5   1   87.29    4.20
  -7   5  -1   90.39    3.20
   7   5   1   89.69    3.40
   7  -5  -1   87.09    4.30
   7   5  -1   94.79    4.20
   7  -5   1   89.79    3.60
  -7  -5  -1   88.99    3.40
   7   5  -1   91.49    3.40
  -7   5   1   93.99    3.30
   7  -6  -1  116.79    4.20
  -7  -6   1  105.29    4.00
   7   6   1  105.09    4.90
   7  -6  -1  106.69    5.10
  -7   6  -1  111.09    3.90
   7  -6   1  108.59    4.10
   7   6  -1  108.69    4.90
  -7   6   1  115.79    3.90
  -7  -6  -1  113.59    4.10
   7   7   1   67.09    4.10
  -7   7  -1   75.29    4.40
   7  -7  -1   62.79    4.20
   7  -7  -1   77.09    3.40
  -7  -7   1   71.29    3.40
  -7   7   1   75.09    3.20
  -7  -7  -1   79.59    3.50
   7  -7   1   66.89    3.30
   7   7  -1   67.49    4.30
   7  -8  -1   50.69    3.30
  -7  -8   1   48.20    2.90
   7   8   1   52.89    3.80
  -7   8  -1   51.69    3.90
  -7  -8  -1   47.00    2.90
   7  -8   1   49.70    2.90
   7   8  -1   42.90    3.80
   8   0  -1    1.20    0.80
  -8   0   1    2.10    0.70
  -8   0   1    1.00    0.60
   8   0   1    0.60    0.80
  -8   0  -1    0.80    0.60
  -8   0  -1    0.40    0.60
   8  -1  -1  492.75   12.00
   8   1   1  497.35   11.60
  -8   1  -1  495.25   11.80
  -8   1  -1  485.05   10.80
  -8  -1   1  507.35   10.90
   8   1   1  476.35   11.80
  -8  -1  -1  493.95   10.90
  -8   1   1  485.65   11.80
   8   1  -1  482.45   11.80
  -8   1   1  485.45   10.80
   8  -1   1  487.65   11.90
   8   1  -1  506.25   11.70
  -8  -2   1  172.28    4.80
  -8   2  -1  184.38    4.90
   8   2   1  170.28    5.30
  -8   2  -1  171.28    5.50
   8  -2  -1  178.48    5.50
   8   2   1  175.08    5.40
  -8   2   1  178.88    4.90
  -8   2   1  171.48    5.50
  -8  -2  -1  169.48    4.80
   8   2  -1  181.38    5.40
   8   2  -1  166.38    5.40
   8  -2   1  183.68    5.50
  -8   3  -1  144.69    5.20
   8  -3  -1  153.58    5.00
  -8  -3   1  146.49    4.50
   8   3   1  149.49    5.20
   8   3   1  153.68    4.90
  -8   3  -1  153.28    4.40
  -8  -3  -1  149.79    4.50
  -8   3   1  151.58    4.50
  -8   3   1  148.19    5.30
   8  -3   1  152.28    5.00
   8   3  -1  150.68    4.80
   8   3  -1  158.08    5.20
  -8  -4   1    5.30    1.20
   8   4   1    3.80    1.40
   8  -4  -1    5.60    1.30
   8   4   1    5.30    1.10
  -8   4  -1    7.70    1.20
  -8   4  -1    5.00    1.40
  -8  -4  -1    7.20    1.30
   8   4  -1    6.50    1.70
   8  -4   1    7.60    1.40
  -8   4   1    6.50    1.20
   8   4  -1    6.10    1.20
  -8   5  -1    0.20    1.10
   8   5   1    0.70    0.90
   8   5   1   -0.80    1.20
   8  -5  -1   -0.10    1.10
  -8  -5   1    0.50    1.10
  -8   5  -1    0.90    0.80
   8  -5   1    0.70    1.10
  -8  -5  -1    0.40    1.00
   8   5  -1    0.90    0.90
   8   5  -1   -1.90    1.00
  -8   5   1   -0.10    0.70
  -8  -6   1   48.20    2.80
  -8   6  -1   48.80    3.60
   8  -6  -1   47.90    2.90
   8   6   1   52.89    3.50
  -8   6  -1   52.69    2.70
   8  -6   1   47.30    2.80
  -8  -6  -1   50.79    2.90
  -8   6   1   50.39    2.70
   8   6  -1   47.40    3.40
   8   7   1   55.19    3.80
   8  -7  -1   55.09    3.10
  -8  -7   1   56.69    3.20
  -8   7  -1   52.39    3.80
   8   7  -1   59.09    4.10
  -8   7   1   54.99    3.90
   8  -7   1   50.59    3.10
  -8  -7  -1   54.19    3.10
   8  -8  -1   77.19    3.80
   8  -8   1   79.29    3.90
  -9   0  -1   -0.60    0.60
   9   0  -1   -0.70    0.80
   9   0   1   -0.10    0.90
  -9   0   1   -0.30    0.70
  -9   1  -1   41.40    2.20
  -9  -1   1   35.40    2.00
   9   1   1   39.60    2.50
  -9   1  -1   37.80    2.00
   9  -1  -1   36.50    2.40
   9  -1   1   40.10    2.50
  -9   1   1   39.90    2.20
   9   1  -1   39.00    2.40
  -9   1   1   43.30    2.20
  -9  -1  -1   40.20    2.10
   9  -2  -1   64.49    3.20
  -9   2  -1   61.29    3.00
   9   2   1   66.19    3.00
  -9  -2   1   61.19    2.60
   9   2   1   59.29    3.00
  -9   2  -1   63.99    2.60
   9   2  -1   63.69    3.00
   9  -2   1   63.19    3.20
  -9   2   1   60.49    3.00
  -9  -2  -1   62.59    2.70
  -9   2   1   59.29    2.70
   9   2  -1   63.89    3.00
  -9   3  -1   33.90    2.10
   9   3   1   35.90    2.50
   9   3   1   38.20    2.40
   9  -3  -1   34.50    2.50
  -9   3  -1   36.00    2.40
  -9  -3   1   31.20    2.00
   9   3  -1   29.80    2.40
   9   3  -1   38.50    2.40
  -9   3   1   31.50    1.90
  -9   3   1   33.10    2.40
   9  -3   1   37.00    2.40
  -9  -3  -1   34.10    2.10
  -9   4  -1   24.30    1.90
  -9  -4   1   23.90    2.10
   9   4   1   28.40    2.20
  -9   4  -1   24.70    2.30
   9   4   1   21.90    2.50
   9  -4  -1   21.90    2.10
  -9   4   1   25.50    1.90
  -9  -4  -1   22.30    1.90
   9   4  -1   22.10    2.50
  -9   4   1   23.20    2.50
   9  -4   1   24.80    2.30
   9   4  -1   23.70    2.00
  -9   5  -1    0.10    1.30
   9   5   1    0.30    1.30
   9   5   1   -0.90    0.80
  -9   5  -1    0.60    0.90
   9  -5  -1    0.00    1.20
  -9  -5   1    0.90    1.00
   9   5  -1    0.80    1.40
  -9   5   1   -0.90    1.20
  -9   5   1    0.10    0.90
   9  -5   1    1.10    1.20
   9   5  -1   -0.30    0.90
  -9  -5  -1   -0.60    1.10
   9   6   1    8.20    2.10
  -9  -6   1    9.50    1.80
  -9   6  -1    8.60    2.10
   9  -6  -1    8.10    1.70
   9   6  -1    5.40    1.70
  -9  -6  -1    9.40    1.80
  -9   6   1    9.30    2.10
  -9   6   1    8.60    1.50
   9  -6   1    7.80    1.70
  -9  -7   1    6.00    1.70
   9   7   1    2.90    1.80
   9  -7  -1    5.70    1.70
  -9   7  -1    5.80    2.10
  -9  -7  -1    4.80    1.70
   9   7  -1    5.20    2.00
  -9   7   1    6.40    2.00
   9  -7   1    5.10    1.60
 -10   0   1    1.50    0.90
 -10   0  -1    0.30    0.80
  10   0  -1    0.60    1.10
  10   0   1   -0.10    1.00
  10   1   1   96.29    4.00
 -10   1  -1   98.89    3.60
 -10  -1   1   94.89    3.60
  10  -1  -1  102.79    4.30
  10  -1   1  100.09    4.20
 -10  -1  -1   97.59    3.60
 -10   1   1  102.09    3.70
  10   1  -1   99.09    4.10
 -10   2  -1    2.10    1.10
 -10   2  -1    6.60    1.20
  10  -2  -1    4.60    1.50
  10   2   1    3.20    1.30
 -10  -2   1    3.20    1.10
 -10   2   1    3.30    1.10
  10   2  -1    3.50    1.20
  10  -2   1    4.00    1.40
 -10   2   1    1.60    0.90
 -10  -2  -1    4.90    1.20
 -10   3  -1    5.50    1.50
 -10   3  -1    8.10    1.40
  10   3   1    7.20    1.50
  10  -3  -1    3.10    1.30
  10   3   1    5.00    1.30
 -10  -3   1    6.40    1.40
  10  -3   1    4.40    1.50
 -10   3   1    7.60    1.40
 -10  -3  -1    6.30    1.30
 -10   3   1    4.50    1.40
  10   3  -1    6.30    1.40
  10   3  -1    7.60    1.50
  10   4   1   -0.40    1.20
 -10   4  -1    2.60    1.00
  10   4   1    0.30    1.10
  10  -4  -1    2.80    1.50
 -10   4  -1   -0.70    1.20
 -10  -4   1   -0.70    1.10
 -10   4   1   -0.40    1.20
 -10   4   1    1.00    1.00
 -10  -4  -1    0.30    1.10
  10   4  -1   -0.30    1.20
  10   4  -1    0.20    1.10
  10  -4   1   -1.90    1.10
  10  -5  -1    0.70    1.40
  10   5   1    3.60    1.60
 -10  -5   1    2.70    1.40
 -10   5  -1    0.80    1.40
 -10   5  -1    2.80    1.20
 -10   5   1    1.60    1.40
  10  -5   1    3.00    1.40
  10   5  -1    3.30    1.60
 -10   5   1    2.60    1.20
 -10  -5  -1    2.60    1.30
  10   5  -1    0.60    1.20
 -10   6  -1   -0.90    1.30
 -10  -6   1    2.80    1.50
  10  -6  -1    1.80    1.30
  10   6   1    4.00    1.80
  10  -6   1    0.10    1.40
  10   6  -1    2.90    1.70
 -10  -6  -1    2.00    1.50
 -10   6   1    2.30    1.60
  11   0  -1    0.50    1.20
  11   0   1    1.40    1.10
 -11   0   1   -0.40    0.90
 -11   0  -1    0.50    1.00
  11  -1  -1    0.30    1.20
 -11   1  -1    0.50    1.00
 -11  -1   1    0.80    1.10
  11   1   1    1.60    1.30
  11   1  -1    0.60    1.30
  11  -1   1    1.00    1.40
 -11  -1  -1   -0.30    1.00
 -11   1   1   -0.90    0.90
 -11   2  -1   12.40    1.60
 -11  -2   1    6.90    1.40
  11  -2  -1    9.90    1.80
  11   2   1   12.90    2.00
  11  -2   1   12.50    2.00
  11   2  -1    7.30    1.70
 -11  -2  -1    7.80    1.60
 -11   2   1   10.90    1.60
  11  -3  -1   75.09    4.00
 -11   3  -1   73.69    3.80
  11   3   1   73.89    3.90
 -11  -3   1   71.19    3.50
 -11   3  -1   75.59    3.30
 -11   3   1   67.99    3.30
  11   3  -1   72.09    3.80
 -11  -3  -1   68.79    3.30
  11  -3   1   71.19    3.90
  11  -4  -1    1.80    1.50
 -11   4  -1    1.00    1.40
  11   4   1    0.70    1.30
  11   4   1    1.40    1.30
 -11  -4   1   -0.80    1.20
 -11   4  -1    1.60    1.20
 -11  -4  -1    1.70    1.40
  11   4  -1    1.90    1.50
 -11   4   1    2.20    1.50
  11   4  -1    0.90    1.30
 -11   4   1    2.20    1.20
  11  -4   1    0.30    1.30
  11   5   1    4.60    1.90
 -11  -5   1    0.70    1.40
  11  -5  -1    3.80    1.60
 -11   5  -1    1.80    1.30
 -11   5  -1    2.90    1.80
 -11   5   1    3.40    1.40
 -11   5   1    2.80    1.90
  11   5  -1    4.20    1.80
  11  -5   1    2.80    1.70
 -11  -5  -1    1.90    1.40
 -12   0  -1    1.10    1.00
  12   0   1   -0.20    1.30
  12   0  -1   -0.50    1.10
 -12   0   1    1.40    1.10
  12  -1  -1    2.00    1.60
 -12  -1   1    1.70    1.20
 -12   1  -1    3.10    1.30
  12   1   1    0.80    1.40
  12  -1   1    3.80    1.60
 -12  -1  -1    2.20    1.20
 -12   1   1    3.00    1.20
  12   1  -1   -0.40    1.30
  12   2   1   93.29    4.60
  12  -2  -1  100.99    4.80
 -12   2  -1   96.89    4.00
 -12  -2   1  102.19    4.20
  12   2  -1   96.29    4.70
  12  -2   1   92.19    4.60
 -12   2   1   99.79    4.20
 -12  -2  -1   93.59    4.10
 -12  -3   1   42.70    2.80
 -12   3  -1   43.00    2.80
  12  -3  -1   36.30    3.40
  12   3   1   44.20    3.30
  12  -3   1   44.70    3.40
 -12  -3  -1   39.80    2.90
  12   3  -1   48.00    3.50
 -12   3   1   42.60    2.80
 -12   4  -1   78.39    3.70
  12   4   1   74.89    4.40
  12   4  -1   73.69    4.30
 -12   4   1   74.79    3.70
  13   0  -1   -1.20    1.50
  13   0   1   -2.50    1.20
 -13   0  -1   -0.60    1.20
 -13   0   1   -0.40    1.20
 -13   1  -1    2.60    1.30
 -13  -1   1    3.20    1.40
  13   1   1    8.10    2.00
  13   1  -1    4.00    1.90
 -13  -1  -1    3.30    1.50
 -13   1   1    5.00    1.60
 -13   2  -1    2.70    1.40
  13   2   1    2.00    1.60
  13   2  -1    3.60    1.80
 -13   2   1    4.00    1.50
   0   0   2   -0.70    0.10
   0  -2  -2 5206.68  124.59
   0  -2   2 5362.26  137.69
   0  -2  -2 5804.12  133.69
   0  -2   2 5173.58  134.79
   0  -2  -2 6087.79  122.79
   0  -2  -2 5982.50  135.29
   0  -2   2 5165.18  126.79
   0  -3  -2   -0.20    0.20
   0  -3   2    0.80    0.50
   0  -3   2    0.20    0.40
   0  -3   2   -0.10    0.30
   0  -3   2    0.10    0.30
   0  -3  -2    0.20    0.30
   0  -3  -2    0.10    0.30
   0  -4   2 1496.35   31.10
   0  -4  -2 1424.46   29.70
   0  -4  -2 1453.65   28.00
   0  -4   2 1423.16   30.70
   0  -4   2 1414.86   27.90
   0  -4  -2 1422.86   30.70
   0  -4  -2 1423.96   31.10
   0  -4   2 1438.26   29.80
   0  -5   2    0.20    0.70
   0  -5  -2   -0.30    0.30
   0  -5   2   -0.10    0.40
   0  -5   2    0.20    0.70
   0  -5  -2   -0.30    0.60
   0  -5  -2    0.20    0.40
   0  -5   2   -0.10    0.40
   0  -6   2  366.96    9.50
   0  -6  -2  363.56    8.20
   0   6   2  359.16    9.40
   0  -6   2  368.86    8.10
   0  -6  -2  378.76    9.70
   0  -6  -2  361.76    8.40
   0  -6   2  373.26    8.50
   0  -6   2  369.26    9.60
   0  -7   2    0.20    0.60
   0  -7   2    0.10    0.70
   0  -7  -2   -0.10    0.70
   0   7   2   -0.40    0.90
   0  -7   2    1.20    1.00
   0  -7  -2    0.50    1.00
   0  -7   2   -0.60    0.80
   0   8   2   15.00    2.00
   0  -8  -2   14.20    2.10
   0  -8  -2   12.20    1.50
   0  -8   2   14.10    1.50
   0   8  -2   11.50    1.90
  -1   0   2 1387.96   30.30
   1   0  -2 1465.15   30.40
   1   0  -2 1469.15   30.70
  -1   0  -2 1466.25   28.30
  -1   0  -2 1463.45   31.00
   1   0   2 1399.86   30.30
  -1   0   2 1428.46   28.30
   1   0   2 1453.15   30.50
   1   1   2  116.49    2.50
   1   1   2  115.29    2.80
  -1  -1   2  109.69    2.80
   1  -1  -2  111.59    2.80
   1  -1  -2  109.09    2.60
  -1   1  -2  111.29    2.40
  -1  -1   2  113.99    2.40
  -1  -1  -2  112.99    2.60
   1  -1   2  111.09    2.60
   1  -1   2  108.09    2.50
  -1   1   2  112.89    2.50
  -1   1   2  112.29    2.50
   1  -1   2  121.99    2.90
   1   1  -2  106.49    2.50
  -1  -2   2   78.79    1.90
   1   2   2   81.29    1.90
   1  -2  -2   80.39    2.00
  -1  -2   2   78.79    2.10
  -1  -2   2   77.19    2.40
   1  -2  -2   80.79    2.40
   1  -2   2   79.89    2.20
  -1  -2  -2   79.29    2.40
  -1   2   2   82.59    2.00
  -1  -2  -2   80.09    2.00
   1   2  -2   89.49    2.00
  -1  -2  -2   79.49    2.10
   1  -2   2   73.99    2.40
   1  -2   2   76.99    2.10
  -1  -3   2  561.74   11.20
   1  -3  -2  567.14   11.20
   1  -3  -2  542.65   12.20
   1   3   2  550.64   11.70
  -1  -3   2  552.64   12.60
   1  -3  -2  546.75   11.80
  -1  -3   2  581.64   12.40
   1  -3  -2  571.04   12.70
  -1  -3  -2  556.74   12.50
   1  -3   2  562.54   11.90
   1  -3   2  548.45   11.10
   1  -3   2  561.14   12.70
  -1  -3  -2  553.44   11.20
   1   3  -2  540.75   11.80
   1  -3   2  558.74   12.30
  -1  -3  -2  557.74   12.40
  -1  -4   2   58.59    2.20
   1  -4  -2   56.59    1.80
   1  -4  -2   57.99    1.80
   1  -4  -2   57.79    2.40
   1  -4  -2   60.79    2.20
  -1  -4   2   67.99    2.60
  -1  -4   2   59.79    1.80
   1   4   2   59.79    1.70
  -1  -4  -2   56.79    2.20
   1   4  -2   62.89    1.80
   1  -4   2   57.39    2.20
  -1  -4  -2   55.29    1.80
   1  -4   2   58.09    1.80
   1  -4   2   57.99    1.90
   1  -4   2   59.39    2.40
  -1  -4  -2   57.29    2.30
   1  -5  -2  483.35   10.30
   1  -5  -2  484.05   10.70
  -1  -5   2  487.65   10.20
  -1  -5   2  490.45   11.60
   1   5   2  496.05   10.60
  -1  -5   2  484.55   11.80
   1  -5  -2  502.35   12.10
   1  -5   2  480.05   10.80
  -1  -5  -2  467.65   10.30
  -1  -5  -2  490.25   11.70
   1  -5   2  500.45   12.00
   1   5  -2  481.55   10.70
   1  -5   2  492.35   11.50
   1  -5   2  492.05   10.20
  -1  -6   2  455.55   11.50
  -1  -6   2  477.95   11.70
   1  -6  -2  461.05   11.90
   1   6   2  461.95   10.30
   1  -6  -2  463.95   10.10
  -1  -6   2  469.05   10.00
   1   6   2  462.45   11.60
   1  -6  -2  467.65   10.40
   1  -6   2  457.55   11.90
  -1  -6  -2  460.75   10.10
   1  -6   2  476.75   11.40
   1  -6   2  463.05   10.50
  -1  -6  -2  457.65   11.50
   1   6  -2  473.35   10.50
  -1   6   2  472.15   11.30
   1  -6   2  462.55   10.00
  -1   7  -2   67.29    2.60
   1  -7  -2   67.59    2.40
  -1  -7   2   67.69    3.40
   1  -7  -2   59.89    3.40
   1   7   2   65.49    3.20
  -1  -7   2   69.09    2.50
  -1   7   2   62.19    3.00
  -1  -7  -2   65.89    2.60
   1  -7   2   66.39    3.10
   1  -7   2   65.79    3.40
  -1  -7  -2   58.99    3.10
   1   7  -2   66.59    2.40
   1  -7   2   68.29    2.50
  -1   8  -2    1.40    0.90
   1  -8  -2    0.30    1.30
   1   8   2    1.10    1.10
  -1  -8   2    2.90    1.00
  -1  -8  -2    0.50    0.90
   1   8  -2    1.90    1.20
  -1   8   2    1.30    1.00
   1  -8   2    2.60    1.40
   1   9   2   30.90    3.30
  -1   9   2   24.50    2.10
  -1  -9  -2   28.00    2.10
   1   9  -2   26.90    2.90
   2   0   2   59.29    1.60
  -2   0   2   62.19    1.60
   2   0  -2   62.89    1.60
   2   0   2   63.19    1.60
  -2   0  -2   60.19    1.50
  -2   0   2   60.49    1.50
   2   0  -2   59.99    1.70
  -2   0  -2   60.99    1.60
   2   1   2 2810.72   76.39
  -2   1  -2 3323.37   70.29
   2   1  -2 2931.71   77.19
  -2  -1  -2 3189.98   74.29
  -2   1   2 3847.52   71.99
  -2  -2   2 9138.79  201.48
  -2   2  -2 9176.38  179.88
   2  -2  -2 9043.29  192.98
   2  -2  -2 9996.30  200.48
  -2  -2   2 9688.53  180.98
  -2  -2   2 9586.24  197.78
   2  -2   2 8865.21  192.88
   2  -2   2 9999.00  200.28
  -2   2   2 8890.51  180.38
   2  -2   2 9277.57  193.88
  -2  -2  -2 9367.76  181.18
  -2   3  -2  978.20   19.10
  -2  -3   2  972.80   21.30
   2  -3  -2  954.20   20.40
   2  -3  -2  987.10   21.60
  -2  -3   2  929.51   19.20
   2   3   2  980.20   20.20
  -2  -3   2 1012.70   20.80
  -2  -3  -2  972.90   20.90
   2  -3   2  973.40   20.50
   2  -3   2  996.40   21.60
  -2   3   2  969.60   19.20
   2  -3   2  970.20   20.60
  -2  -3  -2  948.01   21.20
   2   3  -2  996.60   20.30
   2   4   2  301.57    6.50
  -2  -4   2  280.47    7.50
   2  -4  -2  292.87    7.70
  -2  -4   2  294.37    7.00
  -2  -4   2  291.77    6.40
  -2   4  -2  294.37    6.40
   2  -4  -2  289.57    6.70
  -2  -4  -2  290.97    7.50
  -2  -4  -2  275.87    6.40
   2  -4   2  290.07    6.80
  -2   4   2  295.27    6.50
   2  -4   2  290.87    7.00
   2   4  -2  297.67    6.60
   2  -4   2  295.87    7.70
  -2  -4  -2  291.67    7.10
  -2  -5   2  287.37    8.00
   2  -5  -2  299.67    7.00
  -2  -5   2  292.07    6.70
  -2   5  -2  286.57    6.70
  -2  -5   2  308.77    7.50
   2  -5  -2  312.17    8.30
   2   5   2  293.27    6.80
  -2  -5  -2  291.07    6.80
  -2  -5  -2  311.17    7.60
   2  -5   2  318.67    8.30
   2  -5   2  292.17    7.10
  -2   5   2  309.07    6.90
   2  -5   2  297.27    7.50
  -2   5   2  309.17    7.40
   2   5  -2  306.37    7.00
  -2  -6   2    5.30    0.90
   2  -6  -2    5.30    0.80
   2  -6  -2    6.60    1.40
  -2   6  -2    4.10    0.80
   2   6   2    5.80    0.80
   2   6   2    4.10    1.20
  -2  -6   2    2.90    1.20
   2  -6   2    6.50    1.40
   2   6  -2    6.60    0.90
   2  -6   2    3.50    1.00
   2  -6   2    5.30    0.90
  -2   6   2    7.10    1.00
  -2  -6  -2    5.40    1.10
  -2   6   2    5.30    1.00
  -2  -6  -2    3.80    0.80
  -2   7  -2  131.19    4.00
  -2  -7   2  131.09    3.90
   2  -7  -2  131.79    5.20
  -2  -7   2  133.19    5.10
   2   7   2  125.59    4.80
   2  -7  -2  131.89    3.90
  -2  -7  -2  129.29    3.90
  -2   7   2  137.99    4.10
   2  -7   2  123.69    5.00
   2  -7   2  129.09    3.90
   2   7  -2  130.69    3.80
   2   8   2   12.20    2.00
   2  -8  -2    9.60    2.00
  -2  -8   2   11.30    1.40
  -2  -8  -2   15.70    1.60
  -2   8   2   10.30    1.50
   2   8  -2   14.00    2.20
   2  -8   2   10.70    2.00
   2   9   2    6.00    1.60
   2  -9  -2    6.30    2.00
  -2  -9  -2    9.10    1.50
   2   9  -2    9.40    2.10
  -3   0  -2 2092.99   42.60
   3   0  -2 2248.88   46.20
  -3   0  -2 2123.89   45.30
   3   0   2 2164.58   45.60
  -3   0   2 2228.28   45.80
  -3   0   2 2182.08   42.70
   3   0  -2 2042.70   44.60
   3   0   2 2163.28   45.80
   3   1   2 1986.80   42.30
  -3   1  -2 2066.79   39.20
   3   1   2 2091.89   42.70
  -3  -1   2 1975.00   42.60
  -3  -1   2 1917.61   42.90
   3  -1  -2 2165.08   43.20
   3  -1  -2 2046.20   42.60
  -3  -1  -2 2043.30   40.40
   3  -1   2 2136.59   42.50
  -3  -1  -2 2100.69   43.50
   3   1  -2 1999.90   42.00
  -3   1   2 2027.00   40.00
   3  -1   2 2034.80   42.10
   3   2   2  558.74   11.80
   3  -2  -2  552.84   12.00
  -3  -2   2  553.24   12.40
  -3  -2   2  562.04   11.20
   3   2   2  548.15   12.40
  -3   2  -2  545.55   11.00
   3  -2  -2  548.95   12.60
   3  -2   2  550.94   12.60
   3  -2   2  540.75   12.00
  -3   2   2  554.14   11.20
   3   2  -2  551.44   11.80
  -3  -2  -2  560.14   11.70
   3  -2   2  543.45   11.50
  -3  -2  -2  532.05   11.10
   3  -3  -2    8.10    1.10
  -3  -3   2    3.90    0.90
  -3  -3   2    4.90    0.70
   3  -3   2    2.80    0.90
  -3  -3  -2    4.20    0.50
  -3   3   2    4.40    0.60
  -3  -3  -2    3.40    0.70
   3  -3   2    4.10    0.50
  -3   3   2    3.40    0.50
  -3  -4   2  324.07    7.50
  -3   4  -2  332.87    7.20
  -3  -4   2  333.87    8.50
   3   4   2  326.07    7.40
   3  -4  -2  330.57    7.60
   3  -4  -2  333.97    8.70
  -3  -4   2  332.17    7.30
   3  -4   2  320.67    7.70
   3  -4   2  330.87    8.70
  -3   4   2  313.67    7.20
   3  -4   2  328.27    7.60
   3   4  -2  326.97    7.50
  -3  -4  -2  325.37    7.30
  -3   4   2  339.67    7.50
  -3  -4  -2  324.77    7.60
   3  -5  -2   64.49    3.10
   3   5   2   63.89    2.90
  -3  -5   2   62.99    2.30
  -3  -5   2   63.79    3.10
   3  -5  -2   63.89    2.30
   3   5   2   67.49    2.20
  -3   5  -2   67.69    2.30
  -3  -5  -2   57.69    2.30
   3  -5   2   68.29    2.40
  -3  -5  -2   66.19    2.30
  -3   5   2   73.79    2.40
   3  -5   2   63.69    2.40
   3   5  -2   66.59    2.20
   3  -5   2   60.69    3.00
  -3  -6   2   46.20    2.10
  -3  -6   2   45.70    2.80
   3  -6  -2   49.90    2.90
  -3   6  -2   45.10    2.00
   3  -6  -2   45.00    2.00
   3   6   2   41.00    2.70
   3   6   2   48.50    1.90
   3  -6   2   47.00    2.80
  -3  -6  -2   42.00    2.00
   3   6  -2   46.70    2.00
  -3   6   2   47.30    2.10
   3  -6   2   45.70    2.00
  -3   7  -2   10.90    1.30
  -3  -7   2   13.20    1.40
   3   7   2   10.50    1.80
   3  -7  -2   10.80    1.30
   3  -7  -2   13.10    2.10
   3  -7   2   13.00    2.10
  -3  -7  -2   10.80    1.30
  -3   7   2   11.00    1.40
   3   7  -2   12.70    1.30
   3  -7   2   12.60    1.40
   3  -8  -2    3.80    1.70
  -3  -8   2    1.00    1.00
   3   8   2   -0.80    1.30
   3   8  -2   -0.90    1.20
   3  -8   2    1.20    1.40
  -3  -8  -2    2.40    1.00
   3  -8   2    0.70    0.90
  -3   8   2    1.60    1.00
  -3   9  -2   81.19    4.40
   3   9   2   82.89    4.50
   3  -9  -2   72.69    4.50
  -3  -9   2   87.99    3.40
  -3  -9  -2   86.89    3.50
   3   9  -2   80.09    4.60
   4   0  -2  579.74   12.80
  -4   0   2  591.24   11.90
   4   0  -2  613.94   12.90
  -4   0   2  588.34   12.70
  -4   0  -2  584.94   11.80
  -4   0  -2  580.54   12.90
   4   0   2  579.74   12.80
   4   0   2  593.34   12.70
  -4   1  -2  644.04   13.20
   4  -1  -2  662.93   14.30
  -4  -1   2  654.73   13.20
  -4  -1   2  670.53   14.00
   4   1   2  675.73   14.50
  -4   1  -2  671.63   14.70
   4  -1  -2  689.23   13.80
   4  -1  -2  672.23   14.70
   4   1   2  626.54   14.10
  -4  -1   2  652.23   14.50
  -4  -1  -2  669.73   14.00
   4  -1   2  683.03   13.90
  -4  -1  -2  630.84   13.20
   4   1  -2  652.93   14.20
  -4   1   2  648.74   13.20
   4  -1   2  633.84   14.30
  -4  -2   2  279.77    6.20
   4   2   2  285.17    6.60
   4  -2  -2  271.77    6.70
   4  -2  -2  297.37    7.30
   4   2   2  279.47    7.00
  -4   2  -2  283.87    6.20
  -4  -2   2  273.27    7.10
   4  -2   2  286.57    6.80
   4   2  -2  285.57    6.60
  -4  -2  -2  283.67    6.30
   4  -2   2  277.17    6.00
  -4  -2  -2  291.27    6.20
  -4   2   2  288.87    6.30
   4  -2   2  300.17    7.30
   4   3   2 3217.48   65.39
  -4  -3   2 3267.77   66.89
  -4  -3   2 3057.29   61.29
  -4   3  -2 2997.80   61.09
   4  -3  -2 3236.78   65.59
   4  -3  -2 3347.96   67.89
   4   3   2 3222.98   66.89
   4  -3   2 3080.69   65.59
  -4  -3  -2 3219.78   67.09
  -4  -3  -2 3248.88   62.09
   4  -3   2 3162.38   65.99
   4   3  -2 3015.70   65.39
  -4   3   2 3191.78   61.29
   4  -3   2 3384.46   67.89
  -4  -4   2 2319.67   48.80
   4   4   2 2295.67   47.20
   4   4   2 2293.27   48.70
   4  -4  -2 2292.17   49.40
  -4  -4   2 2287.87   44.40
  -4   4  -2 2273.47   44.30
   4  -4  -2 2288.47   47.40
   4  -4   2 2282.47   49.40
  -4  -4  -2 2266.17   44.50
   4   4  -2 2256.97   47.20
   4  -4   2 2277.17   47.50
  -4   4   2 2272.57   44.40
  -4  -5   2    1.80    0.80
   4   5   2    1.20    1.00
  -4  -5   2    1.30    1.00
   4   5   2    6.70    0.80
   4  -5  -2    2.30    1.00
  -4  -5  -2    1.00    0.70
   4   5  -2    4.50    0.70
  -4   5   2    4.70    0.80
   4  -5   2    4.80    0.90
   4  -5   2    5.20    1.30
   4   6   2    7.00    0.90
   4   6   2    1.50    1.20
   4  -6  -2    3.80    0.90
   4  -6  -2    5.00    1.40
  -4  -6   2    4.20    1.00
  -4   6  -2   10.90    1.20
  -4  -6   2    1.40    1.20
   4  -6   2    8.10    1.70
  -4   6   2    5.20    1.00
   4  -6   2    5.70    1.00
  -4  -6  -2    3.50    1.00
   4   6  -2    4.90    0.80
   4  -7  -2   -0.20    0.80
  -4   7  -2    1.10    0.80
   4  -7  -2   -1.60    1.00
   4   7   2    2.00    1.30
  -4  -7   2   -0.70    0.80
  -4  -7  -2   -0.40    0.90
   4  -7   2    0.30    0.80
  -4   7   2    1.00    0.90
   4   7  -2    0.10    1.10
   4  -7   2    1.10    1.30
  -4  -8   2    2.60    1.10
   4   8   2    1.80    1.50
   4  -8  -2    5.90    1.90
   4  -8   2    0.90    1.00
   4   8  -2    2.40    1.60
  -4  -8  -2    2.60    1.10
  -4   8   2    3.30    1.20
   4   9   2    6.20    1.80
  -4   9  -2   10.20    2.20
  -4  -9   2    4.90    1.40
   4  -9  -2    4.50    2.00
   4   9  -2    7.20    2.00
  -4  -9  -2    5.80    1.40
   5   0   2  343.87    7.80
  -5   0  -2  344.67    7.90
   5   0  -2  340.27    8.00
   5   0  -2  353.46    7.80
  -5   0   2  337.27    7.90
  -5   0  -2  333.77    7.30
  -5   0   2  326.57    7.30
   5   0   2  343.47    8.00
  -5   1  -2  697.03   14.00
   5   1   2  701.73   15.30
   5  -1  -2  723.13   14.60
  -5   1  -2  684.23   15.50
  -5  -1   2  698.93   14.80
  -5  -1   2  697.73   14.10
  -5  -1   2  690.63   15.30
   5  -1  -2  683.13   15.20
   5  -1  -2  680.93   15.50
   5   1   2  679.83   15.10
   5   1  -2  679.93   15.10
  -5   1   2  685.13   14.00
  -5  -1  -2  683.13   14.00
   5  -1   2  665.93   15.10
   5  -1   2  711.23   14.70
  -5  -1  -2  693.73   14.80
   5  -2  -2   60.89    2.60
  -5   2  -2   64.49    2.10
  -5  -2   2   68.49    2.20
   5   2   2   64.29    2.60
  -5  -2   2   64.39    2.50
   5  -2  -2   63.69    2.40
   5   2   2   65.69    2.30
  -5  -2  -2   63.89    1.70
  -5  -2  -2   63.19    2.10
  -5   2   2   61.99    2.10
   5  -2   2   60.69    1.50
   5   2  -2   77.19    2.40
   5  -2   2   60.89    2.40
  -5   3  -2  257.47    5.90
  -5  -3   2  251.37    6.00
   5  -3  -2  252.97    7.10
   5  -3  -2  253.67    6.50
   5   3   2  252.77    6.90
   5   3   2  254.87    6.20
  -5  -3   2  246.58    6.90
  -5  -3  -2  257.87    6.00
  -5   3   2  260.07    6.00
   5  -3   2  250.27    6.50
   5  -3   2  255.87    7.10
   5   3  -2  263.07    6.30
   5   4   2  809.42   18.60
   5  -4  -2  804.22   18.90
  -5   4  -2  784.72   16.40
   5   4   2  800.72   17.40
  -5  -4   2  805.22   16.60
   5  -4  -2  793.12   17.60
  -5  -4   2  797.02   18.60
  -5   4   2  793.92   16.50
   5  -4   2  808.82   17.70
  -5  -4  -2  817.22   16.60
   5  -4   2  799.72   18.90
   5   4  -2  804.62   17.50
   5   5   2   63.69    3.30
   5   5   2   70.79    2.60
   5  -5  -2   64.09    2.70
   5  -5  -2   69.39    3.60
  -5  -5   2   69.79    3.40
  -5   5  -2   75.59    2.60
  -5  -5   2   72.79    2.80
  -5  -5  -2   66.39    2.60
   5   5  -2   69.19    2.60
   5  -5   2   67.59    2.70
   5  -5   2   69.29    3.60
  -5   5   2   73.99    2.70
  -5   6  -2   16.20    1.50
   5   6   2   11.50    1.90
   5  -6  -2   12.00    1.40
   5  -6  -2   15.10    2.10
  -5  -6   2   17.20    1.70
  -5   6   2   15.30    1.50
   5  -6   2   15.30    1.60
  -5  -6  -2   11.30    1.40
   5  -6   2   18.60    2.30
   5   6  -2   15.50    1.40
  -5  -7   2   89.59    3.40
   5  -7  -2   93.69    3.50
   5  -7  -2   95.19    4.70
   5   7   2   90.89    4.50
  -5   7  -2   89.99    3.40
  -5  -7  -2   91.19    3.50
   5   7  -2   86.79    4.40
   5  -7   2   91.29    4.70
  -5   7   2  100.39    3.60
   5  -7   2  101.39    3.60
  -5  -8   2   38.20    2.40
   5   8   2   33.90    3.30
   5  -8  -2   33.40    3.50
  -5  -8  -2   39.60    2.40
  -5   8   2   38.30    2.40
   5   8  -2   31.10    3.00
   5  -8   2   34.90    2.30
  -5   9  -2    4.40    1.80
   5   9   2    5.20    1.90
  -5  -9   2    4.20    1.30
   5  -9  -2    3.50    1.90
   5   9  -2    2.10    1.60
  -5  -9  -2    4.10    1.30
   6   0   2 1807.72   37.50
  -6   0  -2 1723.53   34.80
  -6   0   2 1788.72   38.00
  -6   0   2 1788.82   34.90
   6   0  -2 1777.12   37.50
   6   0   2 1803.02   37.50
  -6   0  -2 1765.12   37.90
   6   0  -2 1824.52   37.50
   6   1   2   12.10    1.00
  -6  -1   2   11.80    0.70
  -6  -1   2   11.50    1.00
  -6   1  -2   11.70    1.00
   6  -1  -2   12.40    1.20
  -6   1  -2   11.40    1.10
   6   1   2   12.10    1.10
   6  -1  -2   11.60    0.70
   6  -1  -2    9.30    1.10
  -6  -1  -2   12.70    0.80
   6  -1   2   12.00    0.80
  -6   1   2   11.50    0.90
   6  -1   2   12.10    1.30
   6   1  -2   11.10    1.20
   6   1  -2   11.40    1.00
  -6  -1  -2   11.70    1.00
   6  -2  -2   41.90    2.10
   6  -2  -2   44.50    2.30
   6   2   2   48.10    2.30
   6   2   2   46.30    2.00
  -6   2  -2   40.10    2.10
  -6   2  -2   42.50    1.80
  -6  -2   2   43.40    1.80
  -6   2   2   42.30    1.80
   6   2  -2   42.00    2.00
   6  -2   2   52.79    2.20
  -6  -2  -2   44.40    1.90
  -6  -3   2   10.30    1.40
   6  -3  -2   14.60    1.40
  -6  -3   2   14.30    1.20
  -6   3  -2   12.90    1.10
   6   3   2   13.50    1.60
   6  -3  -2   14.10    1.60
   6   3   2   13.20    1.20
  -6  -3  -2   14.30    1.20
   6   3  -2   16.30    1.30
  -6   3   2   13.20    1.20
   6  -3   2   12.50    1.40
   6  -4  -2    6.40    1.40
   6   4   2    6.50    1.00
   6   4   2    4.60    1.30
   6  -4  -2    3.90    1.00
  -6  -4   2    4.20    1.00
  -6   4  -2    4.80    0.90
  -6   4   2    4.90    1.00
   6   4  -2    5.90    1.00
   6  -4   2    5.30    1.10
  -6  -4  -2    3.20    0.90
   6  -4   2    3.00    1.20
   6  -5  -2    1.10    1.20
   6   5   2   -0.60    1.10
  -6  -5   2    1.80    1.00
  -6   5  -2    2.20    0.80
   6   5   2    1.80    0.80
   6  -5  -2    1.20    0.90
  -6  -5  -2    2.00    0.90
   6  -5   2    1.90    0.90
  -6   5   2    1.20    0.80
   6  -5   2    2.10    1.20
  -6   6  -2   29.20    1.90
  -6  -6   2   29.90    2.10
   6   6   2   27.50    2.60
   6  -6  -2   29.90    2.00
   6  -6  -2   27.40    2.90
   6   6  -2   24.60    2.60
   6   6  -2   32.40    2.00
  -6   6   2   29.30    1.90
  -6  -6  -2   26.40    1.90
   6  -6   2   29.40    2.10
  -6  -7   2  431.56   10.10
   6  -7  -2  429.36   10.50
   6  -7  -2  402.96   12.20
   6   7   2  417.46   11.90
  -6   7   2  419.36   10.20
  -6  -7  -2  429.36   10.20
   6   7  -2  399.56   11.90
   6  -7   2  428.26   10.60
   6  -8  -2   38.80    3.80
  -6  -8   2   46.50    2.70
  -6   8  -2   49.40    3.80
   6   8   2   39.50    3.30
   6  -8   2   42.60    2.70
   6   8  -2   45.70    3.50
  -6  -8  -2   47.80    2.80
  -6  -9   2   45.90    2.80
  -7   0   2  368.96    8.70
   7   0  -2  373.36    8.50
   7   0   2  355.06    9.00
  -7   0   2  366.26    8.20
  -7   0  -2  362.36    8.20
   7   0  -2  363.66    9.00
  -7   0  -2  363.06    8.70
   7   0   2  367.56    8.60
   7   1   2  122.09    3.90
   7  -1  -2  130.29    4.10
  -7   1  -2  123.99    3.50
  -7  -1   2  132.59    3.60
  -7   1  -2  127.59    4.00
   7   1   2  122.99    3.80
  -7   1   2  121.49    3.90
   7   1  -2  121.89    4.00
  -7  -1  -2  124.49    3.30
   7   1  -2  131.19    4.00
   7  -1   2  126.19    4.00
  -7   1   2  123.89    3.60
  -7  -1  -2  120.19    3.50
   7  -2  -2  192.08    5.40
  -7   2  -2  177.98    5.50
   7   2   2  182.38    5.20
  -7   2  -2  178.98    4.70
  -7  -2   2  184.28    4.80
   7   2   2  184.18    5.40
   7  -2  -2  177.98    5.50
   7  -2   2  184.08    5.40
  -7   2   2  185.48    4.90
   7   2  -2  182.48    5.40
  -7  -2  -2  187.78    4.90
   7   2  -2  185.98    5.30
  -7   3  -2  147.39    5.00
   7  -3  -2  146.49    4.70
  -7  -3   2  145.39    4.20
   7  -3  -2  144.69    5.10
   7   3   2  138.99    4.90
   7   3   2  145.09    4.40
  -7   3  -2  150.88    4.10
   7  -3   2  147.29    4.60
   7   3  -2  151.98    5.00
  -7   3   2  143.99    4.20
  -7  -3  -2  150.78    4.30
   7   3  -2  143.09    4.50
   7  -4  -2   27.90    2.00
   7   4   2   28.30    1.80
   7  -4  -2   25.00    2.30
   7   4   2   26.30    2.30
  -7   4  -2   28.50    2.30
  -7  -4   2   28.00    1.80
  -7   4  -2   30.10    1.70
  -7   4   2   28.10    1.70
   7   4  -2   27.70    1.80
   7   4  -2   24.40    2.30
   7  -4   2   27.70    2.10
  -7  -4  -2   31.00    2.00
  -7  -5   2    2.70    1.10
  -7   5  -2    4.60    1.00
   7  -5  -2    5.80    1.30
   7   5   2    8.00    1.30
   7  -5  -2    7.10    1.70
   7   5   2    4.20    1.60
  -7   5  -2    5.70    1.50
   7  -5   2    6.30    1.30
  -7  -5  -2    5.80    1.20
   7   5  -2    5.50    1.10
  -7   5   2    5.60    1.10
   7   5  -2    1.30    1.30
  -7   6  -2   70.19    3.90
   7  -6  -2   68.39    3.10
   7  -6  -2   60.99    3.80
  -7   6  -2   72.29    2.90
   7   6   2   66.09    3.80
  -7  -6   2   63.69    3.00
   7  -6   2   66.89    3.20
   7   6  -2   67.49    3.90
  -7  -6  -2   65.79    3.10
  -7   6   2   69.19    3.00
   7   6  -2   69.49    3.10
   7  -7  -2  165.08    6.90
  -7   7  -2  171.78    6.70
  -7  -7   2  175.08    5.50
   7   7   2  163.98    6.60
   7  -7  -2  177.08    5.60
   7  -7   2  172.98    5.60
  -7   7   2  172.88    5.30
   7   7  -2  166.28    6.60
  -7  -7  -2  167.58    5.40
   7   8   2    7.20    2.00
  -7   8  -2    9.30    2.20
  -7  -8   2    6.40    1.60
   7   8  -2    7.30    2.20
  -7  -8  -2    8.90    1.70
   7  -8   2    7.30    1.60
  -8   0  -2   12.60    1.30
  -8   0   2   14.10    1.20
   8   0  -2   12.50    1.50
  -8   0  -2   11.50    1.10
   8   0   2   12.30    1.50
  -8   1  -2    2.80    0.80
  -8  -1   2    5.30    1.00
   8   1   2    3.90    0.90
  -8   1  -2    1.90    0.80
   8  -1  -2    3.90    1.00
   8   1   2    2.70    1.00
  -8   1   2    3.60    1.00
   8   1  -2    4.70    1.00
   8   1  -2    6.80    1.20
  -8  -1  -2    5.40    1.00
   8  -1   2    4.40    1.20
  -8   1   2    4.00    0.80
   8   2   2  193.08    5.70
  -8   2  -2  190.18    5.10
   8   2   2  192.68    5.60
   8  -2  -2  199.08    5.90
  -8  -2   2  193.58    5.20
  -8   2  -2  188.28    5.80
  -8  -2  -2  187.38    5.20
  -8   2   2  197.18    5.90
   8  -2   2  186.68    5.70
   8   2  -2  185.58    5.80
   8   2  -2  194.78    5.70
  -8   2   2  186.38    5.20
  -8  -3   2   21.20    1.70
   8   3   2   21.80    1.80
  -8   3  -2   18.00    1.50
   8  -3  -2   19.40    2.00
  -8   3  -2   20.60    2.20
   8   3   2   16.90    1.90
  -8   3   2   19.70    1.60
   8  -3   2   18.30    1.90
   8   3  -2   19.60    1.70
   8   3  -2   16.40    2.00
  -8  -3  -2   19.70    1.80
  -8   4  -2    4.70    1.10
   8  -4  -2    4.80    1.30
  -8  -4   2    3.40    1.10
   8   4   2    4.50    1.10
   8  -4  -2    6.40    1.70
  -8   4  -2    3.40    1.30
   8   4   2    4.70    1.50
  -8  -4  -2    3.70    1.20
  -8   4   2    3.00    1.00
   8   4  -2    3.80    1.00
   8   4  -2    5.00    1.50
   8  -4   2    6.70    1.40
   8  -5  -2   33.60    2.40
   8  -5  -2   25.70    3.00
   8   5   2   29.30    2.60
  -8  -5   2   33.00    2.20
  -8   5  -2   28.80    2.80
   8   5   2   32.40    2.20
  -8   5  -2   34.40    2.00
   8   5  -2   32.70    2.90
   8   5  -2   34.00    2.20
  -8   5   2   33.80    2.10
  -8  -5  -2   25.80    2.20
   8  -5   2   37.40    2.50
  -8   6  -2   46.00    3.40
  -8   6  -2   45.30    2.50
   8  -6  -2   46.80    2.80
  -8  -6   2   45.50    2.70
   8   6   2   47.20    3.50
  -8   6   2   47.50    2.60
   8   6  -2   46.00    3.60
  -8  -6  -2   49.00    2.90
   8  -6   2   43.50    2.80
  -8   7  -2   75.59    4.70
   8   7   2   74.69    4.50
   8  -7  -2   81.19    3.70
  -8  -7   2   76.99    3.70
   8  -7   2   79.59    3.80
  -8  -7  -2   81.69    3.70
  -8   7   2   78.19    3.60
   8   7  -2   75.99    4.60
   8  -8   2   53.69    3.30
   9   0   2    1.10    0.90
  -9   0  -2    2.10    0.80
  -9   0   2    1.60    0.80
   9   0  -2    1.80    1.00
  -9  -1   2  160.88    4.70
  -9   1  -2  146.89    4.90
  -9   1  -2  163.38    4.60
   9   1   2  157.58    5.10
   9  -1  -2  152.28    5.20
  -9   1   2  164.28    5.10
  -9  -1  -2  162.48    4.70
  -9   1   2  165.88    4.70
   9   1  -2  162.98    5.30
   9  -1   2  165.08    5.30
  -9   2  -2   53.29    2.40
  -9  -2   2   51.49    2.50
   9  -2  -2   52.99    2.90
   9   2   2   51.49    2.70
  -9   2  -2   53.29    2.70
   9   2   2   54.29    2.80
   9  -2   2   51.59    2.90
  -9   2   2   55.49    2.50
  -9   2   2   55.09    2.80
   9   2  -2   49.60    2.60
  -9  -2  -2   46.90    2.40
   9   2  -2   49.99    2.70
  -9  -3   2   36.70    2.20
   9  -3  -2   34.30    2.50
  -9   3  -2   30.90    2.40
  -9   3  -2   36.10    2.00
   9   3   2   33.70    2.20
   9   3   2   33.40    2.40
  -9   3   2   35.70    2.50
   9   3  -2   34.30    2.40
  -9  -3  -2   31.80    2.10
   9   3  -2   34.20    2.50
  -9   3   2   32.00    2.10
   9  -3   2   32.40    2.40
   9   4   2   44.10    2.60
   9   4   2   45.10    3.00
  -9  -4   2   46.70    2.50
  -9   4  -2   49.60    3.10
   9  -4  -2   47.60    2.90
  -9   4  -2   48.60    2.50
   9   4  -2   49.00    2.80
  -9   4   2   51.59    2.50
   9   4  -2   48.90    3.10
  -9   4   2   45.40    3.10
   9  -4   2   48.20    2.80
  -9  -4  -2   47.30    2.70
  -9   5  -2   10.30    2.00
   9   5   2    8.80    1.90
  -9  -5   2   10.00    1.70
  -9   5  -2    6.80    1.30
   9  -5  -2    5.80    1.50
   9  -5   2    8.20    1.70
   9   5  -2    7.90    1.50
  -9  -5  -2    8.70    1.60
  -9   5   2    8.40    1.50
   9   5  -2    5.40    1.70
  -9   5   2   10.20    2.00
  -9   6  -2   10.10    2.20
   9   6   2   10.50    2.00
  -9  -6   2   11.20    1.80
   9  -6  -2   13.40    2.00
  -9  -6  -2   13.70    2.10
  -9   6   2   14.40    2.40
   9   6  -2   12.50    2.40
  -9   6   2   15.80    1.90
   9  -6   2   13.20    2.10
   9  -7  -2   53.09    3.30
  -9   7  -2   42.90    3.80
  -9  -7   2   55.09    3.30
   9   7   2   45.00    3.80
  -9   7   2   51.29    4.00
   9   7  -2   50.79    3.80
   9  -7   2   50.39    3.20
  -9  -7  -2   48.50    3.20
  10   0  -2   12.60    1.80
 -10   0   2   16.50    1.80
 -10   0  -2   14.00    1.50
  10   0   2   12.00    1.80
  10  -1  -2  115.49    4.60
 -10   1  -2  115.79    3.90
 -10  -1   2  115.89    4.00
  10   1   2  113.39    4.50
  10  -1   2  108.29    4.50
 -10   1   2  112.99    3.90
 -10  -1  -2  113.59    3.90
  10   1  -2  114.89    4.50
 -10  -2   2   91.09    3.60
  10   2   2   99.19    4.10
 -10   2  -2   96.79    3.60
  10  -2  -2   99.69    4.30
 -10   2  -2  100.09    4.00
 -10   2   2  102.79    3.70
 -10  -2  -2   98.59    3.80
  10  -2   2  100.19    4.10
  10   2  -2  101.89    4.20
  10   3   2    8.00    1.60
  10  -3  -2    6.70    1.70
 -10   3  -2    5.00    1.50
 -10  -3   2    7.90    1.40
 -10   3  -2   10.20    1.50
  10   3   2    8.70    1.60
 -10   3   2    6.80    1.60
  10  -3   2    5.30    1.50
 -10   3   2    7.20    1.30
 -10  -3  -2    7.70    1.50
  10   3  -2    7.70    1.50
  10   3  -2    8.80    1.70
  10   4   2    3.80    1.30
  10   4   2    1.90    1.40
 -10   4  -2    1.30    1.00
  10  -4  -2    2.30    1.30
 -10   4  -2    0.80    1.10
 -10  -4   2    2.40    1.30
  10   4  -2    0.10    1.30
 -10   4   2    2.70    1.20
 -10  -4  -2    4.30    1.40
  10   4  -2   -0.50    1.00
  10  -4   2    2.10    1.40
 -10   4   2    0.70    1.40
  10  -5  -2    2.50    1.50
 -10  -5   2    2.80    1.50
  10   5   2    3.60    1.60
 -10   5  -2    1.80    1.40
 -10   5  -2    4.80    1.30
 -10  -5  -2    3.90    1.40
  10   5  -2    4.80    1.40
  10   5  -2    4.60    1.70
  10  -5   2    5.80    1.70
 -10   5   2    3.90    1.20
 -10   5   2    5.20    1.80
 -10  -6   2    2.50    1.60
 -10   6  -2    0.20    1.60
  10   6   2    3.00    1.60
  10  -6  -2    2.00    1.40
  10  -6   2    3.60    1.60
  10   6  -2    2.50    1.60
 -10   6   2    3.70    1.30
 -10  -6  -2    4.30    1.70
 -10   6   2    0.10    1.40
  11   0  -2  114.49    4.90
 -11   0  -2  117.29    4.20
  11   0   2  117.99    4.70
 -11   0   2  116.49    4.10
  11  -1  -2   23.80    2.50
 -11   1  -2   26.90    1.90
 -11  -1   2   27.10    2.20
  11   1   2   29.40    2.60
  11   1  -2   25.50    2.60
 -11   1   2   27.00    2.10
  11  -1   2   28.70    2.60
 -11  -1  -2   26.00    2.00
  11  -2  -2    5.30    1.70
 -11   2  -2    4.50    1.30
 -11  -2   2    2.50    1.30
  11   2   2    3.00    1.40
  11  -2   2    4.00    1.40
 -11  -2  -2    2.80    1.20
  11   2  -2    3.80    1.30
 -11   2   2    4.40    1.20
  11  -3  -2    2.70    1.40
 -11   3  -2    2.40    1.10
 -11  -3   2   -0.40    1.10
 -11   3  -2    2.40    1.30
  11   3   2    1.90    1.30
 -11   3   2    1.10    1.10
  11   3  -2    3.40    1.50
  11  -3   2    3.40    1.50
 -11  -3  -2    2.60    1.30
  11   4   2   32.00    2.70
 -11  -4   2   29.20    2.60
  11  -4  -2   39.40    3.10
  11   4   2   33.60    2.90
 -11   4  -2   32.00    2.90
 -11   4  -2   37.90    2.50
  11  -4   2   31.90    2.90
 -11   4   2   37.20    3.10
  11   4  -2   31.30    2.80
  11   4  -2   37.30    3.00
 -11   4   2   36.90    2.50
 -11  -4  -2   33.70    2.70
  11   5   2   28.90    3.20
  11  -5  -2   27.10    2.90
 -11  -5   2   24.00    2.50
 -11   5  -2   28.20    3.20
 -11  -5  -2   26.70    2.70
 -11   5   2   26.90    2.40
  11   5  -2   24.20    3.00
  11   5  -2   24.00    2.80
  11  -5   2   21.50    2.50
 -11   5   2   28.50    3.20
 -12   0   2   51.99    2.90
 -12   0  -2   47.90    2.80
  12   0   2   49.40    3.40
  12   0  -2   45.90    3.50
 -12   1  -2    7.80    1.50
  12  -1  -2    9.70    1.90
  12   1   2   11.30    2.10
 -12  -1   2    6.90    1.60
  12  -1   2    7.00    1.90
 -12   1   2    8.40    1.60
  12   1  -2    9.10    2.10
 -12  -1  -2    9.40    1.70
  12   2   2   10.40    2.10
  12  -2  -2   10.70    2.10
 -12   2  -2    9.50    1.70
 -12  -2   2    7.70    1.60
  12   2  -2   10.60    2.10
 -12   2   2   10.30    1.70
 -12  -2  -2    7.20    1.70
  12  -2   2    9.10    2.10
 -12   3  -2    0.40    1.10
  12  -3  -2    0.20    1.40
 -12  -3   2    2.00    1.30
  12   3   2    2.10    1.50
 -12  -3  -2    2.10    1.40
 -12   3   2    2.60    1.30
  12   3  -2    0.60    1.40
  12  -3   2    1.90    1.60
 -12   4  -2   11.90    1.80
  12   4  -2    9.40    2.10
 -12   4   2   11.30    1.80
  13   0   2    1.40    1.70
 -13   0  -2   -0.10    1.10
 -13   0   2    4.60    1.50
  13   0  -2    0.30    1.40
 -13   1  -2   11.10    1.90
  13   1   2   10.80    2.30
 -13   1   2   11.10    1.80
  13   1  -2   10.00    2.10
  13  -1   2   12.60    2.20
 -13  -1  -2    7.10    1.70
  13   2   2    9.80    2.20
 -13   2  -2    5.50    1.50
  13   2  -2    9.00    2.20
 -13   2   2   12.40    2.00
   0   0   3   -2.90    0.10
   0   0   3   -2.60    0.10
   0   0  -3   -3.00    0.10
   0  -1   3   -3.70    0.10
   0  -1  -3   -3.30    0.10
   0  -1  -3   -3.60    0.10
   0  -1   3   -3.10    0.20
   0   1   3   -3.50    0.10
   0  -1   3   -3.60    0.10
   0  -1  -3   -3.70    0.10
   0   1  -3   -3.50    0.10
   0  -2  -3   32.70    1.00
   0  -2  -3   31.10    1.20
   0  -2   3   36.70    1.10
   0  -2  -3   34.60    0.90
   0  -2   3   33.20    1.00
   0   2   3   31.50    1.20
   0  -2   3   31.50    1.30
   0  -3   3    1.90    0.50
   0  -3  -3    0.20    0.30
   0  -3   3    0.30    0.30
   0  -3   3    0.60    0.40
   0  -3  -3    0.30    0.20
   0  -3  -3    0.10    0.40
   0  -3   3    0.10    0.30
   0  -4   3  329.17    8.00
   0  -4  -3  325.97    7.10
   0  -4  -3  319.87    8.00
   0  -4   3  320.27    7.30
   0  -4   3  316.77    7.90
   0  -4   3  327.97    6.90
   0   4   3  327.17    7.90
   0  -4  -3  326.57    7.00
   0   5   3   -0.10    0.60
   0  -5  -3    0.70    0.70
   0  -5  -3    0.00    0.50
   0  -5  -3    0.80    0.40
   0  -5   3    0.10    0.70
   0  -5   3    0.40    0.40
   0  -5   3   -0.30    0.60
   0  -5   3    0.70    0.40
   0  -6   3 1230.68   26.70
   0  -6  -3 1209.18   24.10
   0  -6   3 1190.18   23.90
   0  -6   3 1199.88   27.00
   0  -6  -3 1184.98   27.10
   0   6   3 1189.88   26.50
   0  -6   3 1208.28   25.40
   0  -6  -3 1197.38   25.20
   0   7   3    0.60    1.00
   0  -7  -3   -0.60    0.60
   0  -7  -3    0.70    1.00
   0  -7   3    0.40    0.70
   0  -7   3    1.20    0.70
   0  -7   3    0.40    1.00
   0  -7   3    2.60    1.00
   0  -8  -3   -0.80    1.10
   0  -8   3    1.10    0.90
   0  -8  -3    1.10    1.00
   0   8   3    0.40    1.10
   1   0   3   -0.70    0.10
  -1   0   3   -0.80    0.10
   1   0  -3   -0.20    0.10
  -1   0   3   -1.00    0.10
   1   0   3   -0.50    0.10
  -1   0  -3   -0.90    0.10
   1   0  -3   -0.90    0.10
  -1  -1   3   20.70    0.60
  -1  -1   3   19.70    0.80
   1  -1  -3   19.10    0.80
   1   1   3   19.60    0.80
  -1   1  -3   20.10    0.80
   1   1   3   20.00    0.60
  -1   1  -3   20.40    0.60
   1  -1  -3   18.70    0.70
  -1   1   3   19.90    0.70
  -1  -1  -3   19.40    0.70
   1  -1   3   19.00    0.70
  -1   1   3   20.10    0.60
  -1  -1  -3   19.30    0.70
   1  -1   3   22.10    0.70
   1   1  -3   18.60    0.60
   1   1  -3   18.70    0.60
   1   2   3 4869.71   98.79
  -1   2  -3 5120.39   92.99
   1   2   3 4794.02  101.89
  -1  -2   3 4696.53  100.99
  -1  -2   3 4728.43   92.99
   1  -2  -3 4867.21   99.49
   1  -2  -3 4805.22  103.49
  -1  -2   3 4828.22  105.69
   1  -2   3 4623.24  100.29
  -1  -2  -3 4840.52  102.09
   1   2  -3 4713.83   99.59
  -1  -2  -3 4654.53   93.19
  -1   2   3 4763.02   93.29
  -1   2   3 4800.22  105.89
   1  -2   3 5041.10  103.29
   1  -2   3 4695.43   99.49
  -1  -3   3  189.58    5.00
   1  -3  -3  189.68    4.40
  -1  -3   3  189.08    4.20
  -1  -3   3  202.98    4.80
   1   3   3  189.18    4.20
   1  -3  -3  192.18    5.10
   1  -3  -3  184.28    4.20
   1  -3   3  181.58    4.10
   1   3  -3  190.88    4.40
  -1  -3  -3  182.58    4.70
   1  -3   3  190.68    4.80
   1  -3   3  191.98    4.50
  -1  -3  -3  192.38    4.30
  -1   3   3  202.58    4.70
   1  -3   3  193.58    5.10
  -1  -4   3  455.95   10.70
  -1  -4   3  476.75    9.60
   1   4   3  459.15    9.90
   1  -4  -3  448.96   11.10
  -1  -4   3  463.85   11.00
   1  -4  -3  471.85   10.10
   1  -4  -3  470.15    9.70
   1  -4   3  462.15    9.50
   1  -4   3  469.35   10.70
   1  -4   3  453.85   11.10
  -1  -4  -3  455.75   10.80
  -1  -4  -3  465.05    9.70
  -1   4   3  477.15   10.60
   1  -4   3  474.25   10.20
   1   5   3  139.49    3.40
   1  -5  -3  142.09    4.50
   1   5   3  136.09    4.40
  -1  -5   3  133.79    4.40
  -1  -5   3  138.89    4.20
  -1  -5   3  132.49    3.50
   1  -5  -3  139.29    3.60
   1  -5  -3  139.89    3.60
   1  -5   3  139.39    3.50
  -1  -5  -3  128.59    3.50
   1   5  -3  130.69    3.60
  -1  -5  -3  131.69    4.20
  -1   5   3  134.49    4.10
   1  -5   3  134.49    3.70
   1  -5   3  137.19    4.20
   1  -5   3  142.89    4.60
   1   6   3  313.47    8.40
   1   6   3  312.07    7.20
  -1  -6   3  317.87    8.30
   1  -6  -3  316.57    7.30
   1  -6  -3  316.17    7.30
  -1  -6   3  308.97    7.10
  -1  -6   3  307.57    8.50
   1  -6  -3  319.07    8.70
  -1  -6  -3  310.07    7.20
  -1  -6  -3  315.27    8.40
   1  -6   3  312.57    8.60
   1   6  -3  310.27    7.40
  -1   6   3  300.07    8.00
   1  -6   3  312.17    7.50
   1  -6   3  318.47    8.30
  -1  -7   3  184.98    6.10
   1  -7  -3  190.98    6.40
  -1  -7   3  194.18    4.90
   1   7   3  187.08    6.10
  -1   7  -3  188.38    5.00
  -1  -7  -3  186.18    5.00
   1   7  -3  182.98    4.90
   1  -7   3  194.78    5.90
   1  -7   3  182.58    5.10
  -1  -7  -3  180.78    6.00
  -1   7   3  191.38    5.80
   1  -7   3  181.18    6.20
   1  -8  -3  103.19    4.80
   1   8   3  113.19    4.60
  -1  -8   3  112.69    3.60
  -1  -8  -3  106.69    3.70
  -1   8   3  110.59    3.90
   1  -8   3   96.19    4.50
   1   9  -3   51.19    3.40
  -1  -9  -3   63.69    2.90
  -1   9   3   56.89    2.90
  -2   0   3   -1.90    0.20
   2   0   3   -2.20    0.20
  -2   0  -3   -2.20    0.20
   2   0  -3   -2.30    0.20
  -2   0  -3   -2.50    0.20
   2   0   3   -2.20    0.20
  -2   0   3   -2.10    0.20
   2   0  -3   -2.20    0.20
  -2  -1   3 2008.10   39.40
   2   1   3 2064.29   42.70
  -2   1  -3 2051.99   43.60
  -2  -1   3 2035.70   42.20
   2  -1  -3 2101.29   43.10
   2   1   3 2071.69   42.60
  -2   1  -3 2039.50   39.70
   2  -1  -3 2044.90   42.80
   2   1  -3 2073.59   43.00
  -2  -1  -3 2013.50   39.90
   2  -1   3 2000.10   42.40
  -2  -1  -3 1876.61   48.70
  -2   1   3 2018.30   39.80
   2  -1   3 2006.30   42.40
   2  -2  -3 1394.76   29.80
   2  -2  -3 1369.96   28.70
  -2  -2   3 1358.46   29.50
   2   2   3 1408.56   29.40
  -2   2  -3 1399.36   27.10
   2   2   3 1432.36   28.50
  -2  -2   3 1379.26   26.90
   2  -2   3 1346.07   28.80
  -2  -2  -3 1384.06   29.80
  -2  -2  -3 1375.46   26.90
  -2   2   3 1457.65   28.90
   2   2  -3 1387.66   29.30
   2  -2   3 1382.86   28.80
  -2   2   3 1359.36   26.90
   2  -2   3 1440.66   29.90
   2  -3  -3  606.44   13.80
  -2   3  -3  601.84   12.00
  -2  -3   3  591.74   13.60
   2  -3  -3  595.04   12.80
   2   3   3  598.64   12.60
   2   3   3  606.44   13.60
  -2  -3   3  621.74   13.10
  -2  -3   3  599.74   12.10
   2  -3   3  588.24   13.00
   2  -3   3  584.24   12.90
  -2   3   3  626.84   12.90
   2  -3   3  621.14   13.80
  -2   3   3  591.04   12.20
   2   3  -3  595.94   12.70
  -2  -3  -3  588.14   12.20
  -2  -3  -3  594.04   13.10
   2   4   3  253.77    6.60
  -2  -4   3  235.58    6.60
  -2  -4   3  249.97    5.60
  -2  -4   3  252.97    6.10
   2   4   3  246.18    5.60
   2  -4  -3  251.17    5.80
  -2   4  -3  256.07    5.60
   2  -4  -3  250.77    6.80
  -2  -4  -3  238.08    5.60
   2   4  -3  245.88    5.80
   2  -4   3  244.18    6.70
   2  -4   3  242.98    5.90
  -2   4   3  249.88    5.70
  -2   4   3  256.17    6.00
   2  -4   3  248.28    6.10
  -2  -4  -3  246.98    6.10
   2   5   3  988.10   21.00
  -2  -5   3 1016.70   22.10
  -2   5  -3  985.90   20.00
   2  -5  -3 1026.60   23.00
   2   5   3  996.10   22.50
   2  -5  -3  999.80   21.30
  -2  -5   3  973.70   22.60
  -2  -5   3  991.90   20.10
  -2  -5  -3 1010.00   20.20
   2  -5   3 1013.50   22.90
   2   5  -3  985.50   21.20
  -2   5   3 1012.60   20.30
  -2  -5  -3 1014.30   22.20
  -2   5   3 1035.00   21.80
   2  -5   3 1018.60   22.00
   2  -5   3  992.60   21.40
  -2  -6   3  150.08    4.10
   2   6   3  150.98    4.00
   2  -6  -3  154.38    4.20
  -2  -6   3  156.28    5.30
   2   6   3  158.58    5.20
   2  -6  -3  161.38    5.50
  -2   6  -3  155.38    4.10
  -2  -6  -3  152.78    4.80
   2   6  -3  149.29    4.10
   2  -6   3  150.98    4.20
   2  -6   3  150.58    4.70
  -2   6   3  150.88    4.30
  -2  -6  -3  151.28    4.10
   2  -6   3  149.39    5.20
   2  -7  -3    7.00    1.00
  -2  -7   3    7.80    1.10
  -2  -7   3    7.20    1.60
   2  -7  -3    6.70    1.60
  -2   7  -3   12.90    1.40
   2   7   3    7.80    1.70
  -2   7   3    8.20    1.20
   2  -7   3    9.50    1.20
   2  -7   3   10.80    1.80
  -2  -7  -3    6.10    1.10
   2   7  -3    9.50    1.10
   2   8   3    3.10    1.50
  -2  -8   3    3.40    1.00
   2  -8  -3    3.30    1.60
  -2  -8  -3    2.90    1.00
   2  -8   3    4.00    1.50
   2  -8   3    4.40    1.00
  -2   8   3    5.00    1.30
  -2   9  -3   30.90    3.20
   2   9   3   32.80    3.00
   2  -9  -3   31.10    3.40
  -2   9   3   31.80    2.30
  -2  -9  -3   29.80    2.10
   2   9  -3   39.20    3.20
  -2 -10  -3   23.80    2.40
   3   0  -3    0.40    0.30
  -3   0  -3   -0.10    0.20
   3   0  -3    0.10    0.30
  -3   0  -3    0.20    0.20
   3   0   3   -0.40    0.30
   3   0   3    0.10    0.30
  -3   0   3    0.30    0.20
  -3  -1   3 5660.73  106.09
  -3  -1   3 4982.60   98.59
  -3   1  -3 5094.49   98.59
   3   1   3 4752.32  105.09
   3  -1  -3 5217.88  109.49
  -3  -1   3 5177.18  108.69
   3  -1  -3 4939.51  106.29
  -3   1  -3 5030.80  108.89
   3   1   3 4985.00  106.09
  -3  -1  -3 5086.49   99.29
   3   1  -3 4945.01  105.99
  -3   1   3 4847.12   98.59
   3  -1   3 5132.09  105.29
   3  -1   3 5086.49  106.69
  -3  -1  -3 5218.88  107.09
  -3   2  -3 1155.28   22.20
   3  -2  -3 1160.48   24.90
  -3  -2   3 1170.68   22.30
  -3  -2   3 1114.19   24.50
   3  -2  -3 1132.79   23.90
   3   2   3 1130.99   24.50
   3   2   3 1127.99   23.70
   3  -2   3 1112.79   23.90
   3  -2   3 1166.28   24.90
  -3  -2  -3 1170.58   24.00
   3  -2   3 1133.09   23.70
   3   2  -3 1134.79   23.80
  -3  -2  -3 1142.99   22.40
  -3   2   3 1138.79   22.40
   3  -3  -3   32.70    1.80
   3   3   3   36.10    1.20
  -3  -3   3   30.90    1.80
  -3   3  -3   27.00    1.20
  -3  -3   3   28.90    1.30
   3   3   3   36.20    1.80
  -3  -3   3   30.50    1.00
   3  -3  -3   27.00    1.30
   3  -3   3   30.50    1.90
  -3  -3  -3   33.70    1.20
   3  -3   3   31.60    1.20
  -3  -3  -3   26.80    1.30
  -3   3   3   24.70    1.00
   3   3  -3   25.60    1.20
  -3   3   3   28.10    1.30
   3  -3   3   28.80    1.40
  -3   4  -3  144.19    3.60
   3  -4  -3  132.99    4.50
  -3  -4   3  142.19    3.70
   3   4   3  140.49    4.50
   3   4   3  146.09    3.60
   3  -4  -3  135.09    3.80
  -3  -4   3  139.49    4.50
  -3  -4   3  136.99    3.60
  -3   4   3  152.18    3.80
   3  -4   3  137.19    4.50
  -3  -4  -3  136.29    3.70
   3  -4   3  141.79    3.80
  -3   4   3  145.49    3.60
   3   4  -3  145.89    3.70
  -3  -4  -3  135.99    3.70
   3  -4   3  136.99    3.80
  -3  -5   3  380.46   10.10
   3   5   3  390.86   10.00
   3   5   3  392.76    8.80
   3  -5  -3  400.36   10.40
  -3   5  -3  394.36    8.50
   3  -5  -3  390.76    9.00
  -3  -5   3  400.96    8.60
  -3  -5  -3  390.86    8.70
  -3   5   3  394.46    8.70
   3  -5   3  390.76   10.30
  -3  -5  -3  390.66    9.30
   3  -5   3  391.46    9.20
   3   5  -3  376.76    8.90
   3  -5   3  383.26    9.10
   3  -6  -3   59.59    2.40
  -3   6  -3   66.49    2.40
  -3  -6   3   62.39    2.40
  -3  -6   3   77.29    3.50
   3  -6  -3   79.29    3.70
   3   6   3   73.99    3.30
   3   6  -3   59.79    2.30
  -3   6   3   63.19    2.50
   3  -6   3   77.19    3.60
   3  -6   3   61.39    2.50
  -3  -6  -3   59.59    2.50
  -3  -7   3   71.89    2.70
  -3  -7   3   73.19    3.80
   3   7   3   73.59    3.70
   3  -7  -3   63.69    3.80
  -3   7  -3   73.89    2.80
   3  -7  -3   75.29    2.80
  -3  -7  -3   73.19    2.80
   3  -7   3   76.99    2.90
  -3   7   3   70.99    2.90
   3  -7   3   70.59    3.80
   3   7  -3   77.39    2.70
   3  -8  -3   75.89    4.30
  -3  -8   3   82.79    3.10
   3   8   3   73.09    3.90
  -3   8   3   75.09    3.20
  -3  -8  -3   75.69    3.00
   3   8  -3   74.59    4.00
   3  -8   3   76.49    3.00
   3  -9  -3    0.00    1.70
   3   9   3   -0.50    1.40
  -3   9  -3    1.80    1.60
  -3  -9  -3   -0.10    0.90
   3   9  -3   -0.20    1.30
   4   0   3   -2.80    0.30
  -4   0  -3   -2.20    0.30
   4   0  -3   -2.90    0.30
   4   0   3   -0.40    0.40
  -4   0  -3   -2.50    0.30
   4   0  -3   -2.90    0.30
  -4   0   3   -2.70    0.30
  -4   0   3   -0.80    0.40
   4   1   3   60.49    1.90
   4  -1  -3   62.89    1.50
  -4  -1   3   59.39    2.10
   4  -1  -3   61.69    2.10
  -4   1  -3   58.69    1.70
  -4  -1   3   55.79    1.80
  -4  -1   3   61.59    1.50
   4  -1  -3   58.99    2.00
  -4   1  -3   57.59    2.10
   4   1   3   59.19    2.10
  -4  -1  -3   58.79    1.60
  -4  -1  -3   56.59    1.80
   4   1  -3   59.09    2.00
   4  -1   3   57.69    1.60
   4  -1   3   56.69    2.00
  -4   1   3   59.39    1.80
  -4  -2   3   72.39    2.60
   4   2   3   68.79    2.10
  -4   2  -3   73.19    2.00
  -4  -2   3   70.29    2.10
   4  -2  -3   67.29    2.30
   4  -2  -3   66.09    2.60
   4   2   3   68.29    2.50
   4  -2   3   70.09    1.70
   4  -2   3   68.99    2.30
   4   2  -3   72.89    2.20
  -4  -2  -3   68.89    1.80
  -4   2   3   73.39    2.10
  -4  -2  -3   68.69    2.10
  -4  -3   3 1416.06   30.30
   4  -3  -3 1419.26   30.70
   4  -3  -3 1353.46   29.30
   4   3   3 1404.96   30.20
   4   3   3 1396.96   29.10
  -4  -3   3 1390.06   27.40
  -4   3  -3 1410.46   27.30
  -4   3   3 1373.96   27.40
  -4  -3  -3 1436.46   29.40
  -4  -3  -3 1334.47   27.40
   4  -3   3 1400.66   29.00
   4  -3   3 1447.76   30.70
   4   3  -3 1398.26   29.20
   4  -3   3 1347.97   29.30
  -4  -4   3   14.70    1.70
   4   4   3   13.40    1.60
   4  -4  -3   15.00    1.20
   4  -4  -3   16.90    1.60
  -4  -4   3   16.90    1.30
  -4  -4  -3   12.80    0.90
  -4   4   3   16.50    1.20
   4  -4   3   21.20    1.40
  -4  -4  -3   14.50    1.30
   4  -4   3   15.50    1.70
   4   5   3  174.28    4.50
   4  -5  -3  173.48    4.80
  -4   5  -3  164.28    4.40
  -4  -5   3  167.48    4.50
  -4  -5   3  182.38    5.70
   4   5   3  173.88    5.60
   4  -5  -3  177.18    5.80
  -4  -5  -3  170.88    4.60
  -4   5   3  174.48    4.60
   4  -5   3  181.18    5.80
   4  -5   3  165.38    4.70
   4   5  -3  169.68    4.60
   4   6   3   38.90    2.70
  -4   6  -3   35.90    1.80
   4  -6  -3   39.00    2.80
   4  -6  -3   37.80    1.90
  -4  -6   3   37.90    2.80
  -4  -6   3   37.90    2.00
   4   6  -3   43.90    1.90
   4  -6   3   37.80    2.00
   4  -6   3   37.00    2.70
  -4  -6  -3   37.90    2.00
  -4   6   3   42.60    2.10
   4  -7  -3    0.30    0.80
  -4  -7   3    2.50    1.00
   4  -7  -3   -1.00    1.20
  -4   7  -3    0.20    0.70
   4   7   3    0.80    1.20
   4  -7   3    0.20    0.80
  -4   7   3    1.60    0.90
   4  -7   3    0.40    1.20
   4   7  -3    1.30    0.80
  -4  -7  -3    1.00    1.00
   4   8   3  100.99    4.80
   4  -8  -3   89.59    4.80
  -4  -8   3   99.59    3.60
   4  -8   3   98.59    3.70
   4   8  -3   96.09    4.70
  -4  -8  -3  104.49    3.80
  -4   8   3  100.49    3.80
   4   9   3   58.99    4.00
  -4  -9   3   71.49    3.10
  -4   9  -3   66.29    4.10
   4  -9  -3   59.79    4.20
  -4  -9  -3   66.69    3.10
   4   9  -3   58.69    4.20
  -5   0  -3    0.30    0.40
   5   0  -3    0.50    0.50
  -5   0  -3    0.20    0.40
  -5   0   3    0.30    0.40
   5   0   3    0.70    0.50
   5   0  -3    0.10    0.40
   5   0   3   -0.10    0.30
  -5  -1   3 1307.67   29.10
   5   1   3 1369.66   28.80
   5  -1  -3 1342.27   28.90
  -5  -1   3 1340.17   26.80
   5  -1  -3 1433.56   28.40
  -5   1  -3 1379.66   26.80
   5   1   3 1388.16   29.10
  -5  -1   3 1403.36   28.80
  -5   1  -3 1319.77   29.50
   5  -1  -3 1396.96   29.60
   5  -1   3 1400.06   28.50
   5   1  -3 1382.76   28.80
  -5   1   3 1374.06   26.90
  -5  -1  -3 1325.37   26.80
   5  -1   3 1350.16   28.90
  -5  -1  -3 1368.46   28.80
   5   2   3  372.26    8.50
   5   2   3  370.46    9.00
  -5  -2   3  350.86    8.90
   5  -2  -3  392.46    9.30
  -5   2  -3  373.06    7.90
  -5   2  -3  372.66    9.20
   5  -2  -3  357.46    8.70
  -5  -2   3  362.76    8.00
   5  -2   3  370.46    8.70
   5   2  -3  369.96    8.60
   5  -2   3  367.16    7.80
  -5  -2  -3  375.76    8.10
  -5  -2  -3  361.66    8.00
  -5   2   3  368.06    8.00
  -5  -3   3   68.09    2.30
   5   3   3   68.99    2.90
   5  -3  -3   71.29    2.60
   5   3   3   70.69    2.40
   5  -3  -3   73.49    3.00
  -5   3  -3   70.19    2.30
  -5  -3   3   71.49    2.90
   5  -3   3   71.09    2.60
   5   3  -3   69.79    2.40
  -5   3   3   72.99    2.40
  -5  -3  -3   70.69    2.40
  -5   4  -3   14.10    1.20
   5   4   3   12.40    1.00
  -5  -4   3    9.40    1.40
  -5  -4   3   10.10    1.20
   5  -4  -3   12.90    1.30
   5   4   3    8.90    1.50
   5  -4  -3   10.20    1.50
   5  -4   3   11.00    1.60
  -5  -4  -3   13.40    1.30
  -5   4   3    9.50    1.10
   5   4  -3   16.40    1.20
   5  -4   3   12.40    1.30
   5   5   3  467.75   10.70
   5   5   3  474.45   12.10
   5  -5  -3  461.65   11.00
  -5  -5   3  465.85   10.40
  -5   5  -3  481.55   10.30
  -5  -5   3  465.05   12.10
   5  -5  -3  477.45   12.40
  -5   5   3  455.05   10.40
   5  -5   3  471.35   12.30
   5   5  -3  464.65   10.80
  -5  -5  -3  466.55   10.50
   5  -5   3  465.95   11.10
  -5   6  -3  177.58    5.00
   5  -6  -3  185.58    5.30
   5   6   3  179.98    6.20
  -5  -6   3  186.88    6.40
  -5  -6   3  179.58    5.10
   5  -6  -3  179.28    6.50
   5  -6   3  177.68    5.20
   5  -6   3  186.78    6.50
  -5   6   3  179.18    5.10
   5   6  -3  181.38    5.20
  -5  -6  -3  179.18    5.10
   5  -7  -3   23.40    1.90
  -5  -7   3   24.50    1.90
   5  -7  -3   28.10    3.10
   5   7   3   27.10    2.60
  -5  -7  -3   25.60    2.00
   5   7  -3   26.10    2.80
  -5   7   3   26.30    1.90
   5  -7   3   25.40    1.90
   5   8   3   74.79    4.20
  -5   8  -3   76.59    4.30
   5  -8  -3   75.59    4.70
  -5  -8   3   78.39    3.30
   5  -8   3   76.49    3.30
   5   8  -3   74.19    4.30
  -5  -8  -3   75.39    3.30
  -5   8   3   74.79    3.30
   5  -9  -3    3.50    1.90
   5   9   3    3.60    1.50
  -5   9  -3    1.60    1.70
  -5  -9   3   -0.10    1.10
   5   9  -3    1.40    1.80
  -5  -9  -3    0.30    1.20
   6   0   3    0.10    0.50
   6   0  -3    1.30    0.60
  -6   0  -3    0.00    0.50
  -6   0  -3    0.40    0.40
  -6   0   3    0.80    0.50
   6   0   3   -0.20    0.50
  -6  -1   3   17.30    0.80
   6  -1  -3   15.80    1.30
  -6   1  -3   15.10    1.20
   6  -1  -3   15.90    0.80
  -6  -1   3   18.20    1.20
   6   1   3   16.80    1.20
   6   1   3   18.40    1.30
  -6   1  -3   14.60    1.00
   6  -1  -3   18.60    1.30
  -6  -1  -3   16.70    1.10
   6  -1   3   16.20    0.90
  -6   1   3   14.50    1.00
   6  -1   3   17.90    1.40
   6   1  -3   16.10    1.20
  -6  -1  -3   15.60    0.80
  -6  -2   3  598.44   14.10
  -6   2  -3  636.54   14.40
   6  -2  -3  607.24   14.40
  -6   2  -3  616.14   12.70
   6  -2  -3  600.44   13.90
   6   2   3  611.24   13.70
  -6  -2   3  608.04   12.80
   6   2   3  608.14   14.10
   6   2  -3  604.84   13.70
  -6   2   3  606.54   12.80
  -6  -2  -3  617.94   12.80
   6  -2   3  626.84   13.90
  -6  -2  -3  599.14   13.20
  -6   3  -3  187.78    4.60
   6  -3  -3  191.48    5.20
   6   3   3  170.58    4.80
   6  -3   3  185.88    5.20
  -6   3   3  183.98    4.70
   6   3  -3  156.88    4.80
   6  -4  -3  203.28    5.70
   6   4   3  203.98    5.40
  -6  -4   3  204.18    5.40
   6  -4  -3  205.38    6.50
  -6   4  -3  202.58    5.10
  -6  -4   3  206.38    6.30
   6   4   3  202.08    6.30
   6  -4   3  205.78    5.70
   6   4  -3  200.48    5.50
  -6   4   3  199.08    5.30
  -6  -4  -3  204.98    5.40
  -6  -5   3   68.19    2.80
   6  -5  -3   64.79    3.60
   6   5   3   58.79    3.30
  -6   5  -3   64.49    2.50
  -6  -5   3   60.79    3.30
   6   5   3   60.89    2.50
   6  -5  -3   63.09    2.80
  -6   5   3   64.29    2.60
   6   5  -3   59.39    2.60
  -6  -5  -3   65.89    2.80
   6  -5   3   58.69    2.70
   6  -7  -3   13.80    2.40
   6  -7  -3   15.90    1.80
  -6   7  -3   21.30    2.60
  -6  -7   3   14.50    1.80
   6   7   3   12.90    2.20
   6  -7   3   13.90    1.70
   6   7  -3   10.40    2.10
  -6   7   3   16.50    1.80
  -6  -7  -3   17.50    1.90
   6   8   3   24.70    3.10
  -6  -8   3   27.80    2.20
  -6   8  -3   26.70    3.10
   6  -8  -3   16.90    2.90
  -6  -8  -3   28.90    2.30
   6  -8   3   26.60    2.20
   6   8  -3   23.90    2.90
  -6  -9   3   17.50    2.10
   7   0  -3    0.70    0.60
  -7   0   3    0.40    0.50
  -7   0   3    1.20    0.60
   7   0  -3   -0.20    0.50
   7   0   3    0.50    0.50
  -7   0  -3    0.20    0.40
  -7   0  -3    0.10    0.50
   7   0   3    0.70    0.60
   7  -1  -3  119.19    3.90
   7   1   3  118.19    3.70
   7   1   3  115.39    3.70
  -7  -1   3  121.29    3.50
  -7   1  -3  117.09    3.80
  -7   1  -3  122.19    3.40
  -7   1   3  113.49    3.40
  -7  -1  -3  112.69    3.20
   7  -1   3  122.99    3.90
   7   1  -3  121.39    3.80
  -7  -1  -3  117.69    3.40
   7   1  -3  112.89    3.80
   7   2   3    2.30    0.90
   7   2   3    3.70    0.90
   7  -2  -3    0.50    0.70
  -7  -2   3    1.00    0.70
  -7   2  -3    0.70    0.60
  -7   2  -3    0.70    0.80
   7  -2  -3    0.50    0.80
  -7   2   3    1.00    0.60
   7   2  -3    1.60    0.70
   7   2  -3   -0.10    0.70
   7  -2   3   -1.10    0.70
  -7  -2  -3    1.50    0.70
   7  -3  -3   10.50    1.60
   7   3   3   13.30    1.40
  -7   3  -3   16.00    1.40
   7  -3  -3   13.70    1.60
   7   3   3   12.00    1.60
  -7   3  -3   18.00    2.00
  -7  -3   3   14.80    1.50
   7   3  -3   14.40    1.50
  -7   3   3   10.40    1.20
  -7  -3  -3   14.40    1.50
   7  -3   3   15.30    1.60
  -7   4  -3  218.88    5.60
   7  -4  -3  212.68    6.90
  -7  -4   3  207.18    5.70
   7   4   3  209.38    5.90
  -7   4  -3  210.68    6.80
   7  -4  -3  203.38    6.00
   7   4   3  217.48    6.70
  -7   4   3  210.38    5.60
   7  -4   3  215.88    6.10
  -7  -4  -3  217.08    5.70
   7   4  -3  214.18    6.00
   7  -5  -3   41.50    2.30
  -7  -5   3   44.10    2.40
   7   5   3   42.00    3.00
  -7   5  -3   40.90    2.10
   7   5   3   45.10    2.30
  -7   5  -3   41.70    2.90
   7  -5  -3   44.70    3.20
   7   5  -3   35.30    2.70
   7  -5   3   44.80    2.60
  -7   5   3   45.10    2.20
   7   5  -3   45.00    2.30
  -7  -5  -3   44.80    2.50
  -7   6  -3    8.90    1.90
  -7  -6   3    3.90    1.20
   7  -6  -3    4.10    1.20
  -7   6  -3    6.30    1.20
   7  -6  -3   12.10    2.30
   7   6   3    4.30    1.60
   7  -6   3    4.00    1.10
  -7  -6  -3    3.90    1.30
   7   6  -3    4.00    1.10
   7   6  -3    3.80    1.50
  -7   6   3    4.60    1.20
   7   7   3  145.29    6.10
   7  -7  -3  153.68    5.20
   7  -7  -3  156.98    6.80
  -7   7  -3  175.68    6.70
  -7  -7   3  169.88    5.30
   7  -7   3  148.89    5.20
  -7   7   3  149.39    5.00
  -7  -7  -3  163.88    5.30
   7   7  -3  147.09    6.20
   7   8   3    8.30    2.10
  -7   8  -3    4.10    2.00
  -7  -8   3    5.70    1.60
   7  -8  -3    7.50    2.40
  -7  -8  -3    4.20    1.40
   7  -8   3    3.20    1.40
   7   8  -3    4.70    2.00
  -8   0  -3   -0.30    0.50
   8   0   3    0.80    0.80
  -8   0  -3    1.20    0.70
   8   0  -3    0.30    0.70
  -8   0   3    0.50    0.60
   8   1   3    0.00    0.80
   8   1   3    0.20    0.70
  -8  -1   3    0.50    0.70
  -8   1  -3   -0.20    0.60
  -8   1  -3    0.20    0.60
   8  -1  -3    0.30    0.70
  -8  -1  -3   -1.10    0.60
   8   1  -3    0.00    0.70
  -8   1   3   -0.60    0.70
   8  -1   3    0.80    0.80
   8   1  -3   -1.00    0.70
  -8   1   3    0.60    0.70
  -8   2  -3  303.47    8.20
  -8  -2   3  305.77    7.40
  -8   2  -3  309.07    7.30
   8   2   3  295.27    7.90
   8   2   3  300.27    8.10
   8  -2  -3  306.07    8.20
  -8  -2  -3  300.07    7.40
   8   2  -3  309.17    8.20
  -8   2   3  307.27    7.40
   8   2  -3  308.67    8.10
   8  -2   3  312.27    8.20
  -8   3  -3  234.48    7.20
  -8  -3   3  238.98    6.30
   8  -3  -3  245.78    7.00
   8   3   3  242.28    6.70
   8   3   3  250.47    7.20
  -8   3  -3  246.58    6.20
   8  -3  -3  261.67    7.60
  -8   3   3  243.48    6.30
   8   3  -3  233.18    7.20
  -8  -3  -3  236.98    6.30
   8  -3   3  249.48    7.00
   8   3  -3  242.48    6.90
   8   4   3  100.99    3.70
  -8   4  -3  107.49    4.40
   8   4   3   93.79    4.20
  -8   4  -3  103.29    3.50
  -8  -4   3   95.19    3.50
   8  -4  -3   94.69    4.40
   8  -4  -3  102.29    3.90
  -8   4   3  101.19    3.60
   8  -4   3  101.89    4.00
  -8  -4  -3   98.09    3.60
   8   4  -3  100.79    4.40
   8   4  -3   93.79    3.70
  -8   5  -3   47.70    2.40
  -8  -5   3   44.30    2.50
   8  -5  -3   46.40    2.70
   8   5   3   47.80    3.10
   8  -5  -3   39.20    3.10
  -8   5  -3   44.30    3.10
  -8   5   3   45.20    2.40
   8   5  -3   45.40    3.20
   8   5  -3   49.50    2.60
   8  -5   3   48.80    2.80
  -8  -5  -3   42.50    2.60
  -8   6  -3   20.60    2.70
   8  -6  -3   16.00    2.50
   8  -6  -3   18.50    2.00
  -8  -6   3   18.40    2.00
   8   6   3   18.10    2.50
  -8   6   3   20.10    2.00
   8  -6   3   22.20    2.20
   8   6  -3   19.40    2.00
   8   6  -3   17.60    2.50
  -8  -6  -3   21.70    2.30
  -8  -7   3   37.50    2.70
   8   7   3   36.50    3.30
   8  -7  -3   35.70    2.60
  -8   7  -3   36.20    3.50
   8  -7   3   33.00    2.60
   8   7  -3   30.80    3.50
  -8   7   3   35.20    2.50
  -8  -7  -3   34.10    2.60
  -8  -8   3   59.99    3.60
   8  -8   3   54.09    3.20
  -9   0   3    2.40    0.80
   9   0  -3    0.20    0.80
  -9   0  -3    1.60    0.70
   9   0   3    3.70    1.10
   9  -1  -3    5.00    1.20
   9   1   3    1.40    1.10
  -9   1  -3    2.20    0.80
  -9   1  -3    1.80    0.90
  -9  -1   3    1.30    0.80
  -9   1   3    2.30    0.80
   9  -1   3    2.60    1.00
   9   1  -3    1.60    0.90
  -9  -1  -3    3.20    1.00
   9   2   3    5.00    1.20
  -9   2  -3    4.20    1.00
   9   2   3    4.20    1.20
   9  -2  -3    3.50    1.20
  -9   2  -3    2.60    1.00
  -9  -2   3    4.40    1.00
   9   2  -3    4.40    1.10
  -9   2   3    4.70    1.20
  -9   2   3    5.20    1.10
   9   2  -3    3.20    1.20
   9  -2   3    3.40    1.20
  -9  -2  -3    3.80    1.00
  -9   3  -3   49.99    2.90
  -9  -3   3   50.19    2.50
   9   3   3   52.49    2.90
   9  -3  -3   47.30    2.80
  -9   3  -3   46.60    2.40
   9   3   3   45.20    2.70
   9   3  -3   48.10    2.70
  -9  -3  -3   53.39    2.60
  -9   3   3   52.79    3.00
   9   3  -3   49.50    3.00
  -9   3   3   46.10    2.30
   9  -3   3   49.00    2.80
   9  -4  -3   42.30    2.70
   9   4   3   40.10    2.50
   9   4   3   35.00    2.60
  -9   4  -3   39.80    2.20
  -9  -4   3   36.30    2.40
  -9   4  -3   36.90    2.80
   9  -4   3   35.40    2.60
  -9  -4  -3   37.90    2.50
  -9   4   3   36.80    2.20
   9   4  -3   30.40    2.80
   9   4  -3   36.10    2.50
  -9  -5   3   85.19    3.70
   9  -5  -3   89.89    4.00
   9   5   3   89.19    4.20
  -9   5  -3   81.59    4.40
  -9   5  -3   88.69    3.50
   9   5  -3   85.29    3.90
   9  -5   3   80.69    3.90
  -9   5   3   83.29    3.50
  -9  -5  -3   84.99    3.60
   9   5  -3   84.79    4.40
   9   6   3  124.19    5.60
  -9  -6   3  126.39    4.70
   9  -6  -3  133.69    5.00
  -9   6  -3  123.19    5.60
   9  -6   3  131.89    5.00
  -9   6   3  124.59    5.70
  -9   6   3  122.09    4.50
   9   6  -3  122.99    5.70
  -9  -6  -3  131.99    4.90
   9   7   3   66.79    4.20
  -9  -7   3   66.59    3.60
  -9   7  -3   61.89    4.30
   9  -7  -3   68.39    3.60
   9  -7   3   61.69    3.50
  -9  -7  -3   68.69    3.70
   9   7  -3   63.19    4.20
  -9   7   3   71.69    4.60
 -10   0   3    1.50    0.90
  10   0  -3   -0.20    0.90
  10   0   3    1.90    1.10
 -10   0  -3   -0.20    0.70
 -10   1  -3    2.10    1.00
  10  -1  -3    1.40    1.20
  10   1   3    7.40    1.50
 -10  -1   3    1.80    1.00
 -10  -1  -3    0.30    0.90
 -10   1   3    3.30    1.10
  10  -1   3    6.00    1.50
  10   1  -3    0.80    1.00
 -10  -2   3  144.69    4.70
 -10   2  -3  153.58    4.70
  10  -2  -3  151.68    5.40
  10   2   3  150.98    5.20
 -10   2  -3  139.39    5.00
  10  -2   3  143.99    5.20
 -10  -2  -3  149.39    4.70
  10   2  -3  149.69    5.40
 -10   2   3  151.48    4.80
  10   3   3   53.29    3.00
 -10   3  -3   52.09    3.10
  10   3   3   53.09    3.10
 -10  -3   3   51.49    2.80
 -10   3  -3   56.89    2.70
  10  -3  -3   57.29    3.20
  10   3  -3   59.19    3.30
  10  -3   3   55.89    3.10
 -10   3   3   51.39    2.70
 -10  -3  -3   52.09    2.70
 -10   3   3   54.79    3.20
  10   3  -3   52.39    3.10
 -10   4  -3  101.99    3.80
  10  -4  -3  111.79    4.60
 -10  -4   3   95.99    4.00
  10   4   3  111.39    4.40
  10   4   3   97.49    4.50
 -10   4  -3  100.39    4.60
 -10   4   3   98.19    3.80
 -10  -4  -3   98.69    4.00
  10  -4   3   99.89    4.30
 -10   4   3   98.09    4.70
  10   4  -3   92.89    4.50
  10   4  -3   95.09    4.20
  10  -5  -3    0.60    1.30
  10   5   3    0.80    1.30
 -10  -5   3    0.60    1.30
 -10   5  -3    0.10    1.20
  10  -5   3    1.40    1.30
  10   5  -3    0.70    1.30
 -10   5   3    0.70    1.40
  10   5  -3   -0.50    1.10
 -10  -5  -3   -0.50    1.20
 -10   5   3    1.20    1.00
 -10  -6   3    7.60    1.80
  10  -6  -3   13.20    2.20
 -10   6  -3   13.90    2.60
  10   6   3   11.00    2.20
  10  -6   3    9.80    1.90
 -10   6   3   11.30    2.30
 -10   6   3   13.10    1.90
  10   6  -3   13.60    2.30
 -10  -6  -3   12.10    2.20
  11   0  -3    0.30    1.20
 -11   0  -3    0.00    0.80
 -11   0   3    1.80    1.10
  11   0   3    0.60    1.20
 -11  -1   3   42.50    2.60
  11   1   3   47.00    3.00
 -11   1  -3   42.50    2.50
  11  -1  -3   38.80    3.00
 -11  -1  -3   42.20    2.50
  11   1  -3   45.10    2.90
 -11   1   3   45.20    2.60
  11  -1   3   44.70    2.90
 -11  -2   3   -0.70    1.00
 -11   2  -3   -0.40    0.90
  11  -2  -3    0.20    1.30
  11   2   3   -1.30    1.10
 -11  -2  -3    0.70    1.10
  11   2  -3   -0.70    1.10
 -11   2   3    0.50    1.00
  11  -2   3    0.60    1.30
 -11   3  -3    1.50    1.10
 -11  -3   3    1.20    1.10
  11   3   3    3.20    1.40
 -11   3  -3    2.70    1.30
  11  -3  -3    2.80    1.50
 -11  -3  -3    0.50    1.10
  11  -3   3    1.30    1.40
  11   3  -3    3.40    1.50
 -11   3   3    0.60    1.10
 -11   4  -3   42.20    2.60
 -11   4  -3   50.19    3.40
  11   4   3   44.70    3.30
  11  -4  -3   39.00    3.20
  11   4   3   47.30    3.10
 -11  -4   3   43.80    3.00
  11   4  -3   40.70    3.00
 -11  -4  -3   38.90    2.90
  11  -4   3   49.80    3.20
 -11   4   3   41.40    3.10
 -11   4   3   43.50    2.80
  11   4  -3   45.20    3.40
  11  -5  -3   81.59    4.30
 -11   5  -3   73.79    4.30
  11   5   3   75.99    4.40
 -11  -5   3   81.29    3.90
 -11  -5  -3   75.69    3.90
  11   5  -3   75.19    4.40
  11  -5   3   81.39    4.20
  11   5  -3   85.99    4.40
 -11   5   3   83.89    3.90
 -11   5   3   73.99    4.50
 -11   6   3   13.40    2.00
 -12   0   3   -0.10    1.20
 -12   0  -3    1.90    1.10
  12   0  -3   -0.70    1.40
  12   0   3    2.50    1.40
 -12  -1   3   17.90    2.20
  12  -1  -3   14.70    2.40
 -12   1  -3   16.40    1.90
  12   1   3   18.40    2.50
 -12  -1  -3   13.40    1.90
  12   1  -3   16.20    2.40
  12  -1   3   21.00    2.60
 -12   1   3   16.20    2.00
  12   2   3   58.59    3.70
 -12  -2   3   55.89    3.10
  12  -2  -3   61.69    3.80
 -12   2  -3   60.99    3.20
  12   2  -3   59.89    3.80
  12  -2   3   58.49    3.60
 -12   2   3   62.99    3.30
 -12  -2  -3   56.29    3.10
  12   3   3    5.20    1.70
  12  -3  -3    5.50    1.80
 -12   3  -3    4.30    1.30
 -12  -3   3    6.90    1.60
  12   3  -3    3.00    1.50
 -12   3   3    6.00    1.40
 -12  -3  -3    5.30    1.60
  12  -3   3    3.00    1.60
 -12   4  -3    7.60    1.60
 -12   4   3   10.10    1.80
 -13   0   3    0.30    1.20
  13   0   3    2.00    1.60
 -13   0  -3   -1.20    1.10
  13   0  -3   -0.40    1.50
 -13   1  -3   40.70    2.80
  13   1   3   37.10    3.30
 -13   1   3   35.80    2.70
  13   1  -3   37.80    3.50
 -13  -1  -3   39.30    2.90
  13  -1   3   39.10    3.50
 -13   2  -3   15.50    2.10
  13   2   3   13.60    2.30
 -13   3  -3    1.10    1.30
   0   0  -4  591.84   12.80
   0   0   4  595.34   12.80
   0   0   4  616.24   12.90
   0   1   4    0.00    0.20
   0  -1  -4   -0.10    0.10
   0  -1   4    0.10    0.10
   0  -1  -4   -0.30    0.10
   0   1  -4    0.10    0.20
   0  -1   4   -0.10    0.20
   0  -1   4   -0.10    0.10
   0   2   4 1285.27   26.60
   0  -2   4 1244.28   26.30
   0  -2  -4 1257.37   26.90
   0  -2  -4 1264.17   26.60
   0  -2   4 1325.97   26.90
   0  -2   4 1225.88   26.60
   0  -2   4 1283.57   24.90
   0  -2  -4 1267.17   24.40
   0  -3  -4   -0.70    0.30
   0  -3   4    0.20    0.30
   0  -3   4   -0.10    0.20
   0  -3   4    0.10    0.30
   0  -3  -4    0.00    0.20
   0   3   4    0.00    0.30
   0  -3   4    0.10    0.40
   0  -3  -4    1.10    0.50
   0  -4   4  307.67    6.50
   0  -4   4  316.77    7.70
   0  -4   4  298.97    7.60
   0  -4   4  301.87    7.00
   0   4   4  320.27    7.60
   0  -4  -4  310.37    7.70
   0  -4  -4  301.17    6.80
   0  -4  -4  304.07    6.70
   0  -5   4    0.50    0.60
   0  -5   4    0.90    0.50
   0  -5   4   -0.20    0.40
   0  -5   4    0.10    0.60
   0  -5  -4   -0.30    0.30
   0  -5  -4    0.30    0.60
   0   5   4   -0.30    0.60
   0  -5  -4    0.30    0.50
   0  -6  -4   34.40    1.70
   0  -6  -4   32.00    2.20
   0  -6   4   30.20    2.10
   0  -6   4   37.40    1.70
   0  -6   4   33.80    1.60
   0   6   4   26.10    2.10
   0  -6  -4   34.30    1.50
   0  -6   4   31.20    2.20
   0  -7  -4   -0.50    0.90
   0  -7   4    1.40    1.00
   0   7   4    1.00    0.90
   0  -7   4    1.60    1.10
   0  -7   4    0.10    0.60
   0  -7  -4   -0.40    0.70
   0  -7   4    0.30    0.70
   0  -8   4   48.10    2.30
   0   8  -4   45.20    2.30
   0   8   4   47.90    3.10
   0  -8  -4   45.80    3.20
   0  -8  -4   48.10    2.40
   1   0   4   56.79    1.30
   1   0   4   52.59    1.40
  -1   0  -4   55.49    1.40
  -1   0  -4   53.39    1.20
   1   0  -4   55.89    1.40
  -1   0   4   52.99    1.30
  -1   0   4   54.39    1.30
  -1  -1   4  436.46    9.70
   1   1   4  453.65    9.70
   1  -1  -4  430.36    9.40
   1   1   4  452.55    9.20
  -1   1  -4  456.75    8.60
  -1   1  -4  457.95    9.80
  -1  -1   4  453.55    8.70
   1  -1  -4  455.55    9.80
  -1   1   4  455.55    9.40
  -1  -1  -4  446.26    8.80
   1   1  -4  420.96    9.30
   1   1  -4  457.45    9.40
   1  -1   4  440.46    9.40
  -1  -1  -4  450.35    9.60
  -1   1   4  450.15    8.80
   1  -1   4  451.75    9.40
  -1   2  -4  312.07    6.40
   1   2   4  360.16    6.70
   1  -2  -4  310.37    6.80
   1   2   4  315.57    7.30
  -1  -2   4  307.07    7.40
  -1  -2   4  310.37    6.50
   1  -2  -4  315.47    7.40
  -1   2   4  308.97    6.60
  -1  -2  -4  311.07    6.60
   1   2  -4  318.07    6.90
  -1   2   4  323.07    7.00
   1  -2   4  302.97    6.90
   1  -2   4  312.27    7.10
   1  -2   4  339.47    7.50
  -1  -2  -4  321.57    7.10
  -1  -3   4  488.95   10.80
   1  -3  -4  485.45   11.20
  -1  -3   4  485.55    9.80
  -1  -3   4  479.05   11.10
   1   3   4  481.65   11.00
   1  -3  -4  488.05    9.90
   1   3   4  492.65   10.20
   1  -3  -4  482.15   10.30
  -1  -3  -4  468.25   10.90
  -1  -3  -4  485.15    9.90
   1  -3   4  479.15    9.70
   1  -3   4  474.05   10.80
  -1   3   4  507.15   10.70
   1   3  -4  476.35   10.40
   1  -3   4  501.45   11.20
   1  -3   4  492.35   10.50
   1   4   4  449.36    9.60
  -1  -4   4  439.96    9.30
   1  -4  -4  454.35    9.40
   1   4   4  452.25   10.60
  -1  -4   4  432.76   10.70
  -1  -4   4  475.85   10.50
   1  -4  -4  458.65   10.90
   1  -4  -4  456.65    9.80
  -1  -4  -4  454.35   10.50
   1  -4   4  439.06    9.20
  -1  -4  -4  429.26    9.40
   1  -4   4  448.76   10.50
  -1   4   4  470.75   10.40
   1  -4   4  467.05   10.90
   1  -4   4  439.16    9.90
   1   5   4   73.49    2.10
  -1  -5   4   70.89    2.20
  -1  -5   4   72.49    2.80
   1  -5  -4   69.59    2.30
   1   5   4   67.99    2.80
   1  -5  -4   69.39    2.20
  -1  -5   4   68.89    3.00
   1  -5  -4   76.19    3.10
   1  -5   4   77.59    3.10
   1  -5   4   74.49    2.20
   1  -5   4   70.99    2.80
  -1   5   4   70.89    2.70
   1  -5   4   73.19    2.40
  -1  -5  -4   71.39    2.30
  -1  -5  -4   70.49    2.80
   1   5  -4   79.89    2.30
  -1  -6   4   23.90    1.30
  -1  -6   4   23.60    2.10
   1  -6  -4   21.00    1.90
  -1  -6   4   19.70    1.60
   1   6   4   19.80    1.90
   1  -6  -4   23.70    1.30
   1   6   4   25.00    1.20
   1  -6  -4   20.70    1.40
   1  -6   4   21.10    1.80
  -1   6   4   18.60    1.70
   1   6  -4   23.80    1.30
  -1  -6  -4   21.60    1.80
  -1  -6  -4   23.20    1.50
   1  -6   4   22.70    1.40
   1  -6   4   18.60    2.00
  -1  -7   4  130.09    3.70
  -1  -7   4  121.59    4.80
   1  -7  -4  124.39    5.00
  -1   7  -4  128.69    3.80
   1   7   4  124.39    4.60
   1  -7   4  128.59    3.80
   1   7  -4  126.79    3.70
  -1  -7  -4  124.69    4.70
   1  -7   4  115.09    4.70
  -1   7   4  120.59    3.90
   1  -7   4  127.89    4.60
  -1   7   4  128.29    4.40
  -1  -7  -4  124.09    3.80
   1   8   4    3.00    1.20
   1  -8  -4   -0.40    1.30
  -1  -8   4    1.90    0.90
  -1   8   4    2.40    1.00
  -1  -8  -4    1.70    0.90
   1  -8   4    2.20    0.90
   1  -9  -4   10.60    2.30
  -1  -9  -4   12.20    1.60
   1   9  -4   10.60    2.10
  -1   9   4   12.50    1.80
  -2   0   4 1092.79   23.60
  -2   0   4 1120.69   21.50
   2   0  -4 1094.69   23.00
   2   0  -4 1111.19   23.60
   2   0   4 1123.09   23.00
  -2   0  -4 1131.89   21.60
   2   0   4 1092.49   23.20
  -2   0  -4 1119.39   23.40
   2   1   4    0.50    0.20
  -2   1  -4   -0.10    0.30
   2   1   4    0.50    0.40
  -2  -1   4   -0.10    0.20
   2  -1  -4    0.20    0.30
  -2  -1   4    0.00    0.30
   2  -1  -4    0.30    0.40
  -2   1  -4    0.20    0.20
   2   1  -4    0.40    0.30
  -2  -1  -4   -0.10    0.30
   2  -1   4   -0.10    0.30
  -2   1   4    0.40    0.30
  -2   1   4   -0.10    0.10
  -2  -1  -4    0.20    0.20
   2   2   4  837.32   16.60
  -2   2  -4  817.52   15.60
   2  -2  -4  812.92   17.60
  -2  -2   4  797.12   15.70
   2   2   4  827.62   17.40
  -2  -2   4  789.62   17.40
   2  -2  -4  787.82   16.80
   2   2  -4  813.62   16.80
   2  -2   4  826.92   17.70
  -2   2   4  793.52   15.80
   2  -2   4  791.42   16.80
   2  -2   4  774.32   16.90
  -2   2   4  822.32   16.70
  -2  -2  -4  803.02   17.00
   2   2  -4  767.22   16.70
  -2  -2  -4  765.32   15.80
   2   3   4  897.41   18.50
   2   3   4  918.11   19.50
  -2  -3   4  925.51   19.00
   2  -3  -4  899.91   19.80
  -2   3  -4  894.41   17.50
  -2  -3   4  854.11   17.50
   2  -3  -4  870.01   18.70
  -2  -3   4  889.41   19.60
  -2  -3  -4  883.01   17.60
   2  -3   4  873.01   19.00
   2  -3   4  909.61   19.80
   2   3  -4  863.81   18.60
  -2   3   4  900.41   17.70
   2  -3   4  853.41   18.80
  -2   3   4  930.61   18.80
  -2  -3  -4  893.11   19.20
   2  -4  -4  152.58    4.70
  -2   4  -4  160.28    3.80
   2  -4  -4  153.88    3.90
  -2  -4   4  151.38    4.70
   2   4   4  153.98    3.70
  -2  -4   4  147.29    3.80
   2   4   4  160.68    4.70
  -2  -4   4  164.68    4.10
  -2   4   4  157.28    4.10
   2  -4   4  156.68    4.20
   2  -4   4  147.19    4.00
  -2  -4  -4  157.98    4.20
  -2  -4  -4  148.89    3.90
   2   4  -4  154.68    3.90
  -2   4   4  161.38    4.00
   2  -4   4  161.68    4.80
  -2  -5   4   12.20    1.20
   2  -5  -4   12.40    1.50
   2   5   4   11.40    1.50
   2  -5  -4   14.10    1.00
  -2  -5   4   13.10    1.50
  -2  -5   4   13.00    1.00
   2  -5   4   15.10    1.10
   2   5  -4   15.00    1.00
  -2   5   4   12.60    1.20
  -2   5   4   14.90    1.20
   2  -5   4   11.90    1.20
  -2  -5  -4   16.00    1.20
  -2  -5  -4   14.70    1.30
   2  -5   4   13.80    1.60
  -2  -6   4   43.00    2.60
   2  -6  -4   38.40    1.70
  -2  -6   4   40.10    1.80
  -2   6  -4   42.90    1.80
   2   6   4   36.90    2.40
   2  -6  -4   38.00    2.50
  -2   6   4   38.10    1.90
  -2  -6  -4   36.80    1.80
   2   6  -4   37.90    1.70
   2  -6   4   38.50    1.80
  -2  -6  -4   38.80    2.20
   2  -6   4   34.80    2.40
   2  -6   4   37.80    2.10
   2  -7  -4   16.90    2.30
  -2   7  -4   20.80    1.50
   2   7   4   18.80    2.30
  -2  -7   4   18.90    1.50
  -2  -7   4   22.80    2.50
   2  -7   4   14.40    2.00
  -2  -7  -4   21.00    1.60
  -2   7   4   17.20    1.70
   2   7  -4   19.80    1.40
   2  -7   4   16.90    1.40
   2  -8  -4    4.50    1.70
  -2  -8   4    8.30    1.30
   2   8   4    8.80    1.90
  -2   8   4    8.70    1.40
   2  -8   4    8.90    1.20
  -2  -8  -4    8.80    1.40
   2  -9  -4    9.80    2.20
  -2   9  -4   16.00    2.40
   2   9   4   12.80    2.10
  -2  -9  -4   12.60    1.70
  -2   9   4    8.50    1.60
   2   9  -4    8.10    2.00
  -2 -10  -4   52.29    3.10
   3   0  -4    1.60    0.30
  -3   0   4    1.20    0.30
   3   0   4    1.80    0.30
  -3   0   4    2.00    0.40
   3   0   4    2.10    0.40
  -3   0  -4    2.00    0.30
   3   0  -4    1.80    0.40
  -3   0  -4    3.50    0.40
  -3   1  -4 1024.10   21.70
   3  -1  -4 1005.00   21.70
   3  -1  -4  950.90   21.10
  -3  -1   4 1010.20   21.50
   3   1   4  998.50   21.40
   3   1   4 1020.00   21.00
  -3   1  -4 1004.40   19.50
  -3  -1   4 1000.20   19.60
  -3  -1  -4 1020.30   21.20
  -3   1   4 1028.80   20.80
   3  -1   4  979.50   21.10
   3  -1   4 1019.50   20.90
  -3   1   4  979.70   19.70
  -3  -1  -4  986.30   19.60
   3   1  -4  970.30   21.00
   3   1  -4 1102.69   21.10
   3  -2  -4   89.69    2.90
   3   2   4   88.79    2.90
   3   2   4   97.89    2.40
   3  -2  -4   87.59    2.60
  -3   2  -4   91.09    2.30
  -3  -2   4   93.69    2.40
  -3  -2   4   88.99    2.90
   3   2  -4   93.29    2.50
  -3  -2  -4   91.19    2.30
   3  -2   4   85.19    2.60
   3  -2   4   89.99    2.20
  -3   2   4   90.09    2.40
  -3  -2  -4   85.99    2.40
   3  -3  -4 1482.45   32.30
   3   3   4 1485.25   30.60
   3   3   4 1512.65   31.80
   3  -3  -4 1468.85   30.90
  -3   3  -4 1492.45   28.80
  -3  -3   4 1483.25   28.90
  -3  -3   4 1506.45   31.90
  -3   3   4 1533.85   30.70
   3   3  -4 1511.15   31.00
   3  -3   4 1472.65   30.90
  -3  -3  -4 1485.15   31.30
  -3  -3  -4 1412.26   28.90
   3   3  -4 1475.85   30.70
  -3   3   4 1465.45   29.00
   3  -3   4 1470.95   32.20
   3  -3   4 1458.35   30.90
   3   4   4  857.71   19.30
   3   4   4  862.01   18.10
   3  -4  -4  864.31   19.70
  -3  -4   4  860.41   19.40
   3  -4  -4  871.21   18.40
  -3  -4   4  858.61   17.30
  -3   4  -4  850.71   17.10
   3  -4   4  856.81   18.50
   3   4  -4  846.62   18.20
   3  -4   4  829.32   18.40
  -3  -4  -4  850.21   17.30
  -3   4   4  861.01   18.20
   3  -4   4  868.41   19.70
  -3  -4  -4  860.71   18.70
  -3   4   4  861.41   17.40
  -3   5  -4   92.89    2.60
  -3  -5   4   83.39    2.70
   3   5   4   86.39    3.50
   3   5   4   83.69    2.50
  -3  -5   4   74.39    3.40
   3  -5  -4   80.69    2.70
   3  -5  -4   83.69    3.60
   3  -5   4   81.59    2.80
   3  -5   4   83.49    3.50
   3   5  -4   86.59    2.70
   3  -5   4   80.29    2.70
  -3  -5  -4   83.19    2.90
  -3  -5  -4   78.19    2.70
  -3   5   4   88.29    2.80
  -3  -6   4  107.79    3.30
  -3   6  -4  105.09    3.30
  -3  -6   4  108.79    4.40
   3   6   4  110.79    4.40
   3  -6  -4  107.79    3.30
   3  -6  -4  109.09    4.60
  -3   6   4  113.29    3.50
   3   6  -4  113.89    3.30
  -3  -6  -4  107.39    3.40
   3  -6   4  106.89    4.40
   3  -6   4  111.49    3.50
   3   7   4   69.49    3.70
  -3  -7   4   78.19    2.80
  -3   7  -4   77.29    2.90
  -3  -7   4   76.89    3.90
   3  -7  -4   69.99    3.90
   3  -7   4   75.99    2.90
   3   7  -4   73.99    2.70
  -3   7   4   78.89    3.00
   3  -7   4   66.89    3.80
  -3  -7  -4   72.49    2.80
  -3   8  -4   27.10    2.60
  -3  -8   4   27.50    1.90
   3   8   4   28.90    2.60
   3  -8  -4   26.40    3.10
   3  -8   4   29.70    1.90
  -3   8   4   29.10    2.20
  -3  -8  -4   30.00    2.00
  -3   9  -4    2.50    1.50
   3  -9  -4   -1.40    1.50
   3   9   4   -0.50    1.30
  -3  -9  -4    1.30    1.10
   3   9  -4   -0.70    1.60
  -3   9   4    0.80    1.20
  -4   0   4  208.38    4.90
   4   0   4  201.68    4.90
  -4   0  -4  201.58    4.90
   4   0  -4  207.58    5.00
  -4   0   4  202.18    4.60
   4   0  -4  208.38    4.90
  -4   0  -4  200.08    4.50
  -4  -1   4   73.89    1.80
  -4  -1   4   70.79    2.30
  -4   1  -4   72.39    2.00
  -4   1  -4   71.69    2.40
   4   1   4   69.49    2.20
   4  -1  -4   71.39    2.30
  -4  -1   4   69.69    2.00
   4  -1  -4   72.69    2.40
   4   1   4   71.49    2.30
   4  -1   4   74.89    1.90
  -4   1   4   72.49    2.10
  -4  -1  -4   70.89    2.00
   4   1  -4   71.39    2.20
  -4  -1  -4   72.59    1.90
   4  -1   4   71.39    2.30
   4  -2  -4  348.47    8.40
  -4  -2   4  348.57    8.30
   4  -2  -4  331.47    7.90
  -4  -2   4  342.17    7.30
  -4   2  -4  345.07    8.40
  -4   2  -4  341.87    7.20
   4   2   4  346.17    7.70
   4   2   4  330.07    8.20
   4  -2   4  326.07    7.90
   4  -2   4  337.37    7.30
  -4   2   4  338.27    7.30
  -4  -2  -4  347.47    7.40
   4   2  -4  349.77    7.80
  -4  -2  -4  338.17    7.50
  -4  -3   4  272.57    7.20
   4  -3  -4  283.87    6.70
   4   3   4  273.77    7.20
   4  -3  -4  275.97    7.40
   4   3   4  273.47    6.40
  -4  -3   4  270.87    6.20
  -4   3  -4  269.17    6.00
   4  -3   4  275.67    7.40
  -4   3   4  269.97    6.20
   4  -3   4  282.97    6.20
  -4  -3  -4  271.47    6.30
   4   3  -4  285.87    6.50
   4  -3   4  270.67    6.70
  -4  -3  -4  272.47    6.20
   4  -4  -4   81.39    3.30
  -4  -4   4   73.99    3.20
   4   4   4   77.99    3.20
   4  -4  -4   76.29    2.60
   4   4   4   79.49    2.40
  -4  -4   4   75.49    2.50
  -4   4  -4   75.39    2.40
   4   4  -4   79.49    2.50
  -4  -4  -4   75.49    2.60
   4  -4   4   76.39    3.30
  -4   4   4   76.29    2.50
   4  -4   4   74.09    2.60
  -4  -4  -4   77.59    2.40
   4  -5  -4  275.07    8.00
   4  -5  -4  276.57    6.80
   4   5   4  261.77    7.60
  -4  -5   4  275.47    7.80
  -4  -5   4  274.37    6.50
   4   5   4  265.57    6.40
  -4   5  -4  273.47    6.30
   4  -5   4  264.17    7.80
  -4  -5  -4  261.87    6.50
   4  -5   4  274.37    6.80
  -4   5   4  262.17    6.50
   4   5  -4  267.27    6.60
   4  -6  -4  438.56   12.20
   4   6   4  453.35   11.90
  -4  -6   4  457.85   10.20
  -4   6  -4  464.75   10.10
   4  -6  -4  457.65   10.70
  -4  -6   4  481.25   12.20
   4   6  -4  466.95   10.60
   4  -6   4  445.36   12.20
   4  -6   4  452.65   10.70
  -4  -6  -4  453.55   10.30
  -4   6   4  450.15   10.30
   4  -7  -4   78.59    3.00
   4   7   4   71.99    3.90
  -4  -7   4   78.09    3.00
   4  -7  -4   73.89    4.20
  -4  -7   4   75.09    4.10
  -4  -7  -4   77.69    3.00
   4  -7   4   80.69    3.10
   4   7  -4   78.49    2.90
  -4   7   4   75.99    3.10
   4  -8  -4   29.30    3.40
  -4   8  -4   36.00    3.00
  -4  -8   4   32.80    2.10
   4   8   4   36.10    2.90
  -4   8   4   33.50    2.30
   4   8  -4   36.50    3.00
  -4  -8  -4   31.20    2.10
   4  -8   4   33.70    2.20
   4   9   4   -1.30    1.20
   4  -9  -4    1.00    1.70
  -4   9  -4    1.70    1.60
  -4  -9  -4    1.30    1.20
   4   9  -4    0.40    1.70
   5   0  -4  304.57    7.30
  -5   0   4  300.57    6.70
  -5   0  -4  306.37    7.20
   5   0   4  308.67    7.10
  -5   0  -4  306.47    6.70
   5   0   4  298.27    7.30
  -5   0   4  307.57    7.10
   5   0  -4  317.17    7.30
  -5   1  -4  419.36   10.00
   5   1   4  426.86    9.80
   5   1   4  423.96    9.70
  -5  -1   4  412.86    9.00
   5  -1  -4  427.26   10.00
  -5  -1   4  421.56    9.90
  -5   1  -4  432.36    8.90
  -5  -1   4  428.66    9.30
   5  -1  -4  409.26    9.80
   5  -1  -4  448.16    9.20
  -5   1   4  411.86    9.00
  -5  -1  -4  426.56    9.00
   5   1  -4  432.26    9.80
   5  -1   4  427.66    9.30
   5  -1   4  432.36    9.80
  -5  -1  -4  421.06    9.40
   5   2   4  751.42   14.50
   5  -2  -4  710.03   15.40
  -5   2  -4  635.64   15.10
   5   2   4  643.64   14.90
  -5  -2   4  624.14   13.50
  -5  -2   4  647.04   15.00
  -5   2  -4  651.53   13.40
   5  -2  -4  644.34   14.60
   5  -2   4  659.83   13.80
  -5   2   4  663.43   13.60
  -5  -2  -4  658.83   14.20
  -5  -2  -4  634.84   13.50
   5   2  -4  655.33   14.50
   5  -2   4  652.33   14.60
   5  -3  -4   39.10    1.90
   5   3   4   43.30    2.30
   5  -3  -4   37.10    2.20
  -5  -3   4   40.80    1.80
  -5   3  -4   42.60    2.20
  -5   3  -4   43.80    1.70
  -5  -3   4   42.10    2.30
  -5  -3  -4   44.60    1.90
  -5   3   4   45.80    1.80
  -5  -3  -4   38.60    1.30
   5  -3   4   43.30    1.90
   5   3  -4   41.60    1.80
   5   4   4   32.00    2.20
  -5  -4   4   34.40    2.30
  -5   4  -4   31.20    1.50
   5   4   4   35.60    1.60
   5  -4  -4   33.40    1.80
   5  -4  -4   37.70    2.40
  -5  -4   4   32.00    1.60
   5  -4   4   31.50    1.80
  -5   4   4   32.50    1.70
  -5  -4  -4   32.90    1.80
   5   4  -4   36.70    1.70
  -5   5  -4  231.98    5.60
   5  -5  -4  234.88    7.30
  -5  -5   4  221.48    6.90
   5  -5  -4  221.88    6.00
  -5  -5   4  229.58    5.80
   5   5   4  221.48    6.90
   5   5   4  229.48    5.80
  -5   5   4  220.58    5.80
   5   5  -4  227.58    5.90
   5  -5   4  217.38    6.10
  -5  -5  -4  224.28    5.80
  -5  -6   4  271.67    6.80
  -5   6  -4  259.77    6.50
   5   6   4  259.97    8.00
   5  -6  -4  275.57    7.00
  -5  -6   4  277.77    8.30
   5  -6  -4  255.57    8.30
  -5   6   4  257.67    6.70
   5  -6   4  256.67    7.00
   5   6  -4  263.67    6.80
  -5  -6  -4  269.17    6.80
   5  -7  -4    8.20    1.90
   5   7   4    9.70    1.90
   5  -7  -4    8.30    1.30
  -5  -7   4    7.80    1.40
  -5   7  -4    6.40    1.70
   5  -7   4    9.80    1.40
   5   7  -4   10.00    1.30
  -5   7   4    9.00    1.40
  -5  -7  -4    8.20    1.50
  -5   8  -4   39.80    3.40
   5  -8  -4   33.50    3.30
   5   8   4   41.50    3.30
  -5  -8   4   39.50    2.40
   5   8  -4   37.40    3.70
  -5  -8  -4   39.50    2.50
  -5   8   4   38.00    2.50
   5  -8   4   44.20    2.50
  -5  -9   4   96.69    3.80
   5   9   4   99.89    5.20
  -5   9  -4   90.79    5.10
   5  -9  -4   79.79    5.10
  -5  -9  -4   90.69    3.80
  -6   0  -4   25.60    1.20
   6   0   4   26.10    1.50
   6   0   4   24.20    1.30
  -6   0  -4   23.90    1.20
   6   0  -4   20.60    1.30
  -6   0   4   24.50    1.30
   6   0  -4   23.90    1.50
   6  -1  -4    1.80    0.40
  -6   1  -4    2.00    0.70
   6  -1  -4    1.60    0.70
  -6  -1   4    1.90    0.60
  -6  -1   4    2.40    0.50
   6   1   4    3.60    0.70
   6   1   4    2.30    0.60
  -6  -1   4    2.40    0.70
   6  -1  -4    2.10    0.70
  -6   1  -4    2.50    0.60
  -6   1   4    2.10    0.60
   6   1  -4    3.20    0.70
  -6  -1  -4    2.10    0.60
   6  -1   4    2.20    0.70
  -6  -1  -4    3.60    0.50
   6  -1   4    1.70    0.40
   6   2   4  217.68    6.00
  -6  -2   4  219.38    6.10
   6   2   4  221.18    5.70
   6  -2  -4  219.58    6.30
  -6   2  -4  219.48    5.30
   6  -2  -4  221.28    5.90
  -6  -2   4  219.58    5.40
  -6   2  -4  217.98    6.10
   6   2  -4  226.48    5.90
  -6  -2  -4  222.68    5.40
  -6   2   4  227.68    5.40
   6  -2   4  225.98    5.90
  -6  -2  -4  214.98    5.10
  -6   3  -4   97.39    3.80
  -6  -3   4  104.59    3.20
   6  -3  -4  105.69    4.00
  -6   3  -4  102.89    3.10
  -6  -3   4  104.69    3.80
   6  -3  -4  108.19    3.60
   6   3   4  101.39    3.70
   6   3   4  103.69    3.30
  -6   3   4  104.89    3.20
  -6  -3  -4  102.09    3.20
   6  -3   4  104.09    3.50
   6   3  -4   99.69    3.30
   6  -4  -4  343.77    9.70
   6  -4  -4  360.16    8.90
  -6   4  -4  362.56    8.10
  -6   4  -4  350.56    9.70
  -6  -4   4  355.06    8.30
   6   4   4  361.16    9.50
   6   4   4  360.36    8.50
  -6  -4   4  349.27    9.50
   6   4  -4  354.46    8.80
   6  -4   4  358.56    8.90
  -6  -4  -4  357.26    8.30
  -6   4   4  351.66    8.20
   6   5   4  174.38    6.00
   6   5   4  179.48    5.00
   6  -5  -4  178.08    5.30
  -6  -5   4  171.78    5.00
  -6   5  -4  188.08    6.30
  -6  -5   4  169.38    6.00
  -6   5  -4  183.98    4.80
   6  -5  -4  183.58    6.40
   6  -5   4  180.88    5.30
   6   5  -4  177.58    5.10
  -6  -5  -4  171.48    5.00
  -6   5   4  175.38    4.90
   6  -6  -4  119.89    5.30
   6  -6  -4  125.79    4.20
   6   6   4  120.79    4.90
  -6   6  -4  115.29    5.00
  -6  -6   4  122.89    4.10
  -6   6  -4  121.49    3.90
  -6   6   4  118.09    4.00
   6  -6   4  113.99    4.00
   6   6  -4  121.49    4.00
  -6  -6  -4  119.79    4.10
   6  -7  -4   20.90    2.90
  -6   7  -4   20.90    2.60
   6  -7  -4   20.20    1.90
  -6  -7   4   23.80    2.10
   6   7   4   20.30    2.60
   6   7  -4   22.10    2.80
   6  -7   4   19.00    1.90
  -6  -7  -4   21.50    2.10
  -6   7   4   23.60    1.90
   6   8   4   12.50    2.20
  -6  -8   4   11.30    1.80
  -6   8  -4   12.00    2.30
   6  -8  -4    9.50    2.30
   6   8  -4    9.90    2.30
  -6  -8  -4   10.30    1.70
   6  -8   4   11.50    1.70
  -6   8   4   13.10    1.80
  -6  -9   4   11.80    1.80
   7   0   4   60.89    2.20
  -7   0   4   61.69    2.30
   7   0  -4   62.99    2.60
   7   0  -4   62.29    2.30
  -7   0  -4   61.29    2.20
   7   0   4   57.09    2.50
  -7   0  -4   58.09    2.20
  -7   0   4   61.09    2.30
   7   1   4   41.20    2.00
   7  -1  -4   44.80    2.20
   7   1   4   42.60    2.10
   7  -1  -4   44.80    2.10
  -7   1  -4   43.10    1.80
  -7  -1   4   43.60    1.90
  -7   1  -4   42.40    2.00
   7   1  -4   42.70    2.10
   7  -1   4   45.40    2.20
  -7  -1  -4   43.10    1.60
  -7   1   4   39.40    1.80
  -7  -1  -4   41.40    1.80
   7   1  -4   40.00    2.10
  -7   2  -4  242.28    5.80
   7  -2  -4  233.88    6.70
  -7  -2   4  233.38    5.90
   7  -2  -4  236.18    6.50
  -7   2  -4  233.78    6.60
   7   2   4  237.08    6.30
   7   2   4  237.08    6.50
  -7   2   4  235.98    5.90
   7  -2   4  243.08    6.50
  -7  -2  -4  241.28    5.90
   7   2  -4  223.68    6.30
  -7   3  -4  251.17    7.30
  -7  -3   4  252.07    6.30
   7  -3  -4  247.68    6.90
   7  -3  -4  252.57    7.40
   7   3   4  258.87    7.20
  -7   3  -4  252.97    6.10
   7   3   4  249.58    6.60
  -7  -3   4  248.28    7.20
   7  -3   4  256.77    6.90
  -7  -3  -4  247.28    6.30
   7   3  -4  250.17    6.70
  -7   3   4  256.47    6.30
   7  -4  -4   97.19    3.60
   7   4   4   98.99    3.40
   7  -4  -4   85.29    4.10
   7   4   4  100.49    4.00
  -7   4  -4  103.09    3.20
  -7  -4   4   96.79    3.40
  -7   4  -4  100.89    4.20
  -7  -4  -4   97.09    3.50
   7  -4   4   92.79    3.60
  -7   4   4   99.19    3.40
   7   4  -4  101.49    3.60
  -7   5  -4  527.45   13.80
   7  -5  -4  492.95   13.80
  -7  -5   4  528.05   11.90
   7  -5  -4  539.25   12.70
   7   5   4  519.15   13.50
  -7   5  -4  536.85   11.70
   7   5   4  518.05   12.70
   7  -5   4  506.15   12.50
   7   5  -4  518.95   12.60
  -7  -5  -4  544.25   12.00
  -7   5   4  525.65   11.80
   7  -6  -4   10.40    1.50
   7  -6  -4   12.00    2.10
  -7   6  -4   13.40    2.10
   7   6   4   10.00    1.90
  -7  -6   4   10.80    1.50
   7   6  -4   13.50    2.20
  -7   6   4   11.20    1.50
   7   6  -4   11.80    1.50
  -7  -6  -4   11.60    1.60
   7  -6   4   11.50    1.70
  -7   7  -4    6.30    1.70
   7  -7  -4    3.60    1.30
   7  -7   4    5.30    1.30
   7   7  -4    8.10    2.10
  -7  -7  -4    3.30    1.40
  -7   7   4    2.80    1.20
  -7   8  -4   40.60    3.70
  -7  -8   4   40.10    2.70
   7   8   4   37.30    3.50
   7  -8  -4   36.00    4.10
   7  -8   4   39.30    2.70
  -7  -8  -4   34.90    2.70
   7   8  -4   38.60    3.70
  -8   0  -4   17.20    1.30
  -8   0   4   17.10    1.40
   8   0   4   18.80    1.80
  -8   0  -4   17.10    1.40
   8   0  -4   17.50    1.60
  -8   1  -4    0.50    0.60
  -8   1  -4    5.40    1.00
   8   1   4    0.70    0.80
   8   1   4    2.40    0.90
   8  -1  -4   -0.40    0.80
  -8  -1   4    0.30    0.60
  -8  -1  -4    0.40    0.60
  -8   1   4    0.50    0.70
  -8   1   4   -0.20    0.70
   8   1  -4    0.40    0.70
   8  -1   4   -0.10    0.80
   8   1  -4   -1.40    0.70
  -8   2  -4  398.96    9.10
   8  -2  -4  390.36   10.30
   8   2   4  408.36    9.90
  -8  -2   4  398.96    9.20
  -8   2  -4  397.66   10.20
   8  -2  -4  391.66   10.10
   8   2   4  395.06   10.10
   8   2  -4  406.46   10.20
  -8   2   4  403.76    9.30
   8   2  -4  404.16   10.10
   8  -2   4  399.26   10.10
  -8  -2  -4  394.66    9.20
   8   3   4   72.09    3.20
  -8   3  -4   74.29    2.80
  -8   3  -4   72.39    3.40
  -8  -3   4   71.09    2.90
   8  -3  -4   73.99    3.30
   8  -3  -4   70.39    3.50
   8   3   4   67.09    2.90
   8  -3   4   75.59    3.30
  -8  -3  -4   70.39    2.80
   8   3  -4   62.69    3.30
   8   3  -4   70.09    3.10
  -8   3   4   69.19    2.80
   8  -4  -4   51.89    2.80
  -8  -4   4   62.69    2.80
   8   4   4   63.59    3.30
  -8   4  -4   63.69    3.40
   8   4   4   51.99    2.60
  -8   4  -4   55.79    2.50
   8  -4  -4   61.49    3.40
  -8  -4  -4   59.09    2.80
   8   4  -4   58.59    3.30
  -8   4   4   56.89    2.50
   8   4  -4   51.19    2.60
   8  -4   4   51.99    2.80
  -8   5  -4   61.49    3.50
   8   5   4   66.19    3.60
  -8  -5   4   61.19    2.90
   8  -5  -4   62.49    3.80
  -8   5  -4   61.59    2.70
   8  -5  -4   58.99    3.10
  -8  -5  -4   59.39    2.90
   8  -5   4   61.49    3.10
  -8   5   4   59.09    2.80
   8   5  -4   62.99    3.00
   8   5  -4   58.99    3.50
   8  -6  -4   81.79    4.50
  -8   6  -4   75.59    4.30
   8   6   4   76.69    4.10
  -8  -6   4   79.99    3.40
   8  -6  -4   72.39    3.40
   8  -6   4   73.89    3.50
  -8   6   4   81.39    3.40
   8   6  -4   80.69    3.60
  -8  -6  -4   76.09    3.50
   8   6  -4   72.39    4.30
  -8   7  -4   81.39    4.60
   8  -7  -4   73.49    4.90
   8  -7  -4   87.29    3.90
   8   7   4   82.69    4.50
  -8  -7   4   88.99    3.90
  -8   7   4   84.69    3.80
   8   7  -4   80.39    4.60
   8  -7   4   89.89    4.00
  -8  -7  -4   87.79    3.90
  -8  -8   4   41.60    3.00
   8  -8   4   44.00    3.00
  -9   0  -4  117.19    3.80
  -9   0   4  124.69    3.90
   9   0  -4  116.39    4.30
   9   0   4  122.39    4.40
   9  -1  -4    8.50    1.50
  -9   1  -4   12.30    1.30
  -9   1  -4   12.90    1.40
  -9  -1   4   13.60    1.50
   9   1   4   10.40    1.50
   9   1  -4   10.30    1.50
  -9  -1  -4   12.00    1.40
   9  -1   4    8.10    1.40
  -9   1   4   13.40    1.50
   9  -2  -4    3.20    1.10
  -9  -2   4    1.20    1.00
  -9   2  -4    2.90    0.90
   9   2   4    4.90    1.20
   9   2   4    2.70    1.10
  -9   2  -4    4.00    1.10
   9   2  -4    0.30    1.00
   9  -2   4    5.00    1.30
  -9   2   4    2.50    1.10
   9   2  -4    3.40    1.10
  -9   2   4    1.80    0.90
  -9  -2  -4    3.30    1.00
  -9  -3   4    3.30    1.10
  -9   3  -4    3.30    0.90
   9  -3  -4    2.10    1.20
   9   3   4    3.70    1.10
  -9   3  -4    1.80    1.20
   9   3   4    4.20    1.30
   9   3  -4    1.70    1.20
   9  -3   4    3.50    1.30
  -9   3   4    4.80    1.20
  -9  -3  -4    3.30    1.00
   9   3  -4    2.80    1.10
  -9  -4   4    2.00    1.20
  -9   4  -4    1.10    1.20
   9   4   4    3.50    1.30
   9   4   4    2.80    1.10
  -9   4  -4    1.90    0.90
   9  -4  -4    2.20    1.30
   9   4  -4   -0.50    1.30
  -9  -4  -4    2.40    1.20
   9  -4   4    2.50    1.30
   9   4  -4    1.60    0.90
  -9   4   4    2.10    1.00
  -9   5  -4   90.29    4.50
   9   5   4   87.49    4.40
   9  -5  -4   83.69    3.90
  -9  -5   4   86.19    3.70
  -9   5  -4   93.49    3.60
  -9  -5  -4   91.79    3.80
   9   5  -4   96.79    4.70
  -9   5   4   90.09    3.60
   9   5  -4   86.89    3.90
   9  -5   4   87.39    3.90
  -9   6  -4   39.90    3.40
   9  -6  -4   29.80    2.60
   9   6   4   32.90    3.30
  -9  -6   4   33.50    2.60
   9   6  -4   31.50    3.30
   9  -6   4   35.80    2.70
  -9   6   4   34.40    2.40
   9   6  -4   32.90    2.70
  -9  -6  -4   35.00    2.70
   9   7   4  172.58    7.10
   9  -7  -4  187.08    6.20
  -9  -7   4  177.98    6.10
   9  -7   4  193.98    6.40
  -9  -7  -4  180.48    6.20
  -9   7   4  179.18    5.90
  -9   7   4  160.18    7.30
   9   7  -4  161.38    6.90
  10   0   4  149.59    5.20
 -10   0   4  142.49    4.60
  10   0  -4  138.59    5.10
 -10   0  -4  144.79    4.50
  10   1   4  427.56   11.00
  10  -1  -4  413.96   11.10
 -10  -1   4  415.06   10.10
 -10   1  -4  423.96    9.90
 -10  -1  -4  421.06   10.10
 -10   1   4  429.36   10.10
  10  -1   4  428.86   11.20
  10   1  -4  422.86   11.20
 -10  -2   4   23.50    2.00
 -10   2  -4   24.60    2.10
  10   2   4   25.80    2.20
  10  -2  -4   28.30    2.70
 -10   2  -4   28.50    1.90
  10   2  -4   29.20    2.40
 -10  -2  -4   27.90    2.10
  10  -2   4   26.00    2.20
 -10   2   4   26.10    2.00
 -10   3  -4    0.80    0.90
 -10  -3   4    0.60    1.10
 -10   3  -4    2.50    1.20
  10   3   4    1.40    1.20
  10   3   4   -0.40    1.00
  10  -3  -4   -1.00    1.10
  10  -3   4    0.70    1.20
  10   3  -4    2.10    1.10
  10   3  -4    1.60    1.30
 -10   3   4    1.00    1.00
 -10  -3  -4    1.50    1.20
 -10   3   4   -0.20    1.10
 -10   4  -4   14.10    1.70
  10   4   4   14.80    2.00
 -10   4  -4   11.70    2.00
 -10  -4   4   13.50    1.70
  10   4   4   12.30    2.10
  10  -4  -4   12.30    2.00
  10   4  -4   11.70    1.80
  10  -4   4   15.50    2.20
 -10  -4  -4   15.20    2.00
  10   4  -4   12.70    2.20
 -10   4   4   12.60    2.20
 -10   4   4   11.80    1.70
  10   5   4   91.09    4.60
 -10  -5   4   86.39    3.90
  10  -5  -4   92.39    4.30
 -10   5  -4   87.09    4.60
  10  -5   4   93.49    4.30
 -10  -5  -4   86.89    3.90
  10   5  -4   87.69    4.20
 -10   5   4   93.19    3.90
 -10   5   4   84.49    4.70
  10   5  -4   89.29    4.70
  10  -6  -4    0.00    1.40
 -10  -6   4    4.10    1.60
 -10   6  -4   -0.70    1.60
  10   6   4    3.70    1.80
 -10  -6  -4   -0.90    1.40
  10   6  -4    0.10    1.30
 -10   6   4    3.50    1.30
  10  -6   4    1.60    1.40
 -10   6   4    2.00    1.70
  11   0   4   41.60    2.90
 -11   0  -4   40.80    2.40
  11   0  -4   42.30    3.00
 -11   0   4   36.70    2.40
  11  -1  -4   37.90    2.80
 -11  -1   4   38.40    2.50
  11   1   4   38.40    2.80
 -11   1  -4   38.50    2.40
 -11   1   4   40.60    2.40
  11  -1   4   40.90    2.80
 -11  -1  -4   38.10    2.40
  11   1  -4   40.60    3.00
  11   2   4    4.60    1.50
  11  -2  -4    3.50    1.60
 -11  -2   4    3.50    1.10
 -11   2  -4    3.70    1.10
  11   2  -4    2.00    1.40
 -11  -2  -4    2.90    1.30
 -11   2   4    4.70    1.30
  11  -2   4    1.80    1.50
 -11  -3   4   38.80    2.70
 -11   3  -4   38.90    2.90
 -11   3  -4   39.70    2.50
  11   3   4   41.10    2.90
  11  -3  -4   39.40    2.90
 -11  -3  -4   36.50    2.70
  11   3  -4   42.00    3.10
 -11   3   4   38.10    2.60
  11  -3   4   42.00    3.10
 -11  -4   4   36.90    2.80
  11   4   4   33.70    3.00
 -11   4  -4   32.50    2.80
  11  -4  -4   38.20    3.10
 -11   4  -4   36.10    2.40
  11  -4   4   35.30    3.00
 -11  -4  -4   35.10    2.80
 -11   4   4   35.80    3.10
  11   4  -4   33.60    2.80
 -11   4   4   38.40    2.60
 -11   5  -4    1.90    1.60
  11   5   4   -0.30    1.40
  11  -5  -4   -0.10    1.50
 -11  -5   4    2.30    1.40
  11  -5   4   -1.90    1.30
 -11   5   4   -1.20    1.40
 -11   5   4    1.00    1.10
  11   5  -4    2.50    1.60
 -11  -5  -4    0.10    1.40
  11   5  -4    1.20    1.40
  12   0   4   76.49    4.10
 -12   0  -4   73.69    3.50
 -12   0   4   72.89    3.60
  12   0  -4   82.99    4.30
  12  -1  -4   13.70    2.10
 -12  -1   4   13.40    2.00
  12   1   4   12.40    2.10
 -12   1  -4   15.60    2.00
 -12  -1  -4   14.70    2.00
 -12   1   4   11.50    1.70
  12   1  -4   15.80    2.40
  12  -1   4   11.60    2.00
  12  -2  -4   34.80    3.10
 -12  -2   4   30.20    2.50
  12   2   4   32.80    3.00
 -12   2  -4   33.10    2.40
  12   2  -4   30.50    3.10
  12  -2   4   33.60    3.00
 -12   2   4   30.60    2.50
 -12  -2  -4   31.90    2.60
  12   3   4  192.98    6.90
 -12  -3   4  192.88    6.40
  12  -3  -4  192.78    7.00
 -12   3  -4  188.28    6.10
 -12   3   4  182.48    6.00
 -12  -3  -4  178.78    6.20
  12  -3   4  191.38    6.80
  12   3  -4  184.38    6.90
 -12   4   4   44.80    3.00
  12   4  -4   47.90    3.60
 -13   0  -4   61.09    3.40
  13   0   4   61.09    3.90
 -13   0   4   56.59    3.30
  13   0  -4   55.19    4.00
  13   1   4    0.40    1.40
 -13   1  -4   -0.90    1.10
  13   1  -4   -0.70    1.30
 -13   1   4    0.90    1.20
 -13  -1  -4    0.60    1.20
  13   2   4   31.30    3.30
 -13   2  -4   30.20    2.60
 -13   3  -4  104.39    4.60
  13   3   4  107.79    5.50
   0   0  -5    0.20    0.10
   0   0   5    0.40    0.10
   0  -1   5   -0.30    0.10
   0  -1  -5   -0.40    0.10
   0  -1   5   -0.70    0.10
   0   1   5   -0.40    0.20
   0  -1  -5    0.00    0.20
   0  -1   5   -0.60    0.20
   0   1  -5   -0.50    0.20
   0   2  -5 1317.77   27.80
   0  -2  -5 1317.07   25.30
   0  -2   5 1335.47   28.10
   0   2   5 1330.37   27.50
   0  -2  -5 1298.07   27.30
   0  -2  -5 1288.07   27.90
   0  -2   5 1330.87   25.40
   0  -2   5 1295.37   27.60
   0  -3   5   -0.40    0.30
   0  -3   5   -0.10    0.20
   0  -3   5    0.30    0.40
   0   3   5   -0.20    0.30
   0  -3  -5    0.00    0.20
   0  -3  -5   -0.10    0.30
   0  -3  -5    1.40    0.50
   0  -4  -5  463.85   11.10
   0  -4   5  468.95   10.30
   0   4   5  475.55   10.90
   0  -4  -5  462.65   10.00
   0  -4   5  470.45    9.60
   0  -4  -5  467.55    9.80
   0  -4   5  447.66   10.90
   0  -4   5  494.75   11.10
   0  -6  -5  110.89    3.10
   0  -6   5  109.79    3.30
   0  -6  -5  118.39    4.30
   0  -6   5  110.89    4.10
   0  -6   5  107.49    3.10
   0  -6  -5  116.49    3.40
   0  -6   5  117.49    4.20
   0   6   5  105.69    3.90
   0  -7   5    0.20    1.00
   0  -7  -5   -0.10    0.80
   0   7   5    0.50    0.90
   0  -7  -5   -1.60    0.90
   0  -7   5   -0.30    0.60
   0  -7   5    0.90    0.70
   0   8   5   31.60    2.70
   0  -8  -5   31.60    2.80
   0   8  -5   37.90    1.90
   0  -8   5   32.60    2.70
   0  -8  -5   32.50    2.10
   0  10   5    7.90    1.70
   1   0  -5    0.00    0.10
  -1   0   5    0.70    0.20
   1   0   5    0.60    0.20
  -1   0   5    0.30    0.10
   1   0  -5    0.00    0.10
   1   0   5    0.30    0.20
  -1   0  -5    0.10    0.10
  -1   0  -5   -0.10    0.10
  -1  -1   5 1031.60   20.40
   1   1   5 1076.99   21.80
   1  -1  -5 1056.69   22.10
  -1  -1   5 1027.40   22.10
  -1   1  -5 1071.09   20.50
   1   1   5 1075.89   22.10
   1  -1  -5 1051.79   22.30
   1   1  -5 1054.19   22.20
   1   1  -5 1063.69   22.40
  -1  -1  -5 1053.09   20.30
  -1   1   5 1041.50   20.30
   1  -1   5 1042.50   22.40
  -1   1   5 1077.69   22.40
  -1  -1  -5 1046.60   22.60
   1   2   5   96.89    2.80
   1  -2  -5  102.39    2.90
  -1  -2   5   99.39    2.30
   1  -2  -5  100.49    2.40
  -1   2  -5   98.59    2.80
   1   2   5  104.19    2.30
  -1   2  -5  104.39    2.20
  -1  -2   5   97.99    2.90
  -1  -2  -5  100.39    2.40
  -1  -2  -5  101.89    2.60
  -1   2   5  101.99    2.50
  -1   2   5  104.49    2.60
   1  -2   5  100.29    2.60
   1   2  -5  105.19    2.50
   1   2  -5   96.39    2.50
   1  -2   5  103.49    2.60
   1  -3  -5   50.09    1.60
  -1  -3   5   51.19    1.50
   1   3   5   56.39    2.00
   1  -3  -5   52.69    1.50
  -1  -3   5   50.39    2.00
   1  -3  -5   50.79    2.00
   1   3   5   54.19    1.40
  -1  -3  -5   53.99    1.80
   1  -3   5   52.79    1.90
   1   3  -5   52.99    1.60
  -1   3   5   48.60    1.70
  -1  -3  -5   51.09    1.60
   1  -3   5   64.69    2.20
   1  -3   5   50.79    1.70
   1  -3   5   53.89    1.50
   1  -4  -5   15.00    1.30
   1  -4  -5   12.80    0.80
  -1  -4   5   11.20    1.20
  -1  -4   5   13.80    1.10
   1   4   5   17.10    0.70
   1   4   5   12.80    1.20
  -1  -4   5   11.80    0.80
   1  -4  -5   11.80    0.80
   1  -4   5   14.40    0.90
  -1  -4  -5   11.60    0.90
   1  -4   5   17.50    1.30
   1  -4   5   14.50    0.80
   1  -4   5   12.00    1.10
  -1   4   5   12.60    1.00
  -1  -4  -5   15.20    1.10
  -1  -5   5  386.96    9.50
   1  -5  -5  395.76   10.10
   1   5   5  390.76    8.60
   1   5   5  394.16    9.80
  -1  -5   5  399.16   10.00
   1  -5  -5  391.36    8.60
   1  -5  -5  388.46    8.70
  -1  -5   5  390.06    8.40
   1  -5   5  392.76    9.60
  -1  -5  -5  408.66    8.60
   1   5  -5  389.16    8.90
   1  -5   5  390.36    9.90
   1  -5   5  384.06    9.00
  -1   5   5  401.36    9.40
   1  -5   5  397.86    8.40
  -1  -5  -5  393.96    9.70
   1  -6  -5   23.40    1.30
  -1  -6   5   26.60    1.80
  -1  -6   5   24.80    1.30
   1   6   5   19.30    1.90
  -1  -6   5   21.20    1.90
   1  -6  -5   24.20    2.10
  -1   6   5   21.40    1.70
   1  -6   5   24.60    2.00
   1  -6   5   25.00    1.40
   1  -6   5   22.10    1.80
  -1  -6  -5   22.70    1.80
   1   6  -5   23.60    1.30
  -1  -6  -5   23.90    1.50
   1  -7  -5  139.89    5.30
  -1   7  -5  141.49    4.00
  -1  -7   5  137.49    3.90
   1   7   5  139.99    5.00
  -1  -7   5  137.19    5.20
  -1  -7  -5  133.99    5.00
   1  -7   5  142.69    5.00
   1   7  -5  144.69    4.10
   1  -7   5  144.29    4.20
  -1   7   5  147.99    5.20
  -1  -7  -5  136.79    4.10
  -1   7   5  137.29    4.30
  -1  -8   5   82.89    4.20
   1   8   5   89.09    4.00
   1  -8  -5   79.69    4.30
  -1   8  -5   88.79    4.10
  -1  -8   5   86.99    3.10
  -1   8   5   84.39    3.40
  -1  -8  -5   85.29    3.20
   1  -8   5   87.49    3.10
   1  -9  -5   13.30    2.40
  -1  -9  -5   19.30    2.00
   1   9  -5   17.00    2.40
  -1   9   5   17.30    2.00
  -2   0   5   -0.30    0.30
  -2   0  -5   -0.10    0.20
   2   0  -5   -0.30    0.20
  -2   0  -5   -0.20    0.30
   2   0   5   -0.70    0.30
  -2   0   5    0.40    0.30
   2   0  -5    0.20    0.30
  -2  -1   5  570.64   11.30
   2  -1  -5  560.84   12.20
  -2   1  -5  582.64   11.20
  -2   1  -5  573.14   12.60
   2   1   5  581.04   12.50
   2  -1  -5  581.94   12.60
   2   1   5  585.44   12.00
  -2  -1   5  566.64   12.50
   2  -1   5  570.94   12.10
  -2  -1  -5  584.64   12.30
  -2   1   5  576.64   11.90
   2   1  -5  573.14   12.10
  -2  -1  -5  548.75   11.30
   2  -1   5  573.84   12.20
  -2   1   5  566.44   11.40
   2   1  -5  608.24   12.10
  -2   2  -5 3182.88   68.09
   2  -2  -5 3148.59   66.19
  -2   2  -5 3283.47   61.99
   2  -2  -5 3160.48   68.79
   2   2   5 3281.27   66.29
  -2  -2   5 3246.78   62.89
  -2  -2   5 3179.78   66.89
   2   2   5 3220.68   67.39
  -2  -2  -5 3222.08   68.29
  -2   2   5 3246.58   66.59
  -2   2   5 3104.29   63.19
   2   2  -5 3134.09   67.29
   2   2  -5 3327.87   67.19
   2  -2   5 3215.38   67.19
   2  -2   5 3051.99   66.89
  -2  -2  -5 3022.40   61.39
  -2  -3   5  265.37    5.90
  -2   3  -5  276.27    5.80
  -2  -3   5  271.57    6.90
   2  -3  -5  268.27    6.20
   2  -3  -5  273.87    7.00
   2   3   5  278.97    6.90
   2   3   5  273.27    6.00
   2   3  -5  280.17    6.20
   2  -3   5  292.27    7.00
   2  -3   5  265.87    6.30
  -2   3   5  271.57    6.00
  -2  -3  -5  265.87    6.00
  -2   3   5  272.27    6.20
   2  -3   5  262.77    6.30
   2   3  -5  271.37    6.20
  -2  -3  -5  277.97    6.40
   2  -4  -5  464.05   11.40
   2  -4  -5  460.65   10.20
   2   4   5  469.75   10.00
  -2  -4   5  466.75   11.30
  -2   4  -5  473.45    9.70
  -2  -4   5  464.25    9.70
   2   4   5  469.25   11.20
   2  -4   5  463.25   10.70
   2  -4   5  484.05   11.40
  -2   4   5  477.35   10.50
  -2  -4  -5  455.95    9.80
   2   4  -5  469.75   10.30
  -2  -4  -5  463.55   10.80
   2  -4   5  454.95   10.40
  -2   4   5  476.95   10.00
  -2  -5   5    9.70    1.40
   2   5   5    9.00    1.40
   2  -5  -5    8.90    0.80
  -2  -5   5    9.50    0.90
   2   5   5    9.20    0.70
   2  -5  -5   10.80    1.40
  -2   5  -5   10.50    0.90
   2   5  -5   11.80    0.90
  -2  -5  -5   10.40    1.00
  -2   5   5   10.80    1.10
   2  -5   5   10.40    1.50
   2  -5   5    9.80    1.20
  -2  -5  -5   10.00    1.20
  -2   5   5   11.30    1.20
   2  -5   5   10.80    1.00
   2   6   5    2.30    1.00
   2  -6  -5    1.70    0.60
  -2  -6   5    3.90    1.30
  -2   6  -5    2.70    0.70
   2  -6  -5    1.50    1.10
  -2  -6   5    2.60    0.70
  -2  -6  -5    2.80    0.80
   2   6  -5    2.40    0.70
  -2   6   5    2.30    0.80
  -2  -6  -5    1.60    0.80
   2  -6   5    1.30    0.90
   2  -6   5    1.50    0.70
   2  -6   5    2.70    1.10
   2   7   5    1.20    1.20
   2  -7  -5    3.10    1.50
  -2   7  -5    3.10    0.90
  -2  -7   5    4.20    0.90
  -2  -7   5    3.00    1.40
  -2  -7  -5    1.40    0.80
   2  -7   5    2.50    0.90
  -2   7   5    4.00    1.00
   2   7  -5    2.80    0.80
  -2  -8   5   11.60    1.40
   2   8   5    9.50    1.90
  -2  -8   5    7.50    1.90
   2  -8  -5    4.30    1.60
  -2   8  -5   10.30    1.90
   2  -8   5   12.10    1.40
  -2   8   5   11.70    1.50
  -2  -8  -5    9.40    1.30
  -2   9  -5   -0.20    1.20
   2  -9  -5   -1.60    1.50
   2   9   5   -1.40    1.00
  -2  -9  -5    1.30    1.10
   2   9  -5   -0.30    1.40
  -2   9   5    1.90    1.20
   2  10  -5    2.10    1.90
   3   0   5   -0.30    0.20
  -3   0  -5   -0.20    0.20
  -3   0   5    0.10    0.20
   3   0  -5    2.10    0.40
  -3   0  -5    0.20    0.20
   3   0   5   -0.10    0.30
   3   0  -5   -0.30    0.20
  -3   0   5    0.70    0.30
   3  -1  -5  417.66    9.50
   3   1   5  430.56    9.70
   3   1   5  432.66    9.40
   3  -1  -5  441.16    9.90
  -3  -1   5  428.56    9.70
  -3   1  -5  434.56    8.70
  -3   1  -5  427.06    9.80
  -3  -1   5  429.16    8.80
  -3   1   5  434.16    8.90
  -3   1   5  444.56    9.10
   3   1  -5  420.46    9.40
  -3  -1  -5  435.46    9.40
   3   1  -5  462.45    9.20
  -3  -1  -5  434.06    8.80
   3  -1   5  425.96    9.50
   3  -1   5  435.96    9.20
   3   2   5 1416.26   29.70
  -3  -2   5 1422.16   27.10
   3  -2  -5 1403.26   29.10
  -3   2  -5 1418.06   27.00
  -3  -2   5 1368.06   29.80
   3  -2  -5 1396.66   30.10
  -3   2  -5 1389.96   30.10
   3   2   5 1372.36   28.80
  -3  -2  -5 1386.86   27.20
   3  -2   5 1341.37   29.10
   3   2  -5 1416.66   29.00
  -3   2   5 1379.36   27.20
   3  -2   5 1394.26   29.00
  -3   2   5 1431.36   28.70
  -3  -2  -5 1429.96   29.40
   3   3   5   96.99    2.50
   3  -3  -5   92.09    2.70
   3   3   5   94.49    3.20
  -3   3  -5   98.79    2.50
  -3  -3   5   92.29    3.20
  -3  -3   5   90.49    2.60
   3  -3  -5  107.49    3.40
  -3   3   5   95.19    2.30
  -3  -3  -5   89.89    2.70
  -3   3   5   95.89    2.70
  -3  -3  -5   95.59    2.60
   3   3  -5   96.79    2.30
   3  -3   5   90.49    2.80
   3   3  -5  103.79    2.70
   3  -3   5   90.39    2.60
  -3  -4   5   23.00    1.30
   3   4   5   22.50    1.70
   3   4   5   29.80    1.20
   3  -4  -5   23.50    1.30
  -3  -4   5   23.50    1.80
   3  -4  -5   26.20    1.80
  -3  -4  -5   27.70    1.30
   3  -4   5   26.30    1.40
  -3  -4  -5   22.50    1.30
  -3   4   5   22.00    1.10
   3  -4   5   23.40    1.30
  -3   4   5   23.50    1.30
   3   4  -5   21.40    1.10
   3   4  -5   27.00    1.20
   3  -4   5   29.80    1.90
   3   5   5  501.45   10.90
   3   5   5  504.65   12.30
   3  -5  -5  498.55   11.10
  -3  -5   5  495.95   12.40
  -3   5  -5  504.45   10.50
  -3  -5   5  490.25   10.60
   3  -5  -5  495.05   12.60
   3  -5   5  472.95   11.20
   3   5  -5  494.05   11.10
   3  -5   5  501.05   12.50
   3  -5   5  501.65   11.50
  -3  -5  -5  488.75   10.70
  -3   5   5  496.75   10.80
  -3  -5  -5  499.95   11.60
   3   6   5  407.46   10.80
  -3  -6   5  418.46    9.20
  -3   6  -5  420.86    9.20
   3  -6  -5  428.26    9.70
   3  -6  -5  415.96   11.30
  -3  -6   5  415.86   11.10
  -3   6   5  416.26    9.50
  -3  -6  -5  413.86    9.30
   3   6  -5  417.46    9.60
   3  -6   5  402.56   11.10
   3  -6   5  415.56    9.80
  -3  -7   5   28.20    1.70
   3   7   5   29.90    2.50
   3  -7  -5   23.30    2.60
  -3  -7   5   26.60    2.40
   3   7  -5   27.40    1.60
  -3  -7  -5   26.80    1.80
  -3   7   5   27.80    1.90
   3  -7   5   28.30    1.80
   3   8   5   22.80    2.50
  -3  -8   5   19.70    1.70
   3  -8  -5   22.30    2.90
  -3   8  -5   17.50    2.40
  -3  -8   5   22.20    2.60
  -3   8   5   24.50    2.00
   3  -8   5   22.80    1.80
  -3  -8  -5   22.30    1.90
  -3   9  -5   -0.80    1.40
   3  -9  -5    1.60    1.60
   3   9   5   -0.30    1.30
  -3  -9  -5   -0.40    1.00
  -3   9   5    1.40    1.10
   3   9  -5   -1.40    1.50
   4   0   5   -0.10    0.30
  -4   0  -5    0.10    0.30
   4   0  -5    0.00    0.30
  -4   0   5    0.00    0.30
  -4   0  -5    0.00    0.30
   4   0   5   -0.30    0.30
   4   0  -5   -0.80    0.30
  -4   0   5   -0.10    0.30
  -4  -1   5  139.59    3.80
   4  -1  -5  137.69    3.70
   4   1   5  136.29    3.50
  -4   1  -5  132.19    3.70
  -4  -1   5  131.59    3.30
   4   1   5  137.59    3.70
   4  -1  -5  137.49    3.80
  -4   1  -5  135.89    3.20
   4   1  -5  148.19    3.20
   4  -1   5  132.49    3.60
  -4   1   5  138.39    3.10
   4   1  -5  133.99    3.60
  -4   1   5  127.49    3.30
   4  -1   5  138.49    3.30
  -4  -1  -5  131.99    3.30
  -4  -1  -5  137.39    3.30
   4  -2  -5   97.89    3.30
  -4  -2   5   95.99    2.70
   4   2   5   97.69    3.10
  -4  -2   5   99.39    3.20
  -4   2  -5   96.89    2.50
   4  -2  -5   96.29    2.90
  -4   2  -5  100.89    3.20
   4   2   5  101.29    2.80
   4  -2   5   93.09    2.90
  -4   2   5  101.39    2.70
   4   2  -5   98.99    2.80
   4  -2   5   96.19    2.40
  -4  -2  -5   97.39    2.70
  -4  -2  -5  100.89    2.50
  -4   3  -5   -0.10    0.40
   4   3   5    1.30    0.40
  -4  -3   5    0.10    0.40
  -4  -3   5    0.20    0.60
   4  -3  -5    0.20    0.50
  -4   3  -5    0.40    0.60
   4   3   5   -1.20    0.70
   4  -3  -5    0.10    0.60
  -4  -3  -5    0.50    0.30
   4  -3   5    0.20    0.60
   4   3  -5    0.70    0.50
   4  -3   5   -0.10    0.30
  -4  -3  -5   -0.30    0.50
  -4   3   5    0.50    0.50
  -4  -4   5   52.29    2.00
  -4   4  -5   53.89    1.80
   4   4   5   53.19    1.80
   4  -4  -5   53.09    2.70
   4   4   5   50.09    2.60
  -4  -4   5   54.29    2.60
   4  -4  -5   50.19    2.10
   4  -4   5   50.39    2.10
  -4  -4  -5   51.79    1.80
  -4  -4  -5   51.19    2.10
   4  -4   5   53.29    1.90
  -4   4   5   51.69    2.00
   4   4  -5   51.89    2.00
   4   5   5    4.70    0.70
   4  -5  -5    2.10    1.10
  -4   5  -5    4.60    0.80
  -4  -5   5    2.90    0.90
   4  -5  -5    1.20    0.70
  -4  -5   5    2.60    1.10
   4   5   5    1.50    1.10
   4  -5   5    2.70    0.90
   4   5  -5    4.20    0.70
  -4  -5  -5    1.80    0.80
  -4  -6   5  207.48    6.70
  -4  -6   5  208.08    5.30
   4   6   5  192.98    6.50
   4  -6  -5  200.68    5.40
  -4   6  -5  205.78    5.20
   4  -6  -5  200.78    6.80
   4   6  -5  203.78    5.40
   4  -6   5  199.78    5.50
  -4  -6  -5  195.28    5.30
  -4   6   5  195.28    5.40
  -4  -7   5   49.10    3.20
  -4   7  -5   44.80    3.10
   4   7   5   48.10    3.20
  -4  -7   5   46.10    2.30
   4  -7  -5   46.80    3.30
   4  -7   5   51.09    2.40
  -4  -7  -5   44.90    2.30
  -4   7   5   43.70    2.30
   4   7  -5   45.80    2.20
  -4   8  -5   33.00    3.30
  -4  -8   5   36.40    2.20
   4   8   5   36.20    3.00
   4  -8  -5   30.80    3.30
  -4  -8  -5   32.10    2.20
  -4   8   5   31.20    2.20
   4  -8   5   36.60    2.20
   4  -9  -5    2.00    1.90
  -4   9  -5    4.60    1.70
   4   9   5    2.50    1.70
  -4   9   5    6.00    1.40
  -4  -9  -5    3.10    1.20
   4   9  -5    3.10    1.90
   5   0  -5   -0.20    0.40
  -5   0   5    0.60    0.40
  -5   0   5    0.00    0.40
   5   0  -5   -0.10    0.40
   5   0   5    0.40    0.40
   5   0   5    0.40    0.40
  -5   0  -5    0.40    0.40
  -5   0  -5    0.40    0.40
  -5   1  -5  106.49    3.40
   5   1   5  108.49    3.30
   5  -1  -5  110.79    3.40
  -5  -1   5  110.69    3.00
  -5  -1   5  114.49    2.80
  -5  -1   5  108.69    3.40
  -5   1  -5  115.39    2.90
   5  -1  -5  115.29    3.50
   5   1   5  113.99    3.30
   5  -1   5  117.09    3.40
  -5  -1  -5  111.39    2.90
  -5  -1  -5  116.29    3.10
  -5   1   5  109.69    3.10
   5   1  -5  113.29    3.30
   5  -1   5  113.69    2.90
   5   2   5   14.70    1.20
   5  -2  -5   16.40    1.40
   5   2   5   16.50    1.10
  -5   2  -5   17.20    1.00
   5  -2  -5   16.10    1.20
  -5   2  -5   16.50    1.40
  -5  -2   5   20.00    1.10
  -5  -2   5   17.70    1.30
  -5  -2  -5   16.50    0.80
  -5  -2  -5   19.80    1.20
   5  -2   5   16.50    1.20
   5   2  -5   19.00    1.20
   5  -2   5   19.50    0.70
  -5   2   5   17.70    1.10
  -5  -3   5 1456.95   31.80
   5  -3  -5 1477.55   31.00
  -5   3  -5 1467.55   32.20
   5   3   5 1469.25   30.70
  -5   3  -5 1487.45   28.70
  -5  -3   5 1450.75   28.90
   5   3   5 1478.75   31.80
   5  -3  -5 1480.25   32.30
  -5  -3  -5 1467.45   30.80
  -5   3   5 1421.06   28.90
   5   3  -5 1436.56   30.80
  -5  -3  -5 1476.65   29.00
   5  -3   5 1450.55   31.00
  -5  -4   5  314.87    7.20
   5  -4  -5  301.67    8.60
  -5   4  -5  312.97    7.00
  -5  -4   5  306.37    8.40
   5   4   5  315.67    7.40
   5  -4  -5  309.97    7.70
  -5   4  -5  306.77    8.50
   5   4   5  302.67    8.30
   5   4  -5  305.57    7.50
   5  -4   5  317.77    7.80
  -5  -4  -5  304.97    7.30
  -5   4   5  308.07    7.20
  -5  -5   5   10.80    1.70
   5  -5  -5    8.70    1.20
   5   5   5    9.60    1.60
  -5   5  -5   12.00    1.70
   5  -5  -5   10.30    1.60
  -5   6  -5   20.20    2.30
  -5  -6   5   18.90    1.70
   5   6   5   17.40    2.10
   5  -6  -5   18.30    1.60
  -5   6  -5   23.80    1.60
  -5  -6   5   17.40    2.20
   5  -6  -5   20.10    2.50
  -5  -6  -5   20.90    1.90
   5   6  -5   20.40    1.50
  -5   6   5   16.50    1.70
   5  -6   5   23.70    1.80
  -5  -7   5  182.18    5.20
  -5  -7   5  179.08    6.60
   5  -7  -5  166.08    6.80
   5  -7  -5  176.48    5.20
   5   7   5  175.28    6.40
  -5   7  -5  184.18    6.70
  -5  -7  -5  173.08    5.20
   5   7  -5  176.08    5.20
  -5   7   5  173.28    5.30
   5  -7   5  170.08    5.30
  -5   8  -5   28.40    3.10
   5   8   5   28.90    2.80
  -5  -8   5   28.40    2.10
   5  -8  -5   25.70    3.20
   5  -8   5   29.40    2.20
   5   8  -5   25.40    3.10
  -5  -8  -5   25.90    2.10
  -5   8   5   27.00    2.20
  -5   9  -5   28.30    3.20
   5  -9  -5   21.70    3.20
   5   9   5   26.70    3.10
  -5  -9  -5   22.90    2.30
  -6   0   5   -0.70    0.40
  -6   0  -5   -0.30    0.40
   6   0   5    0.00    0.50
  -6   0   5   -0.20    0.40
   6   0  -5   -0.30    0.40
   6   0   5   -0.20    0.50
  -6   0  -5   -0.30    0.40
   6   0  -5   -0.10    0.50
  -6   1  -5  262.97    6.00
   6  -1  -5  253.77    6.70
  -6  -1   5  254.97    6.60
   6  -1  -5  257.67    6.80
  -6   1  -5  256.27    6.60
   6   1   5  253.77    6.50
   6  -1  -5  274.57    5.90
  -6  -1   5  255.37    6.00
   6   1   5  262.27    6.60
  -6  -1   5  253.97    6.00
  -6   1   5  266.87    6.20
   6   1  -5  263.97    6.70
   6  -1   5  262.07    6.10
  -6  -1  -5  260.87    6.00
  -6  -1  -5  260.37    6.10
   6  -1   5  261.67    6.60
   6   2   5  105.49    3.60
   6   2   5  102.59    3.30
  -6   2  -5  109.39    3.70
  -6  -2   5  104.39    3.10
  -6  -2   5  109.09    3.70
  -6   2  -5  109.69    3.10
   6  -2  -5  106.79    3.50
   6  -2  -5  109.59    3.80
   6  -2   5  109.99    3.50
  -6  -2  -5  106.99    2.80
  -6  -2  -5  108.29    3.20
   6   2  -5  106.59    3.40
  -6   2   5  108.39    3.20
   6   3   5   26.30    1.50
  -6   3  -5   26.80    1.40
  -6   3  -5   24.60    1.90
   6  -3  -5   27.30    2.00
   6  -3  -5   25.40    1.60
   6   3   5   24.80    1.80
  -6  -3   5   26.60    1.60
  -6  -3   5   28.90    1.90
  -6   3   5   27.30    1.50
   6   3  -5   28.30    1.60
   6  -3   5   26.00    1.70
  -6  -3  -5   31.00    1.70
  -6   4  -5   25.10    2.10
  -6   4  -5   26.70    1.50
   6   4   5   29.90    2.10
   6  -4  -5   28.00    1.80
   6   4   5   27.60    1.60
  -6  -4   5   25.10    2.20
  -6  -4   5   28.80    1.80
   6  -4  -5   26.20    2.30
  -6  -4  -5   25.60    1.80
  -6   4   5   26.80    1.60
   6   4  -5   27.30    1.70
   6  -4   5   25.90    1.80
   6   5   5  113.19    4.70
   6  -5  -5  120.99    4.90
   6  -5  -5  116.79    3.90
  -6   5  -5  117.79    4.80
  -6  -5   5  114.99    4.60
  -6   5  -5  120.29    3.60
  -6  -5   5  113.29    3.80
   6  -5   5  111.89    3.90
  -6   5   5  113.89    3.70
  -6  -5  -5  117.99    3.90
   6   5  -5  112.49    3.80
   6  -6  -5    3.10    1.40
   6  -6  -5    4.60    1.20
  -6  -6   5    5.10    1.60
  -6  -6   5    6.10    1.30
   6   6   5    5.50    1.60
  -6   6  -5    5.90    1.50
   6   6  -5    5.10    1.10
  -6  -6  -5    6.40    1.30
   6  -6   5    6.20    1.30
  -6   6   5    7.40    1.20
   6   7   5  239.98    8.10
  -6   7  -5  250.77    8.50
   6  -7  -5  240.58    8.70
  -6  -7   5  262.17    7.00
   6  -7  -5  263.37    7.10
   6  -7   5  258.07    7.20
  -6   7   5  260.97    7.00
  -6  -7  -5  263.17    7.00
  -6   8  -5    2.70    1.80
   6   8   5    4.20    1.60
   6  -8  -5    0.20    1.60
  -6  -8   5    5.50    1.40
   6   8  -5    2.90    1.90
  -6   8   5    2.70    1.20
   6  -8   5    3.70    1.30
  -6  -8  -5    4.00    1.30
   7   0  -5   -0.40    0.50
   7   0  -5    0.50    0.60
  -7   0  -5    0.30    0.50
   7   0   5    1.00    0.60
   7   0   5    2.40    0.60
  -7   0   5    0.10    0.50
  -7   0  -5    1.10    0.50
  -7   0   5    1.40    0.60
  -7  -1   5   33.80    1.70
   7  -1  -5   34.60    1.90
  -7   1  -5   35.40    1.60
   7   1   5   36.00    1.90
  -7   1  -5   33.90    1.80
   7   1   5   35.70    1.90
   7  -1  -5   34.00    1.90
  -7  -1  -5   36.70    1.70
   7   1  -5   34.40    2.00
  -7  -1  -5   36.90    1.50
   7  -1   5   34.40    2.00
  -7   1   5   35.60    1.80
   7   2   5  270.87    7.30
  -7  -2   5  271.37    7.30
   7  -2  -5  279.27    7.30
   7  -2  -5  278.37    7.60
  -7   2  -5  284.17    7.50
  -7  -2   5  271.27    6.60
   7   2   5  272.47    7.00
  -7   2  -5  282.07    6.50
  -7   2   5  273.17    6.60
   7   2  -5  266.77    7.20
   7  -2   5  265.57    7.20
  -7  -2  -5  270.27    6.60
   7   3   5  162.28    4.80
  -7   3  -5  170.98    4.40
   7   3   5  156.88    5.20
  -7  -3   5  166.18    4.60
   7  -3  -5  153.08    5.40
   7  -3  -5  159.88    5.00
  -7  -3   5  164.08    5.30
  -7   3  -5  161.18    5.40
  -7   3   5  161.78    4.50
  -7  -3  -5  170.58    4.70
   7   3  -5  165.48    4.90
   7  -3   5  165.68    5.00
  -7   4  -5   56.79    3.20
   7   4   5   60.29    2.60
  -7   4  -5   59.49    2.40
  -7  -4   5   62.69    2.60
  -7  -4   5   63.09    3.30
   7  -4  -5   67.19    3.40
   7   4   5   59.29    3.00
   7  -4  -5   60.59    2.80
   7  -4   5   57.29    2.70
  -7  -4  -5   60.49    2.70
   7   4  -5   60.79    2.70
  -7   4   5   62.19    2.60
   7  -5  -5    4.40    1.50
  -7  -5   5    2.30    1.00
  -7   5  -5    4.00    0.90
  -7   5  -5    3.80    1.30
  -7  -5   5    2.20    1.20
   7  -5  -5    1.80    1.00
   7   5   5    3.70    1.20
   7  -5   5    4.00    1.10
  -7   5   5    2.90    1.00
  -7  -5  -5    4.20    1.20
   7   5  -5    5.70    1.20
  -7  -6   5    6.20    1.40
  -7   6  -5    8.20    1.90
   7  -6  -5    6.90    1.40
   7   6   5    8.70    1.70
   7  -6  -5    9.10    2.00
   7  -6   5    8.40    1.50
  -7  -6  -5    6.50    1.40
  -7   6   5   10.00    1.40
   7   6  -5    7.00    1.30
  -7   7  -5   11.00    2.20
  -7  -7   5    8.80    1.60
   7  -7  -5   10.10    1.70
   7   7   5    6.10    1.70
   7  -7  -5   11.40    2.30
   7  -7   5   11.10    1.70
  -7   7   5    8.60    1.50
   7   7  -5    6.10    2.10
  -7  -7  -5   11.80    1.80
   7   8   5    8.30    2.00
  -7  -8   5    5.20    1.50
  -7   8  -5    7.70    2.30
   7  -8  -5    2.50    2.20
  -7  -8  -5    7.00    1.70
   7   8  -5    3.20    2.00
   7  -8   5    5.60    1.60
  -7   8   5    6.90    1.50
   8   0  -5    4.00    1.00
  -8   1  -5   49.99    2.10
   8  -1  -5   53.89    2.70
   8   1   5   55.59    2.50
  -8   1  -5   56.49    2.40
  -8  -1   5   51.39    2.30
   8   1   5   53.89    2.50
   8  -1   5   53.09    2.60
  -8  -1  -5   55.79    2.30
   8   1  -5   51.89    2.50
  -8   1   5   49.80    2.20
   8   1  -5   52.39    2.50
   8  -2  -5   66.39    2.90
  -8   2  -5   61.49    2.90
   8   2   5   62.89    2.90
  -8   2  -5   60.19    2.40
  -8  -2   5   59.99    2.50
   8   2   5   62.99    2.80
   8  -2  -5   66.29    3.10
  -8  -2  -5   60.39    2.50
   8  -2   5   59.79    2.80
  -8   2   5   58.79    2.50
   8   2  -5   58.89    2.90
   8   2  -5   60.89    2.80
   8  -3  -5  224.28    6.50
  -8   3  -5  226.88    6.90
  -8  -3   5  228.08    6.00
   8  -3  -5  212.38    7.00
  -8   3  -5  230.98    5.80
   8   3   5  221.68    6.70
   8   3   5  229.78    6.30
  -8  -3  -5  224.18    6.00
   8   3  -5  222.78    6.50
   8  -3   5  232.48    6.60
  -8   3   5  230.88    6.00
  -8   4  -5   43.60    2.10
   8   4   5   40.30    2.70
  -8   4  -5   46.70    3.00
   8  -4  -5   41.80    2.60
  -8  -4   5   42.60    2.40
   8   4   5   44.90    2.40
   8  -4  -5   42.00    2.90
  -8   4   5   48.40    2.30
   8   4  -5   39.40    2.40
   8  -4   5   44.80    2.50
  -8  -4  -5   46.90    2.40
   8  -5  -5   30.90    3.20
  -8   5  -5   34.60    2.10
  -8   5  -5   37.70    3.00
  -8  -5   5   32.40    2.30
   8  -5  -5   38.00    2.50
   8   5   5   38.60    2.90
   8   5  -5   34.10    2.40
  -8   5   5   38.70    2.20
   8  -5   5   33.90    2.30
  -8  -5  -5   36.10    2.40
   8   5  -5   37.00    3.00
  -8  -6   5  146.49    4.90
   8  -6  -5  150.08    5.20
  -8   6  -5  135.79    5.90
   8   6   5  150.58    5.90
   8  -6  -5  153.08    6.50
   8   6  -5  143.99    6.10
  -8  -6  -5  149.99    5.00
  -8   6   5  148.59    5.00
   8  -6   5  150.88    5.20
   8   6  -5  153.38    5.30
   8  -7  -5    9.90    2.50
   8  -7  -5   14.60    1.90
  -8   7  -5   13.60    2.50
  -8  -7   5   17.10    2.10
   8   7   5   17.00    2.60
  -8  -7  -5   18.00    2.10
  -8   7   5   15.90    1.90
   8   7  -5   14.10    2.50
   8  -7   5   17.30    2.20
  -8  -8   5    7.70    1.80
   8  -8   5    4.90    1.60
  -9   0  -5    1.80    0.80
   9   0   5    3.00    1.10
  -9   0   5    2.00    0.80
   9   0  -5    0.70    0.90
  -9   1  -5   93.49    3.20
  -9   1  -5   89.49    3.40
   9  -1  -5   92.99    3.90
   9   1   5   98.69    3.80
  -9  -1   5   91.59    3.30
  -9  -1  -5   94.89    3.30
   9  -1   5   96.89    3.80
   9   1  -5   88.29    3.70
  -9   1   5   91.29    3.30
  -9   2  -5    4.40    1.20
   9   2   5    5.10    1.20
   9   2   5    5.50    1.20
  -9   2  -5    3.50    0.90
  -9  -2   5    3.20    1.00
   9  -2  -5    4.20    1.30
   9   2  -5    3.70    1.10
   9  -2   5    3.40    1.10
   9   2  -5    3.20    1.30
  -9   2   5    3.70    1.10
  -9   2   5    4.60    1.10
  -9  -2  -5    3.00    1.00
   9   3   5   61.49    3.20
   9   3   5   62.99    3.00
  -9   3  -5   64.79    2.60
  -9   3  -5   62.09    3.20
   9  -3  -5   59.89    3.20
  -9  -3   5   62.79    2.90
   9  -3   5   60.59    3.10
   9   3  -5   61.59    3.10
  -9   3   5   61.49    2.80
   9   3  -5   58.19    3.20
  -9  -3  -5   61.29    2.90
   9   4   5   97.99    4.30
  -9   4  -5  102.29    3.60
   9   4   5  101.79    3.90
   9  -4  -5   96.49    4.10
  -9   4  -5   99.49    4.40
  -9  -4   5  100.89    3.80
   9  -4  -5   93.79    4.60
  -9   4   5   96.79    3.60
  -9  -4  -5   97.89    3.80
   9   4  -5   97.49    4.10
   9   4  -5   95.59    4.50
   9  -4   5  101.69    4.10
   9   5   5    3.90    1.40
  -9  -5   5    4.10    1.40
   9  -5  -5    2.30    1.60
  -9   5  -5    3.90    1.60
   9  -5  -5    2.40    1.30
   9   5  -5    2.80    1.60
   9   5  -5    4.50    1.40
   9  -5   5    3.60    1.40
  -9  -5  -5    2.80    1.30
  -9   5   5    3.90    1.20
   9  -6  -5    1.30    1.70
  -9   6  -5   -0.30    1.30
   9  -6  -5   -0.50    1.10
  -9  -6   5   -1.80    1.20
   9   6   5    2.20    1.50
   9   6  -5   -2.20    1.20
   9   6  -5    1.00    1.00
  -9  -6  -5    0.90    1.30
   9  -6   5    1.00    1.30
  -9   6   5   -0.50    1.00
  -9  -7   5    0.70    1.50
   9   7   5    2.10    1.90
   9  -7  -5    0.40    1.40
   9   7  -5    1.10    1.60
  -9   7   5    2.60    1.30
   9  -7   5    1.00    1.40
  10   0   5    0.70    1.10
 -10   0  -5    1.60    0.90
 -10   0   5    1.30    0.90
  10   0  -5    1.30    1.20
  10   1   5  268.97    7.90
  10  -1  -5  279.57    8.20
 -10  -1   5  281.37    7.30
 -10   1  -5  273.47    7.20
 -10   1   5  282.37    7.40
  10   1  -5  274.07    8.20
 -10  -1  -5  292.37    7.30
  10  -1   5  284.77    8.20
 -10   2  -5   15.60    1.80
 -10   2  -5   19.50    1.80
  10   2   5   19.10    2.20
 -10  -2   5   16.70    1.80
  10  -2  -5   18.40    2.20
 -10  -2  -5   20.20    2.00
  10   2  -5   19.50    2.20
  10  -2   5   15.10    2.00
 -10   2   5   15.20    1.70
 -10   3  -5    2.00    0.90
  10   3   5   -0.20    1.20
 -10  -3   5    1.80    1.00
  10  -3  -5   -0.70    1.20
  10   3   5   -0.10    1.00
 -10   3  -5    1.10    1.10
  10  -3   5    0.20    1.30
 -10   3   5    2.00    1.00
 -10  -3  -5    3.20    1.20
  10   3  -5    1.50    1.20
  10   3  -5    1.70    1.30
 -10   3   5    0.90    1.20
 -10   4  -5   22.90    2.60
  10   4   5   22.50    2.50
  10   4   5   21.10    2.20
 -10  -4   5   18.20    2.00
 -10   4  -5   20.60    2.00
  10  -4  -5   20.40    2.30
 -10   4   5   16.90    2.30
  10   4  -5   18.00    2.30
  10   4  -5   22.00    2.40
 -10   4   5   23.20    2.30
  10  -4   5   16.10    2.10
 -10  -4  -5   21.20    2.20
  10  -5  -5   66.69    3.70
 -10  -5   5   66.59    3.50
 -10   5  -5   69.69    4.10
  10   5   5   74.29    4.00
 -10   5   5   71.89    4.10
  10   5  -5   67.69    4.10
  10   5  -5   69.39    3.80
  10  -5   5   69.59    3.70
 -10  -5  -5   60.79    3.30
 -10   5   5   66.09    3.30
  10  -6  -5  134.89    5.40
 -10   6  -5  139.39    6.20
  10   6   5  129.99    6.00
 -10  -6   5  140.79    5.20
 -10  -6  -5  134.29    5.20
  10   6  -5  128.09    6.10
 -10   6   5  127.99    6.30
 -10   6   5  141.99    5.10
  10  -6   5  141.09    5.40
  11   0  -5   -0.70    1.20
 -11   0  -5    0.60    1.00
 -11   0   5    0.10    0.90
  11   0   5    0.10    1.00
  11   1   5   52.49    3.20
 -11  -1   5   46.10    2.70
  11  -1  -5   49.00    3.30
 -11   1  -5   46.20    2.50
  11  -1   5   49.60    3.00
  11   1  -5   46.70    3.30
 -11  -1  -5   48.70    2.60
 -11   1   5   48.70    2.70
 -11   2  -5   13.30    1.70
  11  -2  -5    9.90    1.90
 -11  -2   5   11.20    1.70
  11   2   5    9.80    1.70
  11  -2   5   11.50    2.10
 -11   2   5   11.30    1.70
 -11  -2  -5   10.50    1.60
  11   2  -5   11.00    1.90
  11  -3  -5   85.79    4.30
 -11   3  -5   79.09    3.40
 -11   3  -5   75.09    3.80
 -11  -3   5   80.29    3.70
  11   3   5   81.19    4.00
 -11  -3  -5   82.09    3.70
  11  -3   5   72.99    3.80
 -11   3   5   80.09    3.50
  11   3  -5   78.89    4.00
  11   4   5    7.70    1.80
  11  -4  -5    8.40    1.90
 -11  -4   5    7.90    1.80
 -11   4  -5    9.50    2.00
 -11   4  -5    8.30    1.60
  11  -4   5    6.80    1.80
 -11  -4  -5   10.10    1.90
 -11   4   5    8.60    2.00
  11   4  -5    8.30    1.80
 -11   4   5    4.30    1.40
 -11  -5   5   39.80    3.00
  11  -5  -5   39.60    3.20
  11   5   5   37.90    3.40
 -11   5  -5   44.70    3.50
  11   5  -5   45.30    3.20
 -11   5   5   40.10    3.30
 -11  -5  -5   39.10    3.00
 -11   5   5   45.30    2.90
  11   5  -5   42.50    3.30
  11  -5   5   37.10    3.10
  12   0   5   12.20    2.10
 -12   0   5    2.20    1.10
  12   0  -5    0.40    1.40
 -12   0  -5    3.70    1.30
 -12  -1   5   24.20    2.30
 -12   1  -5   20.00    2.10
  12  -1  -5   22.10    2.80
  12   1   5   24.40    2.70
 -12  -1  -5   24.00    2.10
  12   1  -5   24.10    2.80
 -12   1   5   23.70    2.30
  12  -1   5   24.00    2.80
 -12   2  -5  169.68    5.50
  12   2   5  167.48    6.30
 -12  -2   5  167.98    5.70
  12  -2  -5  164.08    6.30
 -12   2   5  158.28    5.50
  12   2  -5  164.28    6.50
  12  -2   5  174.88    6.40
 -12  -2  -5  161.48    5.60
 -12  -3   5   57.79    3.40
 -12   3  -5   57.49    3.10
  12  -3  -5   54.99    3.60
  12   3   5   58.19    3.60
  12  -3   5   61.59    3.90
 -12   3   5   53.19    3.10
  12   3  -5   51.59    3.70
 -12  -3  -5   53.09    3.10
 -12   4  -5   25.20    3.10
 -12   4   5   21.90    2.50
  12   4  -5   21.80    2.70
 -13   0  -5   -0.10    1.20
  13   0  -5   -1.60    1.40
 -13   0   5    0.20    1.10
  13   0   5    1.20    1.60
  13   1   5   30.40    3.10
 -13   1  -5   26.40    2.50
 -13  -1  -5   26.70    2.60
  13  -1   5   25.60    2.90
 -13   1   5   27.90    2.80
 -13   2  -5   22.30    2.40
  13   2   5   18.60    2.70
  13   3   5   54.49    3.70
 -13   3  -5   58.59    3.50
   0   0  -6 2118.69   44.80
   0   0   6 2052.49   40.40
   0   0   6 2085.89   43.40
   0   0   6 2118.39   44.40
   0   2   6 2528.65   51.89
   0  -2   6 2478.15   47.10
   0  -2  -6 2347.57   46.50
   0  -2   6 2457.65   51.09
   0   2  -6 2373.16   51.79
   0  -2  -6 2399.96   50.09
   0  -2   6 2389.46   51.19
   0  -2  -6 2431.36   52.49
   0  -3  -6   -0.20    0.20
   0  -3  -6    1.70    0.50
   0   3   6    0.70    0.40
   0  -3  -6   -0.40    0.30
   0  -3   6   -0.30    0.30
   0  -3   6    0.20    0.40
   0  -3   6   -0.10    0.20
   0   3  -6    0.00    0.40
   0  -4   6    5.50    0.90
   0  -4   6    7.60    1.00
   0  -4  -6    6.00    0.80
   0  -4   6    7.70    0.60
   0  -4  -6    9.00    0.60
   0  -4   6   11.20    0.80
   0  -4  -6    4.50    0.80
   0   4   6    4.80    0.90
   0  -5   6   -0.70    0.60
   0  -5   6    0.00    0.60
   0  -5  -6    0.00    0.50
   0   5   6   -0.30    0.50
   0  -5   6   -0.10    0.40
   0  -5  -6    0.20    0.60
   0  -5   6    0.20    0.40
   0  -5  -6    0.00    0.30
   0  -6   6  190.78    5.70
   0  -6   6  170.98    4.40
   0  -6   6  164.58    4.60
   0   6   6  168.28    5.30
   0  -6  -6  186.98    4.70
   0  -6  -6  167.88    5.50
   0  -7  -6   -1.60    0.90
   0   7   6    0.60    0.90
   0  -7   6    0.80    1.10
   0   7  -6    0.00    0.80
   0  -7   6   -0.70    0.60
   0  -7   6    0.40    0.70
   0  -7  -6    0.50    0.80
   0  -8  -6    0.60    0.90
   0  -8   6   -1.50    1.10
   0   8  -6    1.00    0.80
   0  -8  -6   -1.40    1.10
   0  10   6    4.90    1.60
  -1   0   6 2633.24   57.49
   1   0  -6 2865.31   58.69
  -1   0  -6 2784.72   58.99
  -1   0   6 2599.04   56.69
   1   0   6 2795.72   58.49
  -1   0  -6 2674.03   52.99
   1   0   6 2795.02   56.89
   1   0  -6 2837.32   57.09
   1   1   6 3166.38   66.69
   1  -1  -6 2986.80   64.69
  -1  -1   6 3006.50   66.39
   1   1   6 3204.18   64.09
  -1  -1   6 3118.99   60.39
  -1   1  -6 3155.88   62.29
   1  -1  -6 3203.58   67.49
  -1   1  -6 3183.18   67.69
  -1   1   6 3213.68   65.59
   1   1  -6 3159.68   66.09
   1   1  -6 3132.49   65.39
  -1  -1  -6 3168.38   67.09
   1  -1   6 3090.79   65.59
   1  -1   6 3059.69   64.79
  -1  -1  -6 3082.69   60.69
  -1   1   6 3089.59   61.29
   1   2   6  101.39    2.90
  -1  -2   6  101.59    2.90
  -1   2  -6  106.09    2.30
  -1  -2   6  100.89    2.40
   1   2   6  106.19    2.30
   1  -2  -6  103.39    2.90
   1  -2  -6  102.79    2.50
  -1   2  -6  100.89    2.90
  -1   2   6  102.69    2.50
   1   2  -6  100.39    2.50
  -1  -2  -6  101.69    2.70
   1   2  -6  101.49    2.60
   1  -2   6  100.99    2.70
  -1   2   6  107.99    2.60
   1  -2   6  101.79    2.60
  -1  -2  -6  102.99    2.50
  -1  -3   6    0.70    0.40
   1  -3  -6    1.90    0.60
  -1   3  -6    1.80    0.50
   1  -3  -6    3.00    0.50
  -1  -3   6    1.30    0.60
   1   3   6    2.20    0.30
   1   3   6    2.60    0.60
   1  -3  -6    1.50    0.40
  -1   3   6    2.30    0.50
   1  -3   6    1.50    0.30
  -1  -3  -6    1.30    0.50
   1  -3   6    2.20    0.50
   1   3  -6    1.50    0.40
   1  -3   6    1.30    0.40
  -1  -3  -6    3.00    0.60
   1   3  -6    1.70    0.40
   1   4   6  168.88    3.90
   1   4   6  167.58    4.80
   1  -4  -6  167.58    4.10
  -1  -4   6  168.88    4.90
   1  -4  -6  168.08    4.90
  -1  -4   6  169.08    3.90
   1  -4  -6  170.58    4.00
  -1  -4  -6  170.88    4.70
   1  -4   6  171.68    4.90
   1  -4   6  161.38    4.60
   1  -4   6  165.88    4.20
  -1   4   6  180.28    4.50
   1  -4   6  169.18    3.80
  -1  -4  -6  165.28    4.10
   1  -5  -6    7.70    1.30
   1   5   6    8.80    1.30
  -1  -5   6    8.00    0.80
   1   5   6   10.50    0.70
  -1  -5   6   10.00    1.40
   1  -5  -6    7.40    0.90
   1  -5  -6    8.10    0.70
   1  -5   6    8.20    0.90
  -1  -5  -6    8.00    0.90
  -1  -5  -6    9.50    1.20
   1  -5   6   11.60    0.80
  -1   5   6    7.30    1.10
   1  -5   6    5.50    1.00
   1  -5   6    8.50    1.20
   1   5  -6   10.00    0.90
  -1  -6   6   38.80    2.60
  -1  -6   6   41.70    1.70
   1  -6  -6   40.60    2.50
   1  -6  -6   42.20    1.70
   1   6   6   38.00    2.40
  -1  -6  -6   43.80    1.90
   1  -6   6   42.70    1.90
   1   6  -6   40.80    1.80
  -1   6   6   41.10    2.20
  -1  -6  -6   40.30    2.40
   1  -6   6   39.60    2.40
  -1  -7   6    5.20    1.50
   1  -7  -6    5.70    1.50
   1   7   6    5.40    1.30
  -1   7  -6    7.10    1.00
  -1  -7   6    7.00    1.00
  -1   7  -6    7.90    1.50
   1  -7   6    4.40    0.90
  -1  -7  -6    4.90    1.10
   1  -7   6    4.90    1.30
  -1   7   6    4.30    1.10
  -1  -7  -6    3.60    1.20
   1   7  -6    6.60    1.00
  -1  -8   6   30.90    3.00
   1   8   6   39.70    2.70
  -1   8  -6   33.80    2.60
   1  -8  -6   33.40    3.20
   1  -8   6   37.40    2.00
  -1   8   6   28.90    2.10
   1   8  -6   34.90    1.90
  -1  -8  -6   33.50    2.10
   1  -9  -6   13.50    2.50
  -1  -9  -6   15.70    1.90
  -1   9   6   16.00    2.00
  -1  10   6   -2.70    1.00
   2   0   6  655.43   14.20
  -2   0  -6  666.93   13.00
  -2   0   6  668.23   14.10
   2   0  -6  675.43   14.20
  -2   0  -6  664.63   14.30
   2   0  -6  687.53   14.00
  -2   0   6  671.33   13.10
   2   0   6  659.13   14.00
   2   1   6 4470.75   92.99
   2  -1  -6 4316.37   90.69
  -2   1  -6 4268.07   92.99
  -2  -1   6 4475.75   84.99
  -2  -1   6 4312.77   91.79
   2   1   6 4459.95   90.29
   2  -1  -6 4470.85   93.89
  -2   1  -6 4396.56   84.09
  -2   1   6 4410.76   90.19
  -2   1   6 4293.17   84.99
  -2  -1  -6 4082.09  104.19
   2   1  -6 4230.88   90.59
   2   1  -6 4600.94   91.29
   2  -1   6 4158.48   90.39
   2  -1   6 4376.36   90.89
   2   2   6  563.14   12.30
  -2   2  -6  575.94   10.90
  -2   2  -6  551.94   12.50
  -2  -2   6  562.44   12.40
   2   2   6  573.14   11.60
   2  -2  -6  547.75   11.80
   2  -2  -6  540.35   12.50
  -2  -2   6  549.05   11.00
   2   2  -6  575.24   11.70
  -2  -2  -6  553.14   12.00
  -2   2   6  562.54   11.70
  -2  -2  -6  534.95   11.10
   2   2  -6  540.75   11.80
   2  -2   6  556.14   11.90
   2  -2   6  548.95   11.90
  -2   2   6  543.85   11.20
   2   3   6  123.79    3.00
   2  -3  -6  128.09    3.90
   2  -3  -6  125.39    3.20
  -2   3  -6  128.39    3.80
  -2  -3   6  127.79    3.80
  -2   3  -6  124.29    2.90
  -2  -3   6  123.29    3.10
   2   3   6  126.29    3.70
   2   3  -6  124.69    3.20
   2  -3   6  127.49    3.30
  -2  -3  -6  123.09    3.20
   2  -3   6  120.29    3.30
  -2   3   6  127.19    3.20
   2   3  -6  130.59    3.20
  -2   3   6  135.29    3.20
  -2  -3  -6  126.89    3.40
   2   4   6  890.71   18.40
   2  -4  -6  879.31   20.00
   2   4   6  883.31   19.70
  -2  -4   6  872.41   17.60
   2  -4  -6  888.61   18.60
  -2  -4   6  865.01   19.80
  -2   4  -6  890.31   17.50
   2  -4   6  863.71   18.80
   2  -4   6  890.51   19.20
   2   4  -6  890.91   18.70
  -2   4   6  898.01   19.00
  -2  -4  -6  879.71   17.70
  -2   4   6  880.81   17.80
   2   4  -6  883.11   19.10
  -2  -4  -6  880.61   19.40
   2   5   6    1.80    0.90
   2   5   6    3.00    0.50
  -2   5  -6    3.00    0.60
  -2  -5   6    3.30    1.00
   2  -5  -6    3.10    0.60
  -2  -5   6    3.10    0.60
   2  -5  -6    2.60    1.00
  -2  -5  -6    2.30    0.70
  -2   5   6    3.50    0.80
   2  -5   6    3.00    0.90
  -2  -5  -6    3.20    0.80
  -2   5   6    2.00    0.70
   2  -5   6    3.00    0.80
   2   5  -6    2.60    0.60
   2  -5   6    2.80    0.70
   2   5  -6    4.00    0.70
   2  -6  -6   25.90    1.40
  -2  -6   6   25.70    2.10
  -2  -6   6   25.60    1.50
   2  -6  -6   26.70    2.30
   2   6   6   26.80    2.00
  -2   6  -6   25.90    1.50
   2  -6   6   24.50    1.90
   2   6  -6   28.00    1.50
  -2  -6  -6   27.40    1.90
   2  -6   6   29.80    1.60
  -2   6   6   26.30    1.70
  -2  -6  -6   26.00    1.50
  -2   7  -6   17.70    2.10
  -2  -7   6   19.70    1.40
   2  -7  -6   21.00    2.50
   2   7   6   16.40    2.10
  -2  -7   6   18.10    2.30
   2   7  -6   18.50    1.40
  -2  -7  -6   19.30    1.50
  -2   7   6   19.40    1.60
   2  -7   6   20.40    1.50
   2   8   6    5.60    1.60
  -2  -8   6    3.20    1.10
  -2   8  -6    3.30    1.40
  -2  -8   6    2.70    1.50
   2  -8  -6    2.60    1.60
  -2   8   6    4.40    1.20
  -2  -8  -6    4.70    1.20
   2  -8   6    4.80    1.10
  -2   9  -6   46.00    3.30
   2   9   6   41.90    3.20
   2  -9  -6   34.80    3.70
  -2  -9  -6   42.70    2.50
  -2   9   6   42.90    2.70
   2   9  -6   46.70    3.40
   2  10  -6   28.80    3.50
   3   0  -6 1070.39   22.50
   3   0  -6 1111.69   22.90
  -3   0   6 1050.49   21.00
  -3   0  -6 1075.19   20.90
  -3   0  -6 1089.59   22.90
   3   0   6 1046.40   22.50
   3   0   6 1088.99   22.70
  -3   0   6 1098.19   22.60
  -3  -1   6  191.08    4.80
   3   1   6  188.98    4.80
   3  -1  -6  187.28    4.60
  -3  -1   6  183.58    4.20
  -3   1  -6  194.48    4.10
  -3   1  -6  190.38    4.80
   3  -1  -6  196.38    4.80
   3   1   6  190.88    4.50
  -3  -1  -6  192.78    4.40
   3   1  -6  204.88    4.20
   3   1  -6  193.58    4.60
  -3  -1  -6  188.18    4.20
  -3   1   6  190.18    4.20
   3  -1   6  186.98    4.60
   3  -1   6  194.38    4.30
  -3   1   6  189.28    4.30
  -3   2  -6  216.78    5.60
  -3  -2   6  216.88    5.60
   3  -2  -6  215.58    5.60
  -3  -2   6  216.48    4.80
   3   2   6  216.98    4.90
   3   2   6  214.98    5.50
  -3   2  -6  219.78    4.60
   3  -2  -6  215.18    5.20
  -3  -2  -6  209.98    4.90
  -3  -2  -6  217.78    5.00
  -3   2   6  208.28    4.90
   3  -2   6  209.48    5.20
   3  -2   6  225.68    4.90
  -3   2   6  225.08    4.60
   3   2  -6  219.38    5.10
   3   3   6    4.80    0.90
  -3   3  -6    2.80    0.50
   3  -3  -6    3.50    0.60
  -3  -3   6    4.60    0.90
  -3   3  -6    3.50    0.80
  -3  -3   6    3.00    0.50
   3  -3  -6    4.90    0.90
   3   3   6    4.50    0.50
  -3  -3  -6    3.90    0.50
   3  -3   6    3.20    0.50
   3   3  -6    3.60    0.60
   3  -3   6    4.20    0.70
   3   3  -6    2.80    0.30
  -3   3   6    3.50    0.60
  -3  -3  -6    7.60    0.90
  -3   3   6    2.80    0.40
   3  -4  -6   82.39    3.20
   3   4   6   82.19    3.20
   3   4   6   81.19    2.30
   3  -4  -6   81.19    2.50
  -3   4  -6   78.79    2.30
  -3  -4   6   78.79    2.40
  -3  -4   6   85.39    3.30
  -3  -4  -6   79.19    2.50
   3   4  -6   78.39    2.20
   3  -4   6   81.49    2.60
   3   4  -6   80.89    2.50
   3  -4   6   79.69    2.60
  -3  -4  -6   80.99    2.60
  -3   4   6   75.69    2.50
  -3   4   6   81.19    2.30
   3  -5  -6    1.00    0.60
   3   5   6    0.70    0.90
  -3  -5   6    1.20    0.60
   3  -5  -6    2.40    1.00
  -3  -5   6   -0.10    0.80
   3   5   6    2.20    0.50
  -3  -5  -6    0.30    0.60
   3   5  -6    1.60    0.60
  -3  -5  -6    0.50    0.60
   3  -5   6    0.80    0.60
  -3   5   6    1.40    0.70
   3  -5   6    2.40    0.70
  -3   6  -6   31.00    1.60
   3  -6  -6   26.80    1.60
  -3  -6   6   25.80    2.30
   3   6   6   24.80    2.20
   3  -6  -6   28.20    2.50
  -3  -6   6   28.00    1.60
   3   6  -6   27.90    1.50
  -3   6   6   27.30    1.70
   3  -6   6   28.70    1.70
  -3  -6  -6   30.60    1.80
   3   7   6    2.80    1.40
  -3   7  -6    3.10    1.40
   3  -7  -6    3.30    1.50
  -3  -7   6    6.10    1.10
  -3  -7   6    3.50    1.40
   3  -7   6    4.70    1.00
  -3  -7  -6    7.00    1.20
   3   7  -6    4.60    0.90
  -3   7   6    6.60    1.20
  -3  -8   6  145.59    4.40
   3  -8  -6  133.69    6.10
   3   8   6  149.59    5.70
  -3   8  -6  151.68    5.90
  -3  -8   6  153.18    6.10
  -3   8   6  151.98    4.90
   3  -8   6  151.68    4.70
  -3  -8  -6  146.59    4.60
   3  -9  -6    9.70    2.40
  -3   9  -6    9.90    2.10
   3   9   6    8.90    1.90
  -3   9   6    8.20    1.60
  -3  -9  -6   11.30    1.70
   3   9  -6    8.10    2.10
   4   0   6 1534.75   32.50
  -4   0  -6 1536.85   32.90
   4   0  -6 1605.44   32.90
  -4   0   6 1539.95   30.20
  -4   0  -6 1557.14   30.00
  -4   0   6 1576.74   32.50
   4   0   6 1547.45   32.30
   4   0  -6 1527.45   32.40
   4  -1  -6  188.48    4.90
  -4  -1   6  180.78    4.30
   4  -1  -6  188.08    4.70
  -4   1  -6  183.28    4.20
  -4  -1   6  181.58    4.80
  -4   1  -6  186.88    4.80
   4   1   6  192.28    4.80
   4   1   6  184.18    4.60
   4  -1   6  179.58    4.70
  -4  -1  -6  181.28    4.30
   4   1  -6  179.38    4.60
  -4   1   6  177.88    4.30
  -4  -1  -6  186.68    4.40
   4  -1   6  188.28    4.40
   4   1  -6  203.68    4.30
  -4   1   6  190.88    4.20
  -4   2  -6  485.05    9.60
   4  -2  -6  477.85   11.10
   4   2   6  460.75   10.90
  -4  -2   6  471.25   11.00
  -4  -2   6  460.35    9.70
   4   2   6  469.75   10.30
   4  -2  -6  462.85   10.50
  -4   2  -6  457.65   11.00
  -4  -2  -6  464.05   10.30
  -4   2   6  480.95    9.90
   4  -2   6  469.85   10.00
   4  -2   6  475.95   10.60
   4   2  -6  470.25   10.40
   4  -3  -6   59.99    2.20
   4  -3  -6   67.99    2.80
   4   3   6   70.99    2.10
  -4  -3   6   63.39    2.70
   4   3   6   66.19    2.70
  -4   3  -6   63.09    1.90
  -4  -3   6   61.99    2.10
  -4   3  -6   62.89    2.70
  -4  -3  -6   63.99    1.90
  -4   3   6   61.49    2.20
   4  -3   6   64.29    2.30
   4  -3   6   62.49    1.90
  -4  -3  -6   64.09    2.20
   4   3  -6   62.89    2.20
  -4  -4   6   18.00    1.60
  -4   4  -6   19.50    1.10
   4  -4  -6   19.20    1.70
   4  -4  -6   18.90    1.30
  -4  -4   6   18.20    1.30
  -4   4  -6   17.60    1.70
   4   4   6   24.10    1.20
   4   4   6   18.20    1.90
   4   4  -6   20.80    1.20
  -4   4   6   20.10    1.30
  -4  -4  -6   14.70    1.30
   4  -4   6   17.20    1.20
   4  -4   6   15.20    1.00
  -4  -4  -6   16.70    1.10
  -4  -5   6  339.27    9.20
   4   5   6  344.77    7.80
   4  -5  -6  341.57    8.10
  -4   5  -6  333.67    7.50
  -4  -5   6  346.47    7.80
  -4   5  -6  347.37    9.30
   4   5   6  334.17    9.10
   4  -5  -6  330.57    9.40
   4   5  -6  336.77    8.00
   4  -5   6  328.77    8.20
  -4   5   6  334.67    7.90
  -4  -5  -6  334.77    7.80
   4  -6  -6   49.60    3.30
  -4  -6   6   56.89    3.30
   4   6   6   47.60    3.00
  -4   6  -6   55.49    3.20
  -4  -6   6   54.99    2.30
  -4   6  -6   56.09    2.20
   4  -6  -6   52.49    2.30
   4   6  -6   52.49    2.30
  -4   6   6   51.89    2.40
   4  -6   6   52.09    2.40
  -4  -6  -6   54.69    2.40
   4  -7  -6    0.00    1.50
   4   7   6    2.00    1.30
  -4   7  -6    1.00    1.20
  -4  -7   6    1.70    0.90
  -4  -7   6   -1.00    1.30
   4   7  -6    1.60    0.80
  -4  -7  -6    1.30    1.00
  -4   7   6    1.40    0.90
   4  -7   6    1.30    0.90
  -4  -8   6  134.69    4.30
   4   8   6  124.09    5.30
   4  -8  -6  118.69    5.70
  -4   8  -6  129.69    5.50
  -4  -8   6  123.99    5.50
  -4  -8  -6  141.49    4.50
   4  -8   6  133.49    4.50
  -4   8   6  132.89    4.60
  -4   9  -6   14.90    2.60
   4   9   6   11.90    2.30
   4  -9  -6    9.40    2.40
  -4  -9  -6   15.00    1.90
  -4   9   6   15.80    2.00
   4   9  -6   12.30    2.40
  -5   0   6  402.06    8.70
   5   0   6  407.96    9.40
  -5   0  -6  419.66    8.60
  -5   0  -6  409.16    9.30
  -5   0   6  400.56    9.20
   5   0  -6  422.06    9.40
   5   0   6  404.56    9.30
   5   0  -6  403.36    9.50
  -5  -1   6  233.28    5.50
  -5  -1   6  239.08    6.10
  -5   1  -6  235.28    6.10
  -5   1  -6  241.98    5.40
   5  -1  -6  242.18    6.20
   5   1   6  245.88    5.90
   5  -1  -6  241.68    6.10
   5   1   6  231.28    6.00
  -5  -1  -6  235.58    5.40
  -5   1   6  239.58    5.40
  -5  -1  -6  242.08    5.60
   5  -1   6  236.18    6.00
   5   1  -6  244.98    6.00
  -5   1   6  238.88    5.50
   5  -1   6  242.08    5.60
  -5   2  -6   57.39    2.40
  -5  -2   6   56.69    2.40
   5  -2  -6   56.09    2.20
   5   2   6   61.29    2.10
   5  -2  -6   53.09    2.40
  -5   2  -6   59.99    1.90
   5   2   6   58.69    2.40
  -5  -2   6   56.59    2.00
   5  -2   6   59.89    2.30
   5  -2   6   59.69    1.60
  -5   2   6   57.79    2.00
   5   2  -6   58.99    2.20
  -5  -2  -6   57.69    2.10
  -5  -2  -6   57.89    1.80
   5  -3  -6  116.39    4.00
   5   3   6  112.19    3.20
   5  -3  -6  105.19    3.40
  -5   3  -6  113.69    3.90
   5   3   6  112.49    3.80
  -5  -3   6  111.39    3.20
  -5  -3   6  111.19    3.90
  -5   3  -6  116.59    3.10
   5  -3   6  114.09    3.50
  -5  -3  -6  112.39    3.30
   5   3  -6  116.99    3.40
  -5  -3  -6  110.99    2.90
  -5   3   6  109.29    3.20
   5  -4  -6  102.39    4.10
  -5   4  -6  113.19    3.10
   5   4   6  105.49    3.90
   5  -4  -6  105.99    3.40
  -5  -4   6  104.09    3.20
   5   4   6  105.39    3.20
  -5  -4   6  108.79    4.10
  -5   4  -6  110.89    4.10
   5   4  -6  107.59    3.30
  -5   4   6  106.29    3.30
  -5  -4  -6  105.29    3.30
   5  -4   6  102.39    3.40
  -5  -5   6  153.88    5.50
   5  -5  -6  157.48    4.60
   5  -5  -6  158.28    5.70
  -5  -5   6  161.18    4.50
  -5   5  -6  161.08    4.30
   5   5   6  160.08    5.50
  -5   5  -6  160.58    5.60
   5   5  -6  160.68    4.60
  -5   5   6  159.68    4.50
   5  -5   6  156.58    4.70
  -5  -5  -6  164.58    4.60
  -5  -6   6   11.30    1.40
   5   6   6    8.90    1.70
   5  -6  -6    8.90    1.30
  -5  -6   6    8.20    1.70
  -5   6  -6    9.40    1.80
   5  -6  -6    9.00    1.80
   5   6  -6   10.50    1.20
  -5  -6  -6    9.10    1.30
  -5   6   6    9.30    1.20
   5  -6   6    7.50    1.20
  -5  -7   6  281.47    7.20
  -5  -7   6  291.27    8.90
  -5   7  -6  271.27    8.70
   5   7   6  281.57    8.60
   5  -7  -6  262.67    8.90
   5  -7   6  283.67    7.50
  -5   7   6  274.17    7.30
  -5  -7  -6  268.97    7.20
   5   7  -6  272.57    7.40
   5   8   6   53.59    3.70
   5  -8  -6   46.90    4.00
  -5   8  -6   57.09    3.90
  -5  -8   6   60.79    2.80
  -5  -8  -6   52.99    2.80
   5  -8   6   60.69    2.90
  -5   8   6   53.49    2.90
  -5   9  -6   44.40    3.70
   5  -9  -6   39.40    4.30
  -5  -9  -6   44.20    2.80
   6   0   6  135.19    3.90
  -6   0   6  131.49    3.60
   6   0  -6  128.89    3.90
  -6   0   6  131.19    3.60
  -6   0  -6  128.19    3.70
   6   0   6  131.49    3.70
  -6   0  -6  132.79    3.50
   6   0  -6  135.79    3.70
   6  -1  -6  268.97    5.80
  -6  -1   6  250.07    5.90
  -6   1  -6  252.17    6.50
  -6  -1   6  254.97    6.50
  -6   1  -6  253.87    5.80
   6   1   6  243.88    6.30
   6  -1  -6  254.47    6.60
   6   1   6  255.17    6.50
  -6  -1   6  253.57    5.90
   6  -1  -6  256.87    6.60
   6  -1   6  254.57    6.50
  -6  -1  -6  256.77    6.00
   6  -1   6  253.97    6.00
  -6   1   6  254.07    6.00
  -6  -1  -6  258.67    5.90
   6   1  -6  241.78    6.40
  -6  -2   6  116.59    3.90
   6   2   6  124.39    3.90
  -6   2  -6  119.99    3.30
   6  -2  -6  116.09    3.80
  -6  -2   6  112.39    3.30
  -6   2  -6  113.19    3.90
   6  -2  -6  117.79    4.00
   6   2   6  120.69    3.60
  -6   2   6  118.59    3.40
  -6  -2  -6  124.59    3.50
   6  -2   6  120.69    3.80
  -6  -2  -6  118.29    3.10
   6   2  -6  121.49    3.70
  -6   3  -6  182.78    4.70
  -6  -3   6  192.08    4.90
   6  -3  -6  181.48    5.30
   6  -3  -6  209.08    6.00
   6   3   6  195.08    5.60
  -6  -3   6  192.98    5.80
   6   3   6  182.08    5.00
  -6   3  -6  195.38    5.80
  -6  -3  -6  198.78    5.00
  -6   3   6  178.18    4.90
   6   3  -6  162.78    5.00
   6  -3   6  180.58    5.30
  -6   4  -6  386.76    8.40
  -6  -4   6  384.96   10.10
   6   4   6  367.06    9.80
   6  -4  -6  363.96   10.20
  -6  -4   6  372.16    8.60
   6  -4  -6  370.36    9.20
   6   4   6  380.06    9.00
  -6   4  -6  368.26   10.00
   6   4  -6  373.76    9.10
  -6  -4  -6  386.16    8.80
  -6   4   6  370.16    8.60
   6  -4   6  372.46    9.20
  -6  -5   6  391.96    9.20
  -6   5  -6  393.96    9.00
   6  -5  -6  373.86   10.90
   6   5   6  404.66   10.70
  -6   5  -6  415.26   11.00
  -6  -5   6  399.96   10.80
   6  -5  -6  389.46    9.70
   6  -5   6  400.66    9.80
   6   5  -6  387.46    9.60
  -6   5   6  392.46    9.20
  -6  -5  -6  401.46    9.40
  -6  -6   6  212.48    7.00
   6  -6  -6  195.28    7.10
  -6  -6   6  198.38    5.60
  -6   6  -6  212.98    7.00
   6  -6  -6  185.98    5.70
   6   6   6  197.18    6.70
  -6   6   6  184.58    5.50
  -6  -6  -6  194.68    5.60
   6  -6   6  187.18    5.70
   6   6  -6  185.18    5.70
   6  -7  -6   13.80    1.70
  -6  -7   6   11.10    1.60
   6  -7  -6   12.40    2.30
  -6   7  -6   13.00    2.20
   6   7   6   11.40    2.20
   6  -7   6   11.90    1.60
   6   7  -6   14.70    1.70
  -6  -7  -6   10.50    1.60
  -6   7   6   11.50    1.60
   6   8   6    9.90    2.10
  -6   8  -6    9.50    2.10
  -6  -8   6   11.80    1.70
   6  -8  -6    8.80    2.30
  -6   8   6   11.40    1.70
   6  -8   6    5.60    1.50
  -6  -8  -6    7.00    1.50
   6   8  -6    6.20    2.10
   6  -9   6  122.89    4.70
   7   0  -6  223.48    6.10
  -7   0   6  214.88    5.50
   7   0   6  218.68    5.70
   7   0   6  215.48    5.90
  -7   0  -6  223.98    5.70
  -7   0  -6  222.18    5.40
  -7   1  -6  164.88    4.30
   7   1   6  167.78    4.80
   7  -1  -6  170.28    4.90
  -7  -1   6  163.78    4.40
  -7   1  -6  169.58    4.80
   7   1   6  162.78    4.80
   7  -1  -6  166.08    5.00
  -7  -1   6  160.18    4.70
   7   1  -6  160.08    4.90
  -7   1   6  164.58    4.50
  -7  -1  -6  165.88    4.30
   7  -1   6  161.68    4.90
  -7  -1  -6  166.88    4.40
  -7   2  -6   37.30    1.70
   7  -2  -6   39.20    2.20
   7  -2  -6   37.40    2.20
   7   2   6   38.40    2.00
   7   2   6   36.90    2.00
  -7  -2   6   38.80    1.80
  -7   2  -6   36.30    2.10
  -7  -2   6   36.50    2.10
  -7   2   6   37.00    1.80
  -7  -2  -6   38.60    1.90
   7  -2   6   39.30    2.20
   7   2  -6   38.60    2.10
  -7  -3   6   22.00    1.60
   7  -3  -6   22.40    1.80
  -7  -3   6   21.90    1.90
   7   3   6   22.20    1.80
   7  -3  -6   22.10    2.10
  -7   3  -6   20.70    1.80
   7   3   6   23.60    1.60
  -7   3  -6   20.10    1.40
   7  -3   6   21.90    1.70
   7   3  -6   21.20    1.60
  -7  -3  -6   23.40    1.70
  -7   3   6   21.80    1.60
  -7  -4   6   18.00    2.00
  -7   4  -6   18.60    2.10
  -7   4  -6   18.60    1.50
   7  -4  -6   19.40    2.20
   7  -4  -6   18.50    1.80
   7   4   6   18.50    1.50
  -7  -4   6   19.20    1.70
   7   4   6   20.80    2.10
   7  -4   6   18.20    1.70
  -7  -4  -6   20.80    1.80
   7   4  -6   18.20    1.60
  -7   4   6   18.20    1.50
  -7   5  -6  125.79    3.90
  -7   5  -6  118.59    5.00
   7   5   6  126.59    4.90
  -7  -5   6  125.59    4.10
   7  -5  -6  128.29    4.40
  -7  -5   6  127.59    5.10
   7  -5  -6  125.79    5.30
  -7  -5  -6  126.09    4.20
   7  -5   6  126.19    4.40
   7   5  -6  126.99    4.30
  -7   5   6  123.09    4.10
   7  -6  -6   20.70    2.80
  -7  -6   6   17.60    1.90
   7  -6  -6   20.10    2.00
  -7   6  -6   20.60    2.70
   7   6   6   18.20    2.40
   7  -6   6   14.50    1.80
  -7   6   6   20.90    2.00
  -7  -6  -6   19.20    2.00
   7   6  -6   14.60    1.80
   7   7   6  131.19    5.70
   7  -7  -6  129.09    4.60
  -7   7  -6  140.09    5.90
   7  -7  -6  123.39    5.90
  -7  -7   6  133.49    4.60
   7   7  -6  127.29    5.70
   7  -7   6  128.79    4.70
  -7  -7  -6  124.99    4.60
  -7   7   6  125.69    4.60
   7   8   6   40.80    3.40
  -7  -8   6   46.10    2.80
   7  -8  -6   43.20    4.20
  -7   8  -6   48.20    3.70
   7  -8   6   41.40    2.80
  -7   8   6   45.90    2.80
  -7  -8  -6   41.90    2.80
   7   8  -6   42.80    3.80
  -8   0  -6 1771.22   37.60
   8   0  -6 1765.22   37.60
  -8   0  -6 1769.22   34.70
   8   0   6 1704.93   37.30
  -8   0   6 1748.43   34.80
  -8  -1   6  155.18    4.40
   8   1   6  156.18    4.70
  -8   1  -6  153.18    4.20
   8  -1  -6  143.89    4.90
  -8   1  -6  152.98    4.60
   8   1   6  144.79    4.70
  -8   1   6  152.68    4.40
   8   1  -6  157.08    4.70
   8   1  -6  151.18    4.90
   8  -1   6  158.28    4.90
  -8  -1  -6  150.88    4.30
   8   2   6   58.49    2.80
   8  -2  -6   58.19    2.90
   8   2   6   53.39    2.50
  -8   2  -6   53.79    2.60
  -8   2  -6   54.69    2.20
   8  -2  -6   54.69    2.80
  -8  -2   6   56.19    2.40
   8   2  -6   51.19    2.60
  -8   2   6   56.69    2.50
   8  -2   6   57.19    2.80
  -8  -2  -6   54.19    2.40
   8   3   6    7.00    1.40
   8  -3  -6    4.40    1.40
  -8   3  -6    4.30    1.20
   8  -3  -6    4.70    1.20
  -8   3  -6    6.00    1.00
   8   3   6    3.80    1.00
  -8  -3   6    5.40    1.10
  -8  -3  -6    6.70    1.20
   8  -3   6    5.10    1.30
  -8   3   6    4.20    1.10
   8   3  -6    7.40    1.30
  -8  -4   6   18.30    1.60
  -8   4  -6   19.00    2.30
   8   4   6   16.50    1.70
   8  -4  -6   18.30    2.30
   8  -4  -6   13.50    1.70
   8   4   6   15.70    2.00
  -8   4  -6   18.30    1.50
  -8  -4  -6   21.50    1.90
  -8   4   6   19.80    1.80
   8   4  -6   20.30    2.00
   8  -4   6   18.60    1.90
   8  -5  -6   49.20    3.50
   8   5   6   55.09    3.20
  -8   5  -6   45.60    3.20
   8  -5  -6   54.69    3.00
  -8  -5   6   51.79    2.70
   8   5  -6   52.69    2.80
  -8  -5  -6   53.89    2.80
  -8   5   6   53.79    2.60
   8  -5   6   54.99    2.90
   8  -6  -6   -0.50    1.10
   8  -6  -6    1.30    1.70
  -8  -6   6    1.20    1.20
  -8   6  -6    2.10    1.60
   8   6   6    0.60    1.40
   8  -6   6    1.90    1.20
   8   6  -6    0.90    1.00
   8   6  -6    0.00    1.30
  -8   6   6    1.20    1.00
  -8  -6  -6    1.40    1.20
  -8  -7   6   20.90    2.20
   8  -7  -6   16.10    2.00
   8  -7  -6   17.60    3.00
  -8   7  -6   20.70    3.00
   8   7   6   21.00    2.90
   8   7  -6   15.70    2.60
  -8  -7  -6   15.70    2.00
  -8   7   6   16.60    1.90
   8  -7   6   19.30    2.20
  -8  -8   6  142.49    5.20
   9   0  -6  312.97    8.60
  -9   0  -6  331.97    7.70
  -9   0   6  307.97    7.80
   9   0   6  315.17    8.50
  -9   1  -6    1.40    0.80
  -9   1  -6    0.80    0.80
  -9  -1   6    0.90    0.80
   9   1   6    0.70    0.90
   9  -1  -6    1.10    1.00
   9  -1   6    1.20    1.00
  -9   1   6    0.50    0.80
  -9  -1  -6    2.20    0.90
   9   1  -6    2.00    1.00
  -9  -2   6  191.48    5.40
  -9   2  -6  197.78    6.00
  -9   2  -6  192.78    5.20
   9   2   6  200.78    5.90
   9   2   6  187.08    5.90
   9  -2  -6  199.38    6.20
   9  -2   6  186.38    5.90
   9   2  -6  197.28    6.10
  -9   2   6  188.08    5.40
  -9  -2  -6  189.68    5.40
   9   2  -6  189.88    6.00
  -9   3  -6   67.99    2.70
   9   3   6   63.39    3.00
   9  -3  -6   65.69    3.40
  -9   3  -6   68.99    3.40
   9   3   6   65.99    3.30
  -9  -3   6   62.89    2.80
   9  -3  -6   62.39    3.20
  -9   3   6   58.39    2.70
  -9  -3  -6   71.69    3.00
   9   3  -6   61.09    3.00
   9   3  -6   67.89    3.40
   9  -3   6   62.89    3.20
   9   4   6  118.79    4.80
  -9   4  -6  124.09    5.00
  -9  -4   6  113.09    4.10
  -9   4  -6  119.29    3.90
   9  -4  -6  109.89    4.90
   9   4   6  115.19    4.30
   9  -4  -6  123.29    4.60
   9  -4   6  116.39    4.50
  -9   4   6  110.89    4.00
  -9  -4  -6  119.39    4.30
   9   4  -6  115.59    5.00
   9   4  -6  116.39    4.50
  -9   5  -6   79.49    4.20
   9  -5  -6   60.09    4.00
   9   5   6   81.49    4.20
   9  -5  -6   81.89    3.80
  -9  -5   6   79.79    3.50
   9   5  -6   83.09    3.70
  -9   5   6   83.49    3.50
   9   5  -6   74.69    4.20
  -9  -5  -6   84.49    3.50
   9  -5   6   74.69    3.60
  -9   6  -6    7.80    1.90
  -9  -6   6    5.60    1.60
   9   6   6    6.80    1.90
   9  -6  -6    4.20    1.40
   9  -6  -6    4.70    2.00
  -9  -6  -6    5.10    1.40
   9  -6   6    5.40    1.50
   9   6  -6    3.90    1.90
  -9   6   6    5.00    1.30
   9   6  -6    6.90    1.60
  -9  -7   6   10.90    2.00
   9  -7  -6    9.00    1.90
  -9   7   6   11.50    1.80
   9  -7   6    8.50    1.90
   9   7  -6    9.60    2.30
  10   0   6   37.20    2.60
  10   0  -6   36.60    2.70
 -10   0   6   36.40    2.20
 -10   0  -6   35.30    2.20
  10  -1  -6   99.29    4.30
 -10   1  -6   91.69    3.40
 -10  -1   6   93.99    3.60
  10   1   6   98.79    4.10
 -10   1   6   97.49    3.60
  10  -1   6   98.49    4.10
  10   1  -6   97.49    4.20
 -10  -1  -6   96.69    3.60
 -10   2  -6    0.90    0.80
  10   2   6   -0.60    1.00
 -10   2  -6   -0.20    0.80
  10  -2  -6   -0.40    1.10
 -10  -2   6    1.50    0.90
  10  -2   6    0.60    1.10
  10   2  -6   -0.50    0.90
 -10   2   6    2.50    1.10
 -10  -2  -6    0.00    0.90
 -10  -3   6   59.19    2.90
  10   3   6   60.89    3.10
  10  -3  -6   58.69    3.40
 -10   3  -6   58.69    2.70
  10   3   6   59.79    3.30
 -10   3  -6   57.49    3.20
  10   3  -6   59.89    3.40
 -10   3   6   57.39    3.40
  10   3  -6   56.29    3.30
  10  -3   6   59.19    3.30
 -10   3   6   58.79    2.90
 -10  -3  -6   60.79    2.90
  10  -4  -6   51.29    3.20
  10   4   6   50.09    3.30
 -10   4  -6   49.10    3.10
 -10   4  -6   46.70    2.60
 -10  -4   6   46.60    2.80
  10   4  -6   51.49    3.10
 -10   4   6   51.49    2.80
  10   4  -6   47.30    3.40
  10  -4   6   53.39    3.20
 -10  -4  -6   46.60    2.90
 -10  -5   6    0.10    1.30
  10   5   6   -0.80    1.30
  10  -5  -6    0.90    1.30
 -10   5  -6    1.80    1.40
  10   5  -6   -2.30    1.10
  10  -5   6    0.30    1.30
  10   5  -6    0.70    1.20
 -10   5   6    0.30    1.00
 -10  -5  -6    0.90    1.30
 -10  -6   6    1.70    1.50
  10  -6  -6    1.70    1.50
  10   6   6    0.70    1.40
 -10   6  -6    1.90    1.60
 -10   6   6    1.50    1.20
  10   6  -6    0.70    1.70
  10   6  -6    2.40    1.40
 -10  -6  -6    0.30    1.30
  10  -6   6    0.60    1.40
  11   0   6    7.10    1.60
  11   0  -6    6.60    1.60
 -11   0  -6    6.80    1.40
 -11   0   6    9.00    1.50
 -11  -1   6   46.30    2.60
  11  -1  -6   42.10    3.10
 -11   1  -6   46.00    2.50
  11   1   6   49.40    3.00
  11  -1   6   50.29    3.00
 -11  -1  -6   47.00    2.70
  11   1  -6   46.40    3.10
 -11   1   6   45.60    2.70
  11  -2  -6   35.50    2.90
  11   2   6   37.80    2.80
 -11   2  -6   38.50    2.40
 -11  -2   6   35.30    2.50
 -11   2   6   40.80    2.40
 -11  -2  -6   35.80    2.50
  11  -2   6   39.50    2.90
  11   2  -6   32.50    2.80
 -11  -3   6    7.90    1.70
 -11   3  -6    7.20    1.40
  11  -3  -6    6.60    1.80
 -11   3  -6    5.40    1.40
  11   3   6    8.50    1.70
  11  -3   6    8.10    1.80
  11   3  -6   11.10    2.00
 -11   3   6    6.40    1.50
 -11  -3  -6    7.60    1.60
 -11  -4   6   64.29    3.50
  11   4   6   61.59    3.70
  11  -4  -6   65.79    3.80
 -11   4  -6   64.09    3.80
 -11  -4  -6   58.19    3.20
  11  -4   6   64.39    3.80
 -11   4   6   57.39    3.80
 -11   4   6   62.29    3.20
  11   4  -6   59.69    3.70
  11   5   6    2.30    1.70
  11  -5  -6    0.00    1.40
 -11  -5   6    1.60    1.40
 -11   5  -6    0.30    1.50
  11  -5   6    1.00    1.50
 -11   5   6    1.90    1.20
 -11  -5  -6    0.30    1.40
  11   5  -6    1.30    1.60
  11   5  -6    2.00    1.50
 -11   5   6   -0.80    1.20
 -12   0   6  368.06    9.50
  12   0  -6  358.16   10.70
 -12   0  -6  364.96    9.40
  12   0   6  356.06   10.50
  12   1   6  168.88    6.30
 -12  -1   6  172.38    5.60
 -12   1  -6  173.38    5.50
  12  -1  -6  170.78    6.40
 -12   1   6  167.48    5.60
 -12  -1  -6  167.28    5.60
  12  -1   6  174.38    6.40
  12   1  -6  168.28    6.50
 -12   2  -6   46.50    2.80
  12  -2  -6   57.39    3.80
 -12  -2   6   47.80    3.10
  12   2   6   50.99    3.40
 -12  -2  -6   62.39    3.30
  12   2  -6   61.59    3.80
 -12   2   6   54.19    3.00
  12  -2   6   49.70    3.50
  12  -3  -6    4.20    1.80
 -12  -3   6    7.70    1.80
 -12   3  -6    4.40    1.40
  12   3   6    8.80    1.90
 -12  -3  -6    6.30    1.70
  12  -3   6    4.70    1.70
 -12   3   6    5.20    1.50
  12   3  -6    5.10    1.70
 -12   4  -6   55.39    3.70
 -12   4   6   53.99    3.30
  12   4  -6   52.09    3.70
 -13   0  -6    0.80    1.20
  13   0   6   -2.10    1.30
  13   1   6   62.69    4.00
 -13   1  -6   61.89    3.30
 -13  -1  -6   61.29    3.40
  13   2   6   -0.50    1.30
 -13   2  -6    0.10    1.20
   0   1   7   -0.40    0.30
   0  -1   7   -0.60    0.20
   0  -1   7   -0.10    0.10
   0   1  -7   -0.20    0.20
   0  -1   7   -0.60    0.20
   0  -1  -7   -0.20    0.20
   0  -1  -7   -0.20    0.20
   0  -2   7 4801.42   89.19
   0  -2   7 4393.66   98.19
   0  -2   7 4550.74   96.39
   0   2  -7 4797.72   99.99
   0   2   7 4661.53   97.99
   0  -2  -7 4515.35   99.39
   0  -2  -7 4742.23  100.19
   0  -2  -7 4639.84   90.09
   0  -3  -7    0.10    0.30
   0  -3  -7    0.20    0.20
   0   3  -7    0.30    0.30
   0  -3   7    0.20    0.20
   0  -3  -7    0.00    0.40
   0  -3   7    0.10    0.30
   0   3   7    0.00    0.30
   0  -3   7    0.40    0.40
   0   4  -7  524.15   12.00
   0  -4  -7  501.25   12.10
   0  -4   7  525.95   10.50
   0  -4   7  522.55   11.30
   0  -4  -7  522.35   10.80
   0   4   7  520.25   11.80
   0  -4   7  514.45   12.00
   0  -4  -7  513.05   11.00
   0  -5   7   -0.20    0.50
   0  -5  -7    0.40    0.30
   0  -5  -7   -0.20    0.60
   0  -5   7    0.60    0.70
   0   5  -7   -0.20    0.50
   0  -5  -7    0.00    0.50
   0   5   7    0.50    0.60
   0  -5   7    0.50    0.40
   0   6   7  444.86   11.00
   0  -6  -7  448.76   11.50
   0  -6   7  451.65    9.60
   0  -6  -7  442.16    9.80
   0   6  -7  441.26   11.10
   0  -6   7  457.05   10.30
   0  -6   7  444.76   11.30
   0  -8   7   29.90    2.70
   0  -8  -7   41.60    2.30
   0  -8  -7   30.10    2.70
   0   8  -7   37.80    2.00
   0  10   7    2.50    1.40
  -1   0  -7    0.00    0.10
  -1   0   7   -0.40    0.20
   1   0  -7    0.40    0.20
  -1   0  -7   -0.20    0.20
   1   0  -7    0.40    0.20
  -1   0   7   -0.10    0.20
   1   0   7    0.20    0.20
   1   0   7    1.10    0.40
  -1  -1   7   38.30    1.30
   1   1   7   36.60    1.30
   1   1   7   37.50    0.90
   1  -1  -7   36.00    1.30
   1  -1  -7   36.80    1.10
  -1   1  -7   38.50    0.80
  -1   1  -7   35.50    1.20
  -1  -1   7   37.40    1.00
  -1   1   7   39.00    1.20
  -1   1   7   40.10    1.20
   1  -1   7   37.00    1.20
  -1  -1  -7   36.80    1.20
   1   1  -7   33.40    1.10
   1  -1   7   37.50    1.10
   1   1  -7   37.40    1.00
  -1  -1  -7   38.10    1.10
  -1   2  -7    0.40    0.20
   1  -2  -7    0.50    0.20
  -1  -2   7    0.40    0.20
  -1  -2   7    0.30    0.30
   1   2   7   -0.10    0.30
   1   2   7    0.60    0.10
   1  -2  -7    0.60    0.40
  -1   2  -7    1.20    0.40
  -1  -2  -7    0.00    0.20
   1  -2   7    0.40    0.30
  -1  -2  -7    0.60    0.30
   1  -2   7    0.60    0.30
   1   2  -7    0.30    0.20
  -1   2   7    1.80    0.30
  -1   2   7    0.60    0.30
   1   2  -7    1.70    0.30
  -1  -3   7    1.40    0.60
  -1   3  -7    0.30    0.40
   1   3   7    0.80    0.40
   1  -3  -7    0.50    0.50
   1   3   7    1.60    0.20
   1  -3  -7    0.90    0.40
   1  -3  -7    1.30    0.30
  -1  -3   7    1.20    0.40
   1   3  -7    1.00    0.40
  -1  -3  -7    3.50    0.60
  -1  -3  -7    1.00    0.40
   1  -3   7    1.30    0.40
   1  -3   7    1.40    0.50
   1   3  -7    1.00    0.30
  -1   3   7    0.90    0.40
   1   4   7    0.40    0.20
   1  -4  -7    0.70    0.60
  -1  -4   7    0.80    0.60
   1   4   7   -0.40    0.50
   1  -4  -7    0.70    0.30
   1  -4  -7    0.50    0.40
  -1   4  -7    0.80    0.50
  -1  -4   7    0.10    0.30
  -1  -4  -7    0.40    0.40
   1   4  -7    0.20    0.40
  -1   4   7   -0.40    0.40
   1  -4   7    0.50    0.50
   1  -4   7    0.50    0.40
  -1  -4  -7   -0.30    0.40
   1  -4   7    1.10    0.30
  -1  -5   7    8.40    1.30
   1  -5  -7    8.10    0.70
   1   5   7    9.20    0.60
  -1   5  -7    6.00    1.00
  -1  -5   7    7.90    0.80
   1   5   7    8.70    1.20
   1  -5  -7    7.80    0.90
   1  -5  -7   10.00    1.40
  -1  -5  -7    9.10    1.00
   1   5  -7    8.10    1.00
  -1  -5  -7    9.70    1.20
   1   5  -7    9.70    0.90
   1  -5   7    8.90    1.20
   1  -5   7    8.50    0.90
   1  -5   7    8.80    0.80
  -1   5   7    8.90    1.10
  -1  -6   7    0.70    0.50
  -1  -6   7   -0.40    0.80
   1   6   7    0.00    0.90
  -1   6  -7    0.20    0.80
   1  -6  -7    0.20    1.00
   1   6  -7    0.80    0.50
  -1  -6  -7   -0.20    0.60
   1   6  -7    0.60    0.70
  -1   6   7    0.10    0.70
   1  -6   7   -1.00    0.70
  -1  -6  -7   -0.10    0.80
   1  -6   7    1.20    0.70
  -1   7  -7    3.70    1.20
  -1  -7   7    2.10    1.30
  -1  -7   7    2.50    0.80
   1  -7  -7    3.80    1.30
   1   7   7    2.50    1.20
   1  -7   7    2.40    1.20
  -1   7   7    2.20    1.00
  -1  -7  -7    2.10    0.90
   1   7  -7    2.90    0.80
  -1  -7  -7    3.00    1.30
   1  -7   7    3.30    0.90
  -1   8  -7    7.00    1.60
   1   8   7    9.70    1.70
   1  -8  -7    6.60    1.70
  -1  -8   7    7.70    1.90
  -1   8   7    8.10    1.50
  -1  -8  -7    9.50    1.50
   1   8  -7    5.20    1.10
   1  -8   7    9.00    1.30
   1  -9  -7   16.60    2.50
  -1  -9  -7   18.40    2.00
  -1   9   7   21.60    2.20
  -1  10   7    9.30    1.80
  -2   0  -7   -1.40    0.20
   2   0  -7   -1.90    0.20
  -2   0   7   -2.10    0.20
  -2   0  -7   -1.90    0.20
   2   0   7   -1.30    0.40
  -2   0   7   -2.00    0.20
   2   0   7   -1.50    0.30
   2   0  -7   -1.10    0.30
   2   1   7  390.86    8.80
  -2   1  -7  406.36    7.70
  -2  -1   7  397.16    7.90
  -2  -1   7  385.86    8.70
   2  -1  -7  391.86    8.80
   2  -1  -7  386.86    8.40
  -2   1  -7  387.06    8.80
   2   1   7  399.56    8.30
  -2  -1  -7  400.26    8.60
  -2  -1  -7  366.06    7.90
  -2   1   7  387.06    8.00
   2   1  -7  412.86    8.40
   2  -1   7  391.96    8.40
  -2   1   7  394.66    8.30
   2  -1   7  386.56    8.50
   2   1  -7  375.66    8.40
  -2  -2   7   13.50    0.70
  -2  -2   7   12.90    0.90
   2  -2  -7   14.00    1.00
   2   2   7   12.60    0.90
  -2   2  -7   11.80    0.90
   2  -2  -7   12.90    0.70
   2   2   7   15.20    0.60
  -2   2  -7   13.90    0.60
  -2  -2  -7   13.20    0.80
   2   2  -7   14.90    0.50
  -2   2   7   14.40    0.80
   2   2  -7   13.50    0.70
   2  -2   7   13.30    0.80
  -2  -2  -7   14.00    0.70
  -2   2   7   14.10    0.60
   2  -2   7   13.50    0.70
   2   3   7   45.50    1.30
  -2  -3   7   45.10    2.00
  -2  -3   7   43.60    1.40
   2   3   7   43.00    1.90
   2  -3  -7   48.50    2.00
   2  -3  -7   43.30    1.50
  -2   3  -7   45.00    1.30
  -2   3  -7   45.00    2.00
   2  -3   7   44.20    1.60
  -2   3   7   45.60    1.50
   2   3  -7   43.30    1.40
  -2  -3  -7   42.80    1.50
  -2   3   7   44.00    1.60
  -2  -3  -7   45.10    1.60
   2   3  -7   44.10    1.50
   2  -3   7   44.60    1.60
   2  -4  -7   72.89    2.20
  -2  -4   7   69.29    2.90
  -2   4  -7   82.99    2.20
   2  -4  -7   72.89    3.00
   2   4   7   81.09    2.10
   2   4   7   76.99    2.90
  -2   4  -7   76.79    3.00
  -2  -4   7   75.39    2.20
   2   4  -7   69.79    2.30
   2  -4   7   71.59    2.50
  -2  -4  -7   76.29    2.60
   2   4  -7   85.89    2.40
  -2   4   7   74.19    2.40
  -2  -4  -7   68.09    2.30
   2  -4   7   74.69    2.40
  -2   4   7   88.49    2.50
   2  -5  -7   84.69    2.50
   2   5   7   81.49    3.20
  -2   5  -7   86.19    3.40
  -2  -5   7   85.69    3.40
   2  -5  -7   85.99    3.50
  -2  -5   7   86.19    2.50
   2   5   7   81.59    2.30
  -2   5  -7   83.19    2.50
   2   5  -7   84.49    2.60
  -2   5   7   89.09    2.80
   2  -5   7   81.49    3.00
   2  -5   7   85.19    2.70
  -2  -5  -7   87.69    3.10
   2   5  -7   86.59    2.80
  -2   5   7   88.29    2.80
  -2  -5  -7   81.99    2.70
  -2  -6   7  103.49    4.20
  -2   6  -7  102.19    4.10
   2   6   7  106.99    4.10
   2  -6  -7  101.99    4.30
  -2  -6   7  103.29    3.10
   2  -6  -7  106.39    3.10
  -2   6  -7  105.99    3.10
  -2   6   7  101.39    3.40
   2  -6   7  104.79    3.80
  -2  -6  -7  103.39    3.20
  -2  -6  -7  105.39    3.80
   2   6  -7  104.39    3.20
   2  -6   7   99.69    3.30
   2   7   7   12.10    1.80
   2  -7  -7   10.60    2.00
  -2   7  -7    9.60    1.60
  -2  -7   7   13.80    2.10
  -2  -7   7   11.60    1.20
   2   7  -7   12.20    1.30
  -2  -7  -7   13.40    1.40
  -2   7   7   10.50    1.30
   2  -7   7   11.90    1.30
   2   8   7  145.89    5.40
  -2   8  -7  136.39    5.40
  -2  -8   7  143.39    5.70
   2  -8  -7  129.09    5.80
  -2  -8  -7  133.19    4.30
   2  -8   7  138.79    4.40
   2   8  -7  137.99    4.30
  -2   8   7  132.39    4.50
  -2   9  -7    5.30    1.70
   2   9   7    3.60    1.50
   2  -9  -7   -0.20    1.50
  -2   9   7    1.50    1.20
  -2  -9  -7    1.80    1.20
   3   0  -7   -0.10    0.20
   3   0   7    0.00    0.20
   3   0   7   -0.10    0.30
   3   0  -7   -0.10    0.30
  -3   0   7    0.20    0.30
  -3   0  -7    0.00    0.20
  -3   0   7    0.40    0.30
   3   1   7  394.76    8.60
  -3  -1   7  377.56    9.00
  -3  -1   7  398.76    8.10
   3   1   7  390.06    9.00
   3  -1  -7  390.96    8.80
  -3   1  -7  410.66    8.00
   3  -1  -7  399.56    9.10
  -3   1  -7  395.56    9.10
   3  -1   7  388.96    8.80
   3   1  -7  404.86    8.80
  -3   1   7  403.36    8.40
  -3   1   7  393.96    8.20
   3  -1   7  399.86    8.60
  -3  -1  -7  395.36    8.10
  -3  -1  -7  398.16    8.70
   3   1  -7  408.06    8.50
  -3   2  -7   86.49    2.90
   3   2   7   93.59    2.40
  -3   2  -7   90.29    2.20
   3  -2  -7   87.39    2.60
  -3  -2   7   85.09    2.90
   3   2   7   86.89    2.80
   3  -2  -7   88.79    2.90
  -3  -2   7   90.09    2.40
  -3  -2  -7   89.49    2.40
   3  -2   7   85.19    2.30
   3  -2   7   86.49    2.60
  -3   2   7   87.49    2.50
  -3  -2  -7   88.39    2.40
  -3   2   7   87.09    2.00
   3   2  -7   89.59    2.50
  -3   3  -7  214.08    5.90
   3   3   7  221.18    5.90
   3   3   7  219.18    5.00
  -3  -3   7  221.78    6.00
  -3  -3   7  225.88    5.00
   3  -3  -7  228.08    6.10
  -3   3  -7  218.78    4.80
   3  -3  -7  213.58    5.30
  -3  -3  -7  219.58    5.10
  -3   3   7  228.68    5.00
  -3   3   7  219.48    5.10
   3   3  -7  224.88    4.80
   3   3  -7  221.18    5.30
   3  -3   7  220.88    5.20
  -3  -3  -7  223.78    5.30
   3  -3   7  209.58    5.40
  -3   4  -7   10.80    0.80
   3  -4  -7    9.90    0.90
  -3  -4   7   13.80    1.00
   3   4   7   12.70    1.40
  -3  -4   7   12.00    1.50
   3  -4  -7    9.10    1.30
  -3   4  -7    9.20    1.30
  -3  -4  -7   11.50    1.10
   3   4  -7    9.10    0.70
  -3  -4  -7   10.30    0.90
   3  -4   7   12.50    1.10
  -3   4   7   12.30    1.10
   3  -4   7   10.50    1.00
  -3   5  -7   21.50    1.20
  -3   5  -7   20.90    1.80
   3  -5  -7   22.90    1.90
  -3  -5   7   22.70    1.40
  -3  -5   7   20.90    1.80
   3   5   7   21.30    1.10
   3  -5  -7   21.90    1.30
   3   5   7   25.50    2.00
   3  -5   7   22.60    1.40
  -3   5   7   21.90    1.40
   3  -5   7   22.80    1.50
   3   5  -7   22.90    1.30
  -3  -5  -7   22.60    1.50
  -3  -5  -7   21.90    1.40
  -3   6  -7    0.60    0.60
  -3  -6   7    1.40    0.70
   3  -6  -7    0.20    0.60
  -3   6  -7   -0.40    1.00
   3   6   7    0.10    0.90
   3  -6  -7   -0.70    1.00
  -3  -6   7   -0.30    1.00
  -3   6   7   -0.60    0.60
   3  -6   7    0.30    0.70
   3   6  -7    1.30    0.60
  -3  -6  -7    0.10    0.80
  -3   7  -7  139.09    5.30
  -3  -7   7  144.09    5.60
   3  -7  -7  129.39    5.60
   3   7   7  134.19    5.20
  -3  -7   7  147.19    4.20
   3  -7   7  143.29    4.40
  -3  -7  -7  143.79    4.30
   3   7  -7  146.89    4.40
  -3   7   7  145.19    4.50
   3   8   7   73.19    3.90
  -3   8  -7   80.59    4.20
   3  -8  -7   70.29    4.20
  -3  -8   7   78.39    4.30
  -3   8   7   74.19    3.30
   3  -8   7   75.49    3.20
  -3  -8  -7   76.79    3.10
  -3   9  -7   11.10    2.20
   3   9   7   13.80    2.20
   3  -9  -7   12.20    2.60
  -3  -9  -7   13.50    1.70
  -3   9   7   12.60    1.90
  -4   0  -7    0.50    0.30
   4   0   7    0.30    0.40
  -4   0   7    0.20    0.30
  -4   0   7    0.50    0.30
   4   0  -7    0.30    0.40
   4   0  -7   -0.40    0.30
  -4   0  -7    0.90    0.30
  -4  -1   7 1261.57   27.10
   4  -1  -7 1304.87   27.50
   4  -1  -7 1261.57   26.80
   4   1   7 1246.28   26.60
   4   1   7 1311.87   27.10
  -4   1  -7 1260.17   27.40
  -4  -1   7 1241.28   24.90
  -4   1  -7 1263.97   24.70
  -4  -1  -7 1249.97   26.90
  -4  -1  -7 1284.57   24.90
  -4   1   7 1254.67   25.00
  -4   1   7 1313.77   26.50
   4   1  -7 1267.67   26.70
   4   1  -7 1346.77   26.80
   4  -1   7 1232.68   26.70
   4  -1   7 1269.87   26.60
  -4  -2   7   95.59    2.60
   4  -2  -7   94.19    2.80
   4   2   7   94.89    3.00
  -4   2  -7   94.39    2.40
   4  -2  -7   94.09    3.10
  -4   2  -7   90.69    3.10
  -4  -2   7   92.89    3.10
   4   2   7   94.39    2.60
  -4  -2  -7   90.39    2.60
   4  -2   7   88.89    2.80
  -4  -2  -7   93.09    2.50
   4   2  -7   94.89    2.80
  -4   2   7   93.39    2.70
   4  -2   7   91.39    2.30
   4   3   7 1338.57   27.80
  -4  -3   7 1368.46   29.20
  -4  -3   7 1328.87   26.30
  -4   3  -7 1304.07   29.30
   4  -3  -7 1323.07   28.20
  -4   3  -7 1380.96   26.10
   4  -3  -7 1344.57   29.50
   4  -3   7 1335.87   28.00
   4  -3   7 1349.56   28.20
   4   3  -7 1326.57   28.10
  -4   3   7 1311.47   26.40
  -4  -3  -7 1321.57   26.40
  -4  -3  -7 1347.37   28.40
  -4   4  -7  965.30   18.80
  -4  -4   7  940.61   19.00
  -4  -4   7  936.81   21.40
   4   4   7  960.20   19.90
   4  -4  -7  960.20   21.70
   4   4   7  956.10   21.20
  -4   4  -7  941.81   21.50
   4  -4  -7  942.01   20.20
   4   4  -7  937.71   20.20
  -4   4   7  905.01   19.10
   4  -4   7  936.71   20.20
  -4  -4  -7  924.81   20.40
   4  -4   7  927.01   20.30
  -4  -4  -7  925.41   19.10
  -4  -5   7   53.79    2.20
   4  -5  -7   51.09    2.10
   4  -5  -7   50.59    2.90
  -4   5  -7   53.59    2.00
  -4   5  -7   53.49    2.80
  -4  -5   7   53.89    2.90
   4   5   7   52.99    2.80
  -4  -5  -7   55.39    2.30
   4  -5   7   52.69    2.30
  -4   5   7   50.19    2.20
   4   5  -7   53.49    2.10
   4   6   7    3.00    1.30
   4  -6  -7    4.70    1.00
   4  -6  -7    1.50    1.20
  -4   6  -7    2.90    1.30
  -4  -6   7    3.40    1.00
  -4  -6   7    4.60    1.40
   4   6  -7    4.90    0.90
  -4  -6  -7    3.00    1.00
   4  -6   7    2.80    0.90
  -4   6   7    5.40    1.10
  -4   7  -7    0.70    1.30
   4  -7  -7   -2.00    1.10
  -4  -7   7   -1.20    1.10
  -4  -7   7    0.30    0.80
   4   7   7    0.70    1.10
  -4  -7  -7   -0.20    0.90
  -4   7   7    0.90    0.90
   4   7  -7    0.40    0.80
   4  -7   7    0.20    0.90
  -4  -8   7    5.10    1.20
  -4   8  -7    2.80    1.50
   4  -8  -7    3.30    1.80
  -4  -8   7    3.50    1.60
   4   8   7    4.50    1.50
  -4  -8  -7    4.20    1.30
   4  -8   7    4.20    1.20
  -4   8   7    5.10    1.30
   4  -9  -7    2.30    2.00
   4   9   7    0.20    1.30
  -4   9  -7   -1.40    1.30
  -4   9   7    2.00    1.20
   4  -9   7    0.60    1.10
   4   9  -7    0.80    1.50
  -4  -9  -7    1.60    1.20
   5   0   7   -0.20    0.40
   5   0  -7    0.70    0.40
   5   0   7    0.30    0.40
  -5   0  -7   -0.40    0.30
  -5   0   7    0.20    0.40
  -5   0  -7    1.60    0.50
   5   0  -7   -0.20    0.40
  -5   0   7   -0.20    0.40
   5   1   7  424.86    9.60
   5  -1  -7  434.56   10.10
   5  -1  -7  414.86    9.80
  -5   1  -7  429.46    8.90
   5   1   7  409.16    9.80
  -5  -1   7  407.86    9.00
  -5   1  -7  426.06   10.00
  -5  -1   7  435.46    9.90
   5  -1   7  422.26    9.40
  -5   1   7  424.66    9.10
   5  -1   7  422.06    9.80
   5   1  -7  447.46    9.40
  -5   1   7  425.56    9.20
   5   1  -7  419.66    9.80
  -5  -1  -7  432.56    9.00
  -5  -1  -7  421.86    9.50
   5   2   7  462.95   10.30
   5  -2  -7  468.75   11.10
  -5   2  -7  484.05    9.60
   5  -2  -7  435.56   10.50
  -5  -2   7  448.56    9.70
  -5  -2   7  453.65   10.90
   5   2   7  452.55   10.80
  -5   2  -7  449.95   10.90
  -5  -2  -7  457.65    9.80
   5  -2   7  459.65    9.80
  -5  -2  -7  451.15   10.10
  -5   2   7  457.15    9.80
   5   2  -7  462.75   10.50
   5  -2   7  466.05   10.60
   5   3   7  264.07    6.20
  -5  -3   7  257.17    7.10
  -5   3  -7  254.87    5.80
   5   3   7  258.37    6.90
   5  -3  -7  259.07    7.20
   5  -3  -7  251.07    6.50
  -5   3  -7  251.17    7.00
  -5  -3   7  254.77    6.00
  -5   3   7  251.97    6.10
   5  -3   7  262.57    6.50
   5   3  -7  252.77    6.40
  -5  -3  -7  259.07    6.00
  -5  -3  -7  260.67    6.10
   5   4   7    0.60    0.50
  -5   4  -7    0.50    0.50
  -5  -4   7    0.80    0.70
   5  -4  -7    1.80    0.80
  -5  -4   7   -0.50    0.70
   5   4   7    1.30    0.80
   5  -4  -7    1.00    0.90
  -5   4  -7    0.70    0.80
   5   4  -7    1.10    0.60
   5  -4   7    0.40    0.60
  -5   4   7    0.60    0.60
  -5  -4  -7    0.80    0.70
   5   5   7  487.25   12.40
   5  -5  -7  499.35   11.50
  -5  -5   7  510.25   12.80
  -5  -5   7  494.45   10.90
  -5   5  -7  471.45   12.60
  -5   5  -7  506.15   10.60
   5  -5  -7  494.25   13.00
  -5   5   7  488.35   11.00
  -5  -5  -7  489.05   11.00
   5   5  -7  483.45   11.40
   5  -5   7  500.65   11.60
   5   6   7   27.40    2.30
  -5   6  -7   28.40    2.60
  -5  -6   7   27.60    1.90
  -5  -6   7   25.80    2.70
   5  -6  -7   27.60    1.80
   5  -6  -7   26.10    2.50
  -5   6   7   28.40    1.90
   5  -6   7   24.60    1.90
  -5  -6  -7   27.00    1.90
   5   6  -7   25.30    1.70
   5  -7  -7    1.30    1.50
  -5   7  -7    3.80    1.40
  -5  -7   7    1.00    1.00
   5   7   7    2.50    1.30
  -5  -7   7    3.90    1.60
   5   7  -7    3.10    1.00
   5  -7   7    2.10    1.10
  -5  -7  -7    1.10    1.10
  -5   7   7    0.10    1.00
   5  -8  -7    5.90    2.10
  -5   8  -7    5.20    1.70
   5   8   7    3.60    1.50
  -5  -8   7    5.30    1.30
  -5   8   7    8.30    1.50
   5  -8   7    4.00    1.30
  -5  -8  -7    6.70    1.40
  -5   9  -7    3.80    1.80
  -5  -9  -7    2.00    1.30
  -5   9   7    7.50    1.60
   5  -9   7    3.20    1.40
  -6   0  -7   -0.20    0.40
   6   0  -7    0.20    0.40
  -6   0   7   -0.10    0.40
  -6   0  -7    0.30    0.40
   6   0  -7    0.10    0.50
  -6   0   7    0.10    0.50
   6   0   7    0.60    0.60
   6   0   7   -0.40    0.40
  -6  -1   7  123.79    3.30
  -6   1  -7  127.39    3.80
   6   1   7  128.69    3.80
  -6  -1   7  124.59    3.50
  -6   1  -7  125.89    3.30
   6   1   7  121.59    3.70
   6  -1  -7  126.09    3.90
  -6  -1   7  130.49    3.90
   6  -1  -7  131.49    4.00
   6  -1   7  128.99    3.40
  -6  -1  -7  123.89    3.40
  -6  -1  -7  129.19    3.50
   6   1  -7  134.29    3.90
   6  -1   7  126.59    3.80
  -6   1   7  126.39    3.50
   6   2   7  651.03   15.10
  -6  -2   7  665.23   15.20
  -6   2  -7  678.93   13.60
   6  -2  -7  661.23   15.50
  -6  -2   7  643.94   13.70
  -6   2  -7  670.93   15.30
   6   2   7  666.13   14.60
   6  -2  -7  653.23   14.90
   6  -2   7  672.13   14.90
  -6  -2  -7  653.53   14.40
  -6  -2  -7  650.63   13.70
   6   2  -7  651.53   14.80
  -6   2   7  649.83   13.80
  -6   3  -7  260.67    7.30
  -6  -3   7  260.47    6.30
   6   3   7  265.97    7.20
   6  -3  -7  258.17    6.90
  -6  -3   7  273.57    7.40
   6  -3  -7  273.37    7.60
   6   3   7  258.57    6.60
  -6   3  -7  265.67    6.10
   6  -3   7  266.57    6.90
  -6   3   7  255.17    6.40
   6   3  -7  255.27    6.70
  -6  -3  -7  260.27    6.40
   6  -4  -7    9.80    1.60
  -6   4  -7   13.10    1.80
   6  -4  -7   10.80    1.30
  -6  -4   7   11.40    1.60
   6   4   7   13.40    1.20
   6   4   7    8.90    1.40
  -6   4  -7   10.20    1.10
  -6  -4   7    9.80    1.20
  -6   4   7   10.30    1.20
   6  -4   7    7.30    1.20
   6   4  -7   12.20    1.30
  -6  -4  -7   10.10    1.30
   6  -5  -7   53.89    3.30
  -6   5  -7   66.19    2.40
  -6  -5   7   63.19    2.70
  -6   5  -7   65.09    3.50
  -6  -5   7   63.19    3.50
   6  -5  -7   62.39    2.70
   6   5   7   55.39    3.10
  -6   5   7   59.99    2.60
   6   5  -7   61.59    2.70
  -6  -5  -7   60.59    2.70
   6  -5   7   65.09    2.80
  -6  -6   7   19.60    2.50
  -6   6  -7   18.20    2.40
  -6  -6   7   22.40    1.90
   6   6   7   17.00    2.20
   6  -6  -7   13.20    2.20
   6  -6  -7   22.20    1.90
   6  -6   7   20.80    1.90
   6   6  -7   20.90    1.80
  -6  -6  -7   21.20    2.00
  -6   6   7   19.90    1.90
  -6  -7   7   33.80    2.30
   6  -7  -7   36.10    3.70
  -6  -7   7   31.50    3.00
   6   7   7   28.70    2.70
  -6   7  -7   32.50    3.20
   6   7  -7   32.30    2.20
   6  -7   7   30.20    2.20
  -6   7   7   31.80    2.20
  -6  -7  -7   33.50    2.20
  -6  -8   7   65.29    3.10
  -6   8  -7   64.89    4.20
   6   8   7   52.89    3.70
   6  -8  -7   57.09    4.20
  -6   8   7   64.69    3.20
   6  -8   7   63.29    3.10
   6   8  -7   60.19    4.20
  -6  -8  -7   57.49    3.10
   6  -9   7    5.80    1.60
  -7   0   7    2.80    0.70
  -7   0  -7    0.80    0.50
   7   0   7    2.30    0.70
  -7   0  -7    0.70    0.50
  -7   0   7    0.50    0.50
   7   0  -7    0.70    0.60
   7   0   7    2.10    0.80
   7   0  -7    1.20    0.70
  -7  -1   7  279.97    7.10
   7  -1  -7  283.87    7.30
  -7   1  -7  276.67    6.40
  -7  -1   7  273.07    6.50
   7  -1  -7  266.37    7.20
   7   1   7  281.27    7.10
   7   1   7  271.07    7.10
  -7   1  -7  275.47    7.10
  -7   1   7  269.87    6.60
   7  -1   7  281.37    7.20
  -7  -1  -7  267.37    6.50
   7   1  -7  274.87    7.20
  -7  -1  -7  276.17    6.60
   7  -1   7  273.97    6.60
   7  -2  -7  127.79    4.40
   7   2   7  125.99    4.10
  -7   2  -7  124.99    4.20
  -7  -2   7  128.09    4.20
   7  -2  -7  125.69    4.20
  -7  -2   7  125.69    3.70
  -7   2  -7  122.69    3.50
   7   2   7  121.89    3.90
   7  -2   7  125.39    4.10
   7   2  -7  118.79    4.00
  -7   2   7  125.69    3.80
  -7  -2  -7  127.19    3.70
  -7  -3   7   64.09    3.10
  -7  -3   7   68.09    2.60
   7   3   7   74.29    3.20
  -7   3  -7   65.39    2.40
   7  -3  -7   63.99    2.90
   7   3   7   73.59    2.70
  -7   3  -7   64.69    3.10
   7  -3  -7   68.59    3.30
  -7  -3  -7   67.09    2.70
  -7   3   7   65.29    2.60
   7  -3   7   69.89    3.00
   7   3  -7   63.89    2.80
  -7   4  -7   25.80    2.20
   7   4   7   26.60    1.70
  -7  -4   7   26.60    1.70
  -7   4  -7   28.50    1.60
  -7  -4   7   25.70    2.20
   7   4   7   25.40    2.20
   7  -4  -7   25.00    1.90
   7  -4  -7   23.80    2.30
   7  -4   7   23.20    1.80
   7   4  -7   24.80    1.80
  -7  -4  -7   25.20    1.80
  -7   4   7   26.00    1.80
   7  -5  -7   11.60    2.00
  -7   5  -7   11.10    2.00
   7  -5  -7   10.60    1.50
   7   5   7   12.60    1.80
  -7  -5   7   12.40    1.60
  -7  -5   7   11.50    2.00
  -7  -5  -7   10.00    1.50
   7  -5   7    9.70    1.50
   7   5  -7    9.90    1.50
  -7   5   7   13.40    1.50
   7  -6  -7   71.19    3.20
  -7  -6   7   75.69    3.30
   7   6   7   81.49    4.10
  -7  -6   7   79.39    4.30
  -7   6  -7   76.39    4.10
   7  -6  -7   64.89    4.00
   7   6  -7   74.69    3.40
  -7  -6  -7   80.49    3.40
   7  -6   7   77.99    3.40
  -7   6   7   73.99    3.20
   7   7   7   60.29    3.70
  -7  -7   7   51.29    2.80
  -7   7  -7   63.59    3.90
   7  -7  -7   60.39    4.10
   7  -7   7   42.00    2.70
  -7  -7  -7   56.49    3.00
   7   7  -7   40.60    2.60
  -7   7   7   47.30    2.80
  -7  -8   7   21.20    2.30
   7  -8  -7   21.80    3.40
  -7   8  -7   19.10    2.70
   7   8   7   19.20    2.80
   7  -8   7   21.70    2.30
   7   8  -7   18.90    3.10
  -7  -8  -7   19.40    2.30
  -7   8   7   23.00    2.30
  -8   0  -7    3.70    0.80
  -8   0  -7    2.60    0.70
   8   0   7    2.50    0.90
   8   0   7    2.30    0.80
   8  -1  -7   25.30    2.00
  -8  -1   7   26.50    1.70
   8   1   7   28.60    1.80
   8  -1  -7   22.10    1.80
  -8   1  -7   24.80    1.50
   8   1   7   23.10    1.80
  -8   1  -7   25.20    1.70
  -8  -1  -7   28.80    1.70
   8   1  -7   27.20    1.90
   8  -1   7   23.80    1.90
  -8   1   7   25.20    1.60
  -8  -2   7   23.60    1.90
  -8  -2   7   27.30    1.80
   8  -2  -7   26.30    2.00
  -8   2  -7   25.30    1.90
   8   2   7   26.00    2.00
   8  -2  -7   24.30    2.00
  -8   2  -7   23.60    1.50
   8   2   7   25.20    1.80
  -8  -2  -7   25.40    1.70
   8   2  -7   23.90    1.80
  -8   2   7   25.00    1.70
   8  -2   7   27.00    2.00
   8  -3  -7   -0.80    1.00
   8  -3  -7    0.80    1.20
  -8   3  -7    1.30    1.00
  -8  -3   7    1.40    1.20
   8   3   7    1.90    1.00
   8   3   7    1.50    0.90
  -8   3  -7    1.40    0.70
  -8  -3   7    3.30    1.00
   8   3  -7    2.20    1.00
  -8  -3  -7    1.60    1.00
   8  -3   7    0.60    0.90
  -8   3   7    0.40    0.80
   8   4   7   47.30    2.80
  -8  -4   7   44.20    2.30
  -8   4  -7   51.29    3.10
   8  -4  -7   48.10    2.70
  -8  -4   7   44.80    3.00
  -8   4  -7   45.50    2.30
   8  -4  -7   44.10    3.00
   8   4   7   46.50    2.40
  -8   4   7   45.20    2.40
   8   4  -7   47.80    2.60
   8  -4   7   45.00    2.70
  -8  -4  -7   47.50    2.50
  -8   5  -7  168.38    6.10
  -8  -5   7  166.38    5.10
   8  -5  -7  163.28    6.30
   8  -5  -7  167.58    5.50
   8   5   7  162.78    5.90
  -8  -5  -7  161.88    5.20
  -8   5   7  159.48    5.00
   8  -5   7  161.68    5.40
   8   5  -7  167.18    5.40
  -8   6  -7    8.60    2.00
   8   6   7   11.50    2.10
   8  -6  -7    9.70    2.20
   8  -6  -7   10.20    1.70
  -8  -6   7   11.70    1.80
  -8   6   7   15.00    1.80
   8   6  -7   12.60    1.70
   8  -6   7   11.90    1.80
   8   6  -7    8.30    2.00
  -8  -6  -7   11.60    1.80
   8   7   7    1.20    1.40
   8  -7  -7    1.00    1.30
  -8  -7   7    2.50    1.40
  -8   7  -7    0.70    1.50
   8  -7  -7    2.20    2.00
  -8   7   7    1.00    1.10
  -8  -7  -7    0.30    1.20
   8  -7   7    0.30    1.20
   8   7  -7    0.10    1.50
  -8  -8   7   31.90    2.70
  -8   8   7   29.40    2.50
   9   0  -7    1.50    1.00
  -9   0  -7    2.50    0.80
  -9   0   7    0.60    0.70
   9   0   7    2.00    1.00
   9  -1  -7    4.10    1.20
  -9  -1   7    3.50    1.00
  -9   1  -7    4.80    1.00
  -9   1  -7    5.70    1.10
   9   1   7    4.40    1.10
   9   1   7    4.80    1.10
  -9   1   7    6.30    1.20
  -9  -1  -7    6.20    1.20
   9   1  -7    4.60    1.30
   9  -1   7    5.10    1.30
   9  -2  -7    9.10    1.60
  -9   2  -7   10.70    1.30
  -9   2  -7   12.30    1.60
   9  -2  -7   10.40    1.60
   9   2   7   11.70    1.60
  -9  -2   7   11.80    1.50
   9   2   7   11.10    1.60
   9  -2   7    8.90    1.60
  -9   2   7   11.10    1.50
   9   2  -7   13.30    1.80
  -9  -2  -7   10.10    1.40
   9   2  -7   10.50    1.60
   9   3   7   52.09    2.90
   9   3   7   51.49    2.60
  -9   3  -7   49.10    2.30
   9  -3  -7   46.90    3.10
   9  -3  -7   46.80    2.90
  -9   3  -7   50.49    2.90
  -9  -3   7   45.10    2.50
   9   3  -7   48.60    3.00
  -9  -3  -7   51.09    2.50
   9  -3   7   46.90    2.80
   9   3  -7   46.10    2.80
  -9   3   7   47.20    2.50
  -9  -4   7   28.00    2.10
   9   4   7   34.60    2.70
  -9   4  -7   31.40    2.00
   9  -4  -7   31.00    2.30
   9  -4  -7   28.80    3.00
  -9   4  -7   30.20    2.60
  -9  -4  -7   27.60    2.10
   9   4  -7   33.80    2.80
  -9   4   7   29.50    2.20
   9   4  -7   30.10    2.30
   9  -4   7   32.20    2.50
   9   5   7    0.70    1.30
   9  -5  -7    1.30    1.30
   9  -5  -7    0.20    1.30
  -9   5  -7   -0.50    1.30
  -9  -5   7   -0.60    1.10
   9  -5   7   -1.10    1.20
  -9   5   7    0.70    1.00
  -9  -5  -7    1.50    1.30
   9   5  -7   -1.00    1.10
   9   5  -7    0.20    1.00
   9   6   7   14.90    2.30
  -9  -6   7   16.20    2.10
   9  -6  -7   12.70    2.60
   9  -6  -7   12.10    1.90
  -9   6  -7   11.60    2.30
   9   6  -7   11.70    2.40
   9   6  -7   14.50    2.00
  -9   6   7   12.20    1.80
   9  -6   7   13.30    2.00
  -9  -6  -7   10.50    1.90
  -9  -7   7   57.49    3.40
   9  -7  -7   56.99    3.40
  -9   7   7   56.29    3.30
   9  -7   7   58.79    3.50
   9   7  -7   59.49    4.20
  10   0  -7    4.70    1.30
  10   1   7  249.28    7.20
 -10  -1   7  243.98    6.60
 -10   1  -7  245.88    6.40
  10  -1  -7  238.38    7.40
  10   1  -7  241.58    7.40
 -10  -1  -7  245.68    6.60
  10  -1   7  244.58    7.30
 -10   1   7  243.38    6.60
  10  -2  -7    1.80    1.30
 -10   2  -7    4.20    1.20
 -10  -2   7    4.10    1.20
  10   2   7    4.80    1.30
 -10   2  -7    5.30    1.10
  10   2  -7    4.60    1.50
 -10  -2  -7    2.20    1.00
  10  -2   7    2.80    1.20
 -10   2   7    4.20    1.20
 -10  -3   7   30.30    2.30
 -10   3  -7   32.00    2.00
  10  -3  -7   29.00    2.40
  10   3   7   30.30    2.50
 -10   3  -7   31.40    2.50
  10   3   7   33.20    2.40
 -10   3   7   29.80    2.20
  10  -3   7   32.50    2.50
  10   3  -7   32.10    2.40
  10   3  -7   29.40    2.60
 -10  -3  -7   37.30    2.50
 -10   4  -7  612.64   15.60
  10   4   7  590.64   15.40
 -10  -4   7  600.64   13.90
  10  -4  -7  626.64   15.30
 -10   4   7  590.04   14.00
 -10  -4  -7  610.04   14.10
  10   4  -7  607.74   15.20
  10  -4   7  621.54   15.10
  10   4  -7  604.74   15.70
 -10  -5   7   37.70    2.80
 -10   5  -7   36.20    3.10
  10   5   7   39.20    3.10
  10  -5  -7   38.80    2.90
 -10   5   7   37.80    2.50
  10   5  -7   33.00    3.50
  10   5  -7   37.00    2.80
  10  -5   7   36.10    2.90
 -10  -5  -7   35.70    2.80
 -10   6  -7    0.20    1.50
  10  -6  -7   -0.60    1.40
 -10  -6   7   -0.20    1.30
  10   6   7    1.40    1.60
  10   6  -7   -2.50    1.50
  10  -6   7    0.30    1.20
  10   6  -7    0.40    1.20
 -10  -6  -7    1.60    1.50
 -10   6   7    1.20    1.20
  11   0   7    2.50    1.30
 -11   0  -7    5.20    1.20
  11   0  -7    1.90    1.40
 -11   0   7    2.10    1.10
 -11  -1   7  146.99    5.00
  11  -1  -7  148.89    5.90
 -11   1  -7  146.79    4.80
  11   1   7  151.68    5.40
  11  -1   7  149.19    5.40
 -11   1   7  154.38    5.10
 -11  -1  -7  151.68    5.00
  11   1  -7  153.08    5.80
  11   2   7   41.50    2.80
 -11  -2   7   41.20    2.60
 -11   2  -7   41.60    2.40
  11  -2  -7   41.30    2.90
  11  -2   7   40.70    2.90
 -11   2   7   45.40    2.70
  11   2  -7   42.20    3.10
 -11  -2  -7   42.20    2.70
  11   3   7   12.70    2.00
  11  -3  -7   11.90    2.00
 -11   3  -7   14.60    1.80
 -11  -3   7   10.40    1.80
 -11   3  -7   11.50    1.90
  11  -3   7   13.90    2.30
 -11   3   7   12.80    1.80
 -11  -3  -7    9.30    1.70
  11   3  -7   13.10    2.10
  11   4   7    0.70    1.30
 -11  -4   7    2.50    1.40
  11  -4  -7    1.70    1.50
 -11   4  -7    0.80    1.20
 -11  -4  -7    2.20    1.50
  11   4  -7    2.80    1.40
  11  -4   7    2.30    1.50
 -11   4   7    0.80    1.40
 -11   4   7    1.90    1.10
 -11   5  -7    8.60    2.10
 -11  -5   7    9.00    2.00
  11  -5  -7    8.90    2.00
  11   5   7    9.00    2.10
  11  -5   7    8.50    1.80
 -11   5   7   11.80    1.90
 -11   5   7    5.10    1.80
  11   5  -7   11.80    2.40
  11   5  -7   11.80    2.00
 -11  -5  -7   13.10    2.20
  12   0  -7    3.70    1.60
 -12   0  -7    3.60    1.30
 -12   0   7    4.80    1.30
  12   0   7    3.80    1.60
 -12   1  -7    6.70    1.40
  12  -1  -7    7.30    1.90
  12   1   7    6.20    1.80
 -12  -1   7    2.90    1.20
  12   1  -7    3.10    1.60
 -12   1   7    4.00    1.40
  12  -1   7    6.20    1.80
 -12  -1  -7    4.60    1.40
  12  -2  -7    2.60    1.60
  12   2   7    0.00    1.30
 -12  -2   7    1.10    1.20
 -12   2  -7    2.10    1.20
  12   2  -7    1.50    1.50
 -12   2   7   -0.80    1.00
  12  -2   7    0.90    1.40
 -12  -2  -7    1.60    1.20
 -12  -3   7  147.19    5.50
  12  -3  -7  153.88    6.20
 -12  -3  -7  145.39    5.40
  12   3  -7  162.48    6.40
 -12   3   7  146.49    5.40
  12  -3   7  154.18    6.10
 -12   4  -7    8.40    2.00
  12   4  -7   11.30    2.00
 -12   4   7    9.50    1.90
 -13   0  -7   -1.20    1.00
  13   0   7   -1.80    1.40
 -13   1  -7    6.90    1.70
  13   1   7    9.80    2.10
 -13  -1  -7    8.70    1.80
 -13   2  -7   76.49    3.80
  13   2   7   82.19    4.40
   0   0  -8 3634.24   73.89
   0   0   8 2894.31   71.09
   0   0   8 3467.45   65.59
   0   0   8 2769.72   74.59
   0  -1   8   -2.20    0.20
   0  -1  -8   -2.00    0.30
   0  -1   8   -2.00    0.30
   0  -1  -8   -1.80    0.30
   0   1   8   -1.90    0.40
   0   1  -8   -1.80    0.20
   0  -2  -8  130.09    3.00
   0  -2  -8  132.19    2.80
   0  -2   8  129.39    3.10
   0   2   8  126.19    3.30
   0   2  -8  125.09    3.30
   0  -2   8  130.69    2.70
   0  -2   8  124.49    3.30
   0  -3  -8   -0.10    0.30
   0   3   8   -0.10    0.30
   0   3  -8   -0.10    0.30
   0  -3  -8    0.20    0.40
   0  -3  -8    0.20    0.20
   0  -3   8    0.00    0.20
   0  -3   8    0.90    0.50
   0  -3   8   -0.20    0.30
   0  -4  -8   73.19    2.80
   0  -4   8   73.09    2.30
   0  -4   8   72.89    2.70
   0   4   8   71.89    2.60
   0  -4  -8   72.69    1.90
   0  -4   8   78.19    2.00
   0   4  -8   78.19    2.60
   0  -4  -8   77.99    2.30
   0   5  -8    1.10    0.70
   0   5   8    0.00    0.60
   0  -5  -8    0.60    0.70
   0  -5   8   -0.10    0.70
   0  -5   8    0.00    0.40
   0  -5  -8   -0.10    0.30
   0  -5   8    0.20    0.50
   0  -5  -8    0.10    0.50
   0  -6  -8  100.29    4.00
   0   6   8  109.69    3.90
   0  -6   8  101.19    3.20
   0  -6  -8  110.19    3.40
   0  -6   8  107.99    3.00
   0   6  -8  107.59    3.90
   0  -6   8  109.49    4.10
   0  -7  -8   -0.60    1.00
   0  -7  -8    0.50    0.80
   0  -7   8   -0.70    0.90
   0   7  -8    0.40    0.90
   0  -7   8    0.40    0.70
   0   7   8    0.40    0.90
   0  -8   8   10.50    1.90
   0   8  -8    4.40    1.00
   0  -8  -8    6.90    1.20
   0  -8  -8    9.30    1.90
   0   9   8    0.80    1.10
  -1   0  -8   49.99    1.20
   1   0  -8   49.60    1.40
  -1   0   8   52.59    1.40
  -1   0   8   49.70    1.50
   1   0  -8   53.59    1.50
   1   0   8   55.79    1.40
   1   0   8   53.59    1.60
  -1   0  -8   49.30    1.50
   1   1   8 1366.76   27.70
  -1  -1   8 1332.27   28.10
   1  -1  -8 1400.26   28.80
  -1   1  -8 1362.06   28.40
   1  -1  -8 1356.56   28.20
   1   1   8 1362.06   28.10
  -1  -1   8 1334.77   25.90
   1   1  -8 1364.66   28.30
  -1   1   8 1395.46   28.70
  -1  -1  -8 1344.77   28.30
  -1  -1  -8 1314.07   25.80
  -1   1   8 1340.07   25.90
   1   1  -8 1199.48   27.50
   1  -1   8 1355.96   27.60
   1  -1   8 1322.27   28.10
  -1   2  -8    7.20    0.70
  -1  -2   8    7.40    0.80
   1  -2  -8    7.30    0.80
  -1  -2   8    6.70    0.40
   1   2   8    7.30    0.30
  -1   2  -8    6.60    0.40
   1   2   8    6.90    0.70
   1  -2  -8    5.70    0.40
  -1  -2  -8    6.90    0.50
  -1   2   8    6.80    0.60
   1  -2   8    6.40    0.60
   1  -2   8    9.30    0.60
  -1  -2  -8    6.60    0.50
  -1   2   8    7.80    0.60
   1   2  -8    7.30    0.50
   1   2  -8    5.80    0.40
  -1   3  -8   -0.30    0.40
   1   3   8    0.40    0.50
  -1  -3   8    0.30    0.30
   1  -3  -8   -0.40    0.40
   1  -3  -8    0.40    0.30
   1   3   8    0.20    0.20
  -1  -3   8    0.20    0.50
   1  -3  -8    0.80    0.30
   1   3  -8    0.50    0.30
   1  -3   8    0.10    0.40
   1   3  -8    0.70    0.30
  -1   3   8    0.30    0.40
   1  -3   8    0.60    0.50
  -1  -3  -8    0.00    0.40
  -1  -3  -8    0.10    0.40
  -1  -4   8   11.20    0.80
   1   4   8   12.10    1.20
   1  -4  -8   10.20    0.80
   1  -4  -8   11.90    0.70
   1  -4  -8   11.50    1.20
   1   4   8   11.00    0.60
  -1   4  -8   12.00    1.10
  -1  -4   8   10.50    1.20
  -1  -4  -8   11.80    1.10
  -1   4   8   12.30    1.00
   1   4  -8   12.10    0.90
   1  -4   8   11.20    0.90
   1   4  -8   12.20    0.80
   1  -4   8   11.60    1.10
   1  -4   8   10.90    0.70
  -1  -4  -8   13.20    1.00
   1   5   8   88.49    2.30
   1  -5  -8   83.89    3.40
  -1   5  -8   87.79    3.30
   1  -5  -8   88.49    2.40
  -1  -5   8   86.79    2.50
   1  -5  -8   84.89    2.70
   1   5   8   89.19    3.20
  -1  -5   8   87.59    3.40
  -1  -5  -8   87.69    2.70
   1  -5   8   88.19    2.40
   1   5  -8   88.09    2.70
   1   5  -8   90.29    3.00
   1  -5   8   86.99    3.20
  -1  -5  -8   84.59    3.20
  -1   5   8   88.79    3.00
   1  -5   8   87.39    2.70
   1   6   8   52.79    2.70
   1  -6  -8   50.89    2.90
  -1  -6   8   55.79    3.00
  -1   6  -8   54.29    2.70
  -1  -6   8   54.99    2.00
  -1  -6  -8   50.39    2.70
   1  -6   8   54.19    2.80
  -1   6   8   51.39    2.50
   1   6  -8   54.49    2.10
  -1  -6  -8   53.09    2.20
   1  -6   8   53.69    2.20
   1   6  -8   52.69    2.50
   1   7   8   11.40    1.70
  -1  -7   8   12.10    1.20
  -1   7  -8   11.50    1.70
  -1  -7   8    9.90    1.80
   1  -7  -8    9.30    1.70
  -1   7   8   13.00    1.50
  -1  -7  -8    9.40    1.70
   1  -7   8   10.30    1.20
  -1  -7  -8   11.20    1.30
   1  -7   8   13.40    1.80
   1   7  -8   13.10    1.20
   1   8   8    1.80    1.10
  -1  -8   8    1.40    1.30
  -1   8  -8    5.50    1.60
   1  -8  -8    2.40    1.60
  -1   8   8    4.00    1.20
   1   8  -8    3.80    1.10
  -1  -8  -8    3.30    1.10
   1  -8   8    2.50    0.90
  -1  -9   8   69.69    4.30
   1  -9  -8   69.89    4.50
  -1   9   8   83.29    3.60
  -1  -9  -8   81.49    3.50
   2   0   8  422.36    9.20
  -2   0  -8  439.76    9.40
  -2   0  -8  430.86    8.50
   2   0  -8  432.06    9.20
  -2   0   8  425.16    8.60
  -2   0   8  422.26    9.30
   2   0   8  426.36    9.40
   2   0  -8  437.06    9.40
   2  -1  -8   23.80    0.90
  -2  -1   8   22.30    1.10
   2  -1  -8   24.10    1.10
  -2   1  -8   25.70    0.70
   2   1   8   25.50    0.80
  -2   1  -8   23.50    1.10
   2   1   8   24.40    1.10
  -2  -1   8   25.20    0.90
   2  -1   8   23.30    1.00
   2  -1   8   25.10    0.90
   2   1  -8   24.70    0.80
  -2   1   8   23.80    0.90
   2   1  -8   24.00    0.90
  -2  -1  -8   23.90    0.90
  -2   1   8   24.00    0.80
  -2   2  -8   20.40    1.10
  -2  -2   8   21.30    0.80
   2  -2  -8   20.10    0.90
  -2   2  -8   21.80    0.70
   2  -2  -8   21.30    1.20
   2   2   8   23.80    0.80
   2   2   8   23.20    1.20
  -2  -2   8   20.00    1.20
  -2  -2  -8   22.10    1.00
   2   2  -8   20.40    0.90
   2   2  -8   22.60    0.70
  -2   2   8   22.90    0.80
   2  -2   8   20.90    0.90
  -2   2   8   21.20    1.00
  -2  -2  -8   21.40    0.90
   2  -2   8   19.20    0.90
  -2   3  -8   76.89    2.00
  -2  -3   8   77.39    2.10
   2   3   8   76.99    2.70
  -2   3  -8   80.59    2.70
   2  -3  -8   78.89    2.20
  -2  -3   8   76.09    2.80
   2   3   8   80.49    1.90
  -2  -3  -8   76.59    2.20
   2   3  -8   74.09    2.10
  -2   3   8   79.29    2.20
   2   3  -8   75.79    2.20
  -2  -3  -8   75.79    2.30
  -2   3   8   78.49    2.30
   2  -3   8   77.79    2.30
   2  -3   8   76.29    2.40
  -2  -4   8 1059.39   21.20
   2   4   8 1077.69   23.60
   2   4   8 1071.89   22.30
   2  -4  -8 1067.19   24.10
  -2  -4   8 1063.49   23.80
  -2   4  -8 1108.59   24.00
  -2   4  -8 1088.29   21.10
   2  -4  -8 1078.29   22.60
  -2  -4  -8 1090.69   23.50
   2   4  -8 1082.29   22.70
  -2   4   8 1114.79   23.00
   2  -4   8 1090.49   22.90
   2   4  -8 1066.49   23.10
  -2  -4  -8 1053.79   21.40
   2  -4   8 1074.09   23.30
  -2   4   8 1073.09   21.60
  -2  -5   8   39.80    1.60
  -2  -5   8   39.80    2.40
  -2   5  -8   41.30    1.60
   2   5   8   36.70    1.40
   2  -5  -8   44.70    2.50
   2  -5  -8   38.90    1.50
  -2   5  -8   40.70    2.30
   2   5   8   40.10    2.20
   2  -5   8   36.70    1.70
   2  -5   8   36.50    1.90
  -2   5   8   40.30    1.80
  -2  -5  -8   38.70    2.00
   2   5  -8   38.30    1.60
  -2  -5  -8   38.50    1.70
  -2   5   8   37.00    1.80
   2   5  -8   38.20    1.70
  -2   6  -8    0.90    0.60
  -2  -6   8    1.10    0.70
  -2   6  -8    2.10    1.00
  -2  -6   8    1.60    1.00
   2   6   8    1.80    1.00
   2  -6  -8   -0.60    0.90
   2   6  -8    1.80    0.70
   2  -6   8    2.10    0.80
  -2  -6  -8   -0.30    0.60
   2  -6   8    1.00    0.80
  -2   6   8    1.20    0.80
  -2  -6  -8    0.50    0.80
  -2  -7   8    0.40    0.70
  -2   7  -8   -0.10    1.00
   2  -7  -8    0.60    1.20
   2   7   8    0.60    1.00
  -2  -7   8   -1.00    1.00
  -2   7   8   -0.60    0.80
   2  -7   8   -0.10    0.80
  -2  -7  -8    0.70    0.90
   2   7  -8    0.70    0.70
  -2   8  -8  185.78    6.50
   2   8   8  184.08    6.40
  -2  -8   8  182.48    6.80
   2  -8  -8  180.78    7.00
   2   8  -8  186.08    5.40
   2  -8   8  187.68    5.40
  -2  -8  -8  185.38    5.40
  -2   8   8  184.78    5.60
   2   9   8    1.40    1.30
   2  -9  -8   -2.60    1.60
  -2  -9   8   -0.70    1.60
  -2   9  -8    1.60    1.40
  -2  -9  -8    0.20    1.00
  -2   9   8    1.50    1.20
   3   0   8  689.63   14.80
  -3   0   8  681.73   13.70
   3   0   8  661.93   14.50
  -3   0  -8  688.43   13.50
   3   0  -8  705.33   14.80
  -3   0   8  683.83   14.70
   3   0  -8  692.73   14.60
  -3   0  -8  696.43   14.90
   3   1   8   23.10    1.10
  -3   1  -8   22.70    1.10
   3  -1  -8   23.30    1.10
  -3  -1   8   21.90    0.90
   3  -1  -8   24.40    1.10
   3   1   8   23.80    1.00
  -3   1  -8   22.90    0.80
  -3  -1   8   20.70    1.10
  -3  -1  -8   22.90    0.90
  -3   1   8   23.60    0.80
  -3  -1  -8   21.30    0.90
   3   1  -8   23.90    1.00
   3   1  -8   24.20    0.80
   3  -1   8   22.90    1.00
   3  -1   8   22.40    0.90
  -3   2  -8   38.20    1.20
  -3   2  -8   38.60    1.70
   3   2   8   37.60    1.70
  -3  -2   8   38.40    1.80
  -3  -2   8   39.70    1.30
   3   2   8   39.60    1.30
   3  -2  -8   38.50    1.70
   3  -2  -8   38.20    1.50
  -3   2   8   38.60    1.00
   3   2  -8   38.30    1.40
   3   2  -8   40.60    1.00
  -3   2   8   36.70    1.40
   3  -2   8   39.30    1.30
  -3  -2  -8   38.10    1.30
   3  -2   8   36.90    1.50
  -3  -2  -8   37.20    1.40
  -3   3  -8   18.10    1.30
  -3  -3   8   23.30    1.50
   3   3   8   21.80    0.90
   3  -3  -8   23.80    1.60
   3   3   8   19.90    1.40
   3  -3  -8   17.50    1.10
  -3  -3   8   19.40    1.00
  -3   3  -8   19.50    0.90
  -3  -3  -8   19.90    1.10
  -3  -3  -8   21.70    1.00
  -3   3   8   21.30    0.90
   3   3  -8   20.20    1.10
   3  -3   8   18.60    1.00
  -3   3   8   18.40    1.10
   3   3  -8   23.30    0.70
   3  -3   8   19.80    1.10
  -3   4  -8 1129.29   22.00
   3  -4  -8 1129.99   23.70
  -3   4  -8 1110.99   25.00
   3   4   8 1127.49   23.30
  -3  -4   8 1132.59   24.90
   3  -4  -8 1139.39   25.20
   3   4   8 1116.99   24.70
  -3  -4   8 1130.29   22.20
  -3  -4  -8 1111.29   22.40
   3  -4   8 1096.29   23.80
  -3   4   8 1125.59   23.60
  -3  -4  -8 1127.89   24.30
   3   4  -8 1119.59   23.70
   3  -4   8 1126.29   24.00
   3   4  -8 1103.59   23.70
  -3   4   8 1102.09   22.40
   3  -5  -8    7.80    1.40
  -3  -5   8    9.20    1.00
  -3  -5   8    8.50    1.50
  -3   5  -8    7.10    0.80
   3  -5  -8    8.90    1.00
   3   5   8   10.20    1.40
  -3   5  -8    8.50    1.40
  -3  -5  -8    6.40    1.00
  -3  -5  -8    9.60    1.10
   3  -5   8    7.60    1.00
   3  -5   8    8.00    1.10
   3   5  -8    8.20    0.90
  -3   5   8    9.80    1.20
  -3  -6   8    2.60    0.80
   3  -6  -8    1.80    1.30
  -3   6  -8    2.10    1.10
   3  -6  -8    2.80    0.80
   3   6   8    3.30    1.20
  -3  -6   8    1.60    1.10
  -3  -6  -8    1.80    0.90
   3  -6   8    2.40    0.80
   3   6  -8    7.00    0.90
  -3   6   8    4.20    1.00
   3  -7  -8    9.70    1.90
  -3  -7   8   11.40    1.30
  -3  -7   8    8.70    1.80
   3   7   8   13.50    1.90
  -3   7  -8   11.80    1.80
   3  -7   8   12.90    1.50
  -3   7   8   11.80    1.50
  -3  -7  -8   12.70    1.50
   3   7  -8   11.80    1.30
   3   8   8   17.90    2.20
  -3  -8   8   17.10    2.40
  -3   8  -8   17.20    2.40
   3  -8  -8   15.00    2.60
  -3   8   8   17.60    1.90
   3   8  -8   15.80    1.60
  -3  -8  -8   18.40    1.90
   3  -8   8   16.80    1.70
   3   9   8    6.90    1.90
  -3   9  -8    5.20    1.80
   3  -9  -8    6.20    2.20
  -3  -9  -8    6.30    1.40
  -3   9   8    6.50    1.50
   3  -9   8    6.80    1.40
   4   0   8 1644.84   35.40
  -4   0   8 1712.13   33.10
  -4   0  -8 1703.23   32.90
  -4   0   8 1700.43   35.70
   4   0   8 1743.93   35.80
   4   0  -8 1718.63   36.10
   4   0  -8 1730.63   35.50
  -4   0  -8 1703.63   36.10
   4   1   8   40.10    1.70
  -4   1  -8   36.70    1.30
   4  -1  -8   39.20    1.60
  -4  -1   8   38.20    1.70
  -4  -1   8   38.60    1.40
   4   1   8   37.40    1.50
  -4   1  -8   38.30    1.60
   4  -1  -8   39.80    1.70
   4   1  -8   38.20    1.60
  -4   1   8   40.50    1.20
   4  -1   8   39.70    1.40
  -4   1   8   39.40    1.50
  -4  -1  -8   37.40    1.40
  -4  -1  -8   40.50    1.40
   4  -1   8   38.40    1.60
   4   1  -8   42.70    1.30
   4  -2  -8    6.00    0.90
   4   2   8    7.60    0.70
  -4   2  -8    6.90    0.60
  -4  -2   8    7.10    1.00
   4   2   8    7.90    1.00
  -4   2  -8    8.10    1.00
   4  -2  -8    6.80    0.80
   4  -2   8    8.10    0.90
  -4  -2  -8    5.90    0.60
   4  -2   8    6.40    0.50
  -4   2   8    6.20    0.70
  -4   2   8    6.80    0.40
  -4  -2  -8    6.70    0.80
   4   2  -8    9.00    0.90
   4  -3  -8  334.47    7.80
   4   3   8  317.47    8.30
  -4   3  -8  342.27    7.10
  -4  -3   8  341.37    8.50
   4   3   8  335.37    7.50
   4  -3  -8  333.37    8.60
  -4  -3   8  327.47    7.30
  -4   3  -8  329.77    8.50
  -4  -3  -8  325.67    7.40
  -4   3   8  337.17    7.50
   4  -3   8  333.67    7.50
  -4  -3  -8  336.17    7.60
   4  -3   8  326.97    7.90
   4   3  -8  329.97    7.70
  -4  -4   8  341.57    9.00
  -4  -4   8  350.96    7.60
  -4   4  -8  334.57    8.90
  -4   4  -8  343.67    7.40
   4  -4  -8  346.77    8.10
   4   4   8  331.67    8.70
   4  -4  -8  346.67    9.10
   4   4   8  344.37    7.70
  -4  -4  -8  331.87    7.70
   4  -4   8  332.27    8.10
  -4  -4  -8  336.67    8.00
   4  -4   8  339.67    7.90
   4   4  -8  345.77    8.00
  -4   4   8  331.97    7.80
   4  -5  -8   45.80    2.80
  -4   5  -8   48.00    1.80
  -4  -5   8   50.49    2.80
   4  -5  -8   48.00    2.10
  -4   5  -8   45.60    2.60
   4   5   8   41.90    2.60
  -4  -5   8   48.30    2.10
   4   5  -8   48.50    2.00
  -4  -5  -8   52.19    2.20
   4  -5   8   48.90    2.20
  -4   5   8   48.90    2.20
   4   6   8   25.60    2.20
  -4   6  -8   27.80    2.30
   4  -6  -8   26.90    1.70
  -4  -6   8   30.40    1.80
  -4  -6   8   28.20    2.40
   4  -6  -8   25.50    2.40
  -4  -6  -8   30.10    1.90
   4  -6   8   30.20    1.90
   4   6  -8   30.40    1.70
  -4   6   8   29.60    1.90
  -4   7  -8    4.50    1.60
  -4  -7   8    5.10    1.10
   4  -7  -8    1.80    1.70
  -4  -7   8    2.70    1.60
   4   7   8    7.00    1.70
   4  -7   8    5.90    1.20
   4   7  -8    5.00    1.10
  -4   7   8    4.60    1.20
  -4  -7  -8    5.50    1.20
  -4  -8   8    7.30    2.10
  -4   8  -8    5.90    1.90
   4   8   8    5.90    1.70
   4  -8  -8    6.50    2.10
   4  -8   8    7.00    1.40
  -4   8   8    6.00    1.40
  -4  -8  -8    7.40    1.40
  -4   9  -8   12.70    2.40
   4  -9  -8   10.50    2.60
   4   9   8   13.90    2.40
  -4  -9  -8   12.70    1.80
   4  -9   8   11.50    1.70
  -4   9   8   11.70    1.80
   5   0  -8  199.78    5.30
  -5   0   8  205.78    4.90
   5   0  -8  198.48    5.10
  -5   0  -8  201.48    5.10
  -5   0   8  205.38    5.10
   5   0   8  202.68    5.20
  -5   0  -8  208.58    4.70
   5   0   8  205.18    5.10
   5   1   8  996.70   21.50
   5  -1  -8 1032.50   22.20
  -5  -1   8 1014.40   21.90
  -5   1  -8 1006.70   19.90
  -5  -1   8  980.10   20.10
   5  -1  -8  989.40   21.70
  -5   1  -8 1016.10   22.10
   5   1   8 1004.30   21.90
   5  -1   8 1014.60   21.60
   5  -1   8 1033.20   21.40
  -5  -1  -8 1014.80   21.70
   5   1  -8 1054.09   21.50
  -5   1   8 1006.40   21.20
   5   1  -8  989.90   21.60
  -5   1   8  978.90   20.20
  -5  -1  -8 1024.80   20.10
  -5   2  -8  227.08    5.10
  -5   2  -8  224.58    6.00
  -5  -2   8  216.18    6.00
   5  -2  -8  227.88    6.20
   5   2   8  219.38    6.00
   5  -2  -8  219.68    5.80
   5   2   8  232.68    5.50
  -5  -2   8  218.78    5.20
  -5  -2  -8  216.78    5.30
   5  -2   8  220.88    5.10
   5   2  -8  229.68    5.70
   5  -2   8  221.38    5.70
  -5  -2  -8  231.68    5.30
  -5   2   8  221.88    5.40
  -5  -3   8   29.80    1.50
   5  -3  -8   29.60    1.70
   5  -3  -8   30.70    2.00
  -5  -3   8   29.30    1.90
   5   3   8   37.00    1.60
  -5   3  -8   30.20    2.00
   5   3   8   33.00    1.90
  -5   3  -8   32.70    1.40
  -5  -3  -8   29.30    1.50
   5   3  -8   30.40    1.60
  -5   3   8   31.90    1.60
  -5  -3  -8   29.00    1.30
   5  -3   8   31.60    1.70
   5  -3   8   29.80    1.20
  -5  -4   8    9.00    1.40
   5  -4  -8    9.30    1.40
  -5   4  -8    8.80    0.90
  -5  -4   8    7.60    1.00
   5  -4  -8    8.50    1.10
   5   4   8   12.60    1.60
   5   4   8    8.30    0.90
  -5   4  -8    7.20    1.30
   5   4  -8    7.60    1.00
  -5  -4  -8    7.30    1.10
   5  -4   8    6.40    1.10
  -5   4   8    7.50    1.00
   5   5   8   84.09    3.70
  -5   5  -8   92.79    2.80
  -5  -5   8   86.19    3.90
  -5  -5   8   86.69    3.00
   5  -5  -8   88.99    4.10
   5  -5  -8   84.99    3.10
  -5   5  -8   86.19    3.90
   5   5  -8   90.29    3.10
   5  -5   8   92.29    3.30
  -5  -5  -8   84.79    3.10
  -5   5   8   85.79    3.00
   5   6   8    1.10    1.00
  -5  -6   8    0.80    1.20
  -5  -6   8    2.80    1.00
   5  -6  -8    1.50    0.90
  -5   6  -8    1.80    1.30
   5  -6  -8    1.80    1.30
   5   6  -8    1.30    0.80
  -5   6   8    1.10    0.90
   5  -6   8    2.20    1.00
  -5  -6  -8    3.30    1.10
   5   7   8   14.00    2.20
  -5  -7   8   18.30    1.80
   5  -7  -8   15.10    2.50
  -5  -7   8   15.50    2.30
  -5   7  -8   12.60    2.10
   5   7  -8   17.10    1.60
   5  -7   8   16.40    1.80
  -5   7   8   15.40    1.70
  -5  -7  -8   17.10    1.80
  -5  -8   8    9.00    1.50
   5  -8  -8    4.30    2.00
  -5  -8   8    5.40    1.90
   5   8   8    8.40    2.00
  -5   8  -8    9.00    2.10
  -5   8   8    9.70    1.60
   5  -8   8    8.60    1.60
  -5  -8  -8    7.50    1.40
  -5   9  -8  109.29    5.50
   5  -9   8  102.39    4.20
  -5  -9  -8  101.89    4.40
  -5   9   8  105.29    4.40
  -6   0  -8    7.60    0.90
   6   0  -8    9.20    1.00
   6   0   8    9.00    1.10
  -6   0  -8    6.50    0.80
  -6   0   8    7.70    0.90
  -6   0   8    6.50    0.80
   6   0   8    7.90    0.90
   6   0  -8    6.40    0.90
  -6   1  -8   39.20    1.90
   6  -1  -8   41.00    2.00
  -6  -1   8   38.70    1.70
  -6   1  -8   40.90    1.60
   6  -1  -8   41.70    1.90
   6   1   8   40.60    1.80
  -6  -1   8   40.80    1.90
   6   1   8   38.60    1.80
  -6  -1  -8   40.40    1.70
   6   1  -8   43.90    2.00
  -6  -1  -8   40.60    1.50
  -6   1   8   38.50    1.40
  -6   1   8   42.70    1.80
   6  -1   8   43.30    2.00
   6  -1   8   37.20    1.60
  -6  -2   8  219.68    6.20
  -6  -2   8  221.18    5.40
   6   2   8  212.28    6.00
   6   2   8  218.68    5.60
  -6   2  -8  224.88    5.20
  -6   2  -8  219.98    6.10
   6  -2  -8  228.38    6.30
   6  -2  -8  220.48    5.90
  -6  -2  -8  220.98    5.40
   6  -2   8  223.78    5.90
  -6  -2  -8  220.78    5.30
   6  -2   8  212.88    5.10
   6   2  -8  224.48    5.90
  -6   2   8  216.78    5.40
   6   3   8   17.40    1.60
  -6   3  -8   16.60    1.10
   6  -3  -8   16.80    1.50
  -6  -3   8   17.40    1.60
  -6  -3   8   16.90    1.30
   6  -3  -8   15.10    1.70
  -6   3  -8   15.50    1.70
   6   3   8   18.30    1.30
  -6   3   8   18.50    1.30
  -6  -3  -8   17.60    1.40
   6  -3   8   15.50    1.50
   6   3  -8   17.70    1.40
   6  -4  -8  168.08    5.00
  -6   4  -8  163.48    5.50
  -6  -4   8  171.18    4.70
   6   4   8  173.48    4.70
  -6  -4   8  165.78    5.60
   6   4   8  173.58    5.60
  -6   4  -8  172.78    4.40
   6  -4  -8  154.78    5.70
  -6  -4  -8  171.28    4.70
   6  -4   8  175.88    5.10
  -6   4   8  167.38    4.70
   6   4  -8  171.08    4.90
   6  -5  -8    2.70    1.40
  -6  -5   8    3.60    1.40
  -6   5  -8    1.10    1.10
   6  -5  -8    4.40    1.10
  -6  -5   8    4.50    1.10
   6   5   8    2.70    1.20
  -6   5  -8    5.00    0.90
  -6   5   8    5.10    1.10
   6  -5   8    4.20    1.10
  -6  -5  -8    2.70    1.10
   6   5  -8    4.80    1.00
   6   6   8   42.30    2.90
  -6   6  -8   45.00    3.20
   6  -6  -8   38.20    3.20
  -6  -6   8   43.30    3.00
   6  -6  -8   49.40    2.40
  -6  -6   8   42.50    2.40
   6   6  -8   45.20    2.30
  -6   6   8   40.50    2.30
   6  -6   8   42.60    2.40
  -6  -6  -8   43.20    2.40
  -6   7  -8   12.10    2.30
   6  -7  -8   15.10    2.60
  -6  -7   8   16.70    2.60
  -6  -7   8   15.60    1.80
   6   7   8   13.50    2.30
   6   7  -8   14.80    1.70
  -6  -7  -8   12.40    1.60
   6  -7   8   14.50    1.80
  -6   7   8   12.20    1.60
   6  -8  -8    7.80    2.30
  -6   8  -8   12.20    2.40
  -6  -8   8   11.70    1.70
   6   8   8    9.90    2.20
  -6   8   8   10.70    1.70
  -6  -8  -8   11.80    1.80
   6  -8   8    9.40    1.60
   6  -9   8    1.60    1.30
  -6   9   8    2.30    1.30
   7   0   8  393.56    9.60
  -7   0  -8  378.76    9.30
   7   0  -8  401.56    9.40
  -7   0   8  387.96    8.90
  -7   0   8  396.36    9.20
   7   0   8  407.26    9.40
  -7   0  -8  391.16    8.70
   7   0  -8  402.36    9.70
  -7   1  -8    5.10    0.90
   7  -1  -8    6.10    1.10
  -7  -1   8    7.70    1.00
  -7   1  -8    5.20    0.80
   7   1   8    6.40    1.00
   7  -1  -8    7.50    1.20
   7   1   8    4.40    0.90
  -7  -1   8    3.00    0.90
  -7  -1  -8    6.00    0.90
   7   1  -8    5.60    1.00
  -7  -1  -8    6.00    0.70
   7  -1   8    6.10    1.10
  -7   1   8    5.30    0.90
   7  -1   8    5.90    0.90
  -7   2  -8    4.30    0.80
  -7  -2   8    1.70    0.90
   7   2   8    2.00    0.80
   7  -2  -8    2.00    0.90
   7   2   8    1.70    0.70
  -7   2  -8    1.50    0.80
  -7  -2   8    1.20    0.70
   7  -2  -8    2.30    1.00
  -7   2   8    2.80    0.80
  -7  -2  -8    1.70    0.80
   7  -2   8    1.40    0.80
   7   2  -8    0.20    0.70
   7  -3  -8 1289.07   27.60
  -7   3  -8 1252.37   28.40
  -7  -3   8 1270.27   28.20
   7   3   8 1257.57   27.10
  -7   3  -8 1310.97   25.30
   7  -3  -8 1228.08   28.60
  -7  -3   8 1269.77   25.60
   7   3   8 1259.17   28.10
   7  -3   8 1270.17   27.50
  -7  -3  -8 1276.97   25.70
  -7   3   8 1240.48   25.60
   7   3  -8 1251.17   27.50
  -7   4  -8  294.57    8.50
   7   4   8  291.17    8.30
   7  -4  -8  291.27    7.90
  -7  -4   8  298.77    7.30
   7  -4  -8  302.97    8.80
  -7   4  -8  314.17    7.10
   7   4   8  293.47    7.50
  -7  -4   8  299.37    8.60
  -7  -4  -8  288.57    7.30
   7  -4   8  296.57    7.80
  -7   4   8  289.27    7.30
   7   4  -8  285.77    7.70
   7  -5  -8   37.40    2.30
  -7  -5   8   40.50    2.80
  -7   5  -8   37.50    2.90
  -7  -5   8   38.40    2.30
   7  -5  -8   38.10    3.10
   7   5   8   38.20    2.70
   7  -5   8   37.40    2.20
  -7  -5  -8   36.80    2.20
   7   5  -8   37.30    2.20
  -7   5   8   36.10    2.20
   7  -6  -8   34.10    2.30
   7  -6  -8   33.80    3.00
  -7  -6   8   38.40    2.40
  -7   6  -8   39.90    3.00
  -7  -6   8   43.40    3.20
   7   6   8   32.60    2.80
  -7   6   8   37.10    2.30
  -7  -6  -8   36.40    2.30
   7  -6   8   38.90    2.40
   7   6  -8   36.10    2.40
   7  -7  -8   43.50    3.60
   7   7   8   37.10    3.30
  -7   7  -8   42.70    3.60
  -7  -7   8   42.70    2.70
  -7  -7  -8   46.40    2.80
  -7   7   8   42.00    2.60
   7   7  -8   42.60    2.70
   7  -7   8   39.90    2.60
   7   8   8    4.70    1.90
  -7   8  -8    4.50    2.00
  -7  -8   8    0.90    1.20
   7  -8  -8    0.80    2.20
   7  -8   8   -0.50    1.20
  -7  -8  -8    2.60    1.40
  -7   8   8    1.30    1.30
   7   8  -8    0.30    1.80
  -8   0  -8    4.90    0.90
   8   0   8    4.10    0.90
  -8   0   8    4.90    0.90
  -8   0  -8    4.90    0.90
   8   0  -8    6.10    1.30
   8   0   8    4.30    1.00
   8   1   8    1.40    0.80
   8  -1  -8    0.30    0.90
  -8  -1   8    1.40    0.70
   8   1   8    2.10    0.90
  -8   1  -8    0.60    0.70
  -8   1  -8    1.10    0.70
   8  -1  -8    0.70    0.80
  -8  -1   8    0.60    0.80
  -8  -1  -8    2.00    0.80
   8   1  -8    0.10    0.70
  -8   1   8    1.30    0.80
   8  -1   8    0.80    0.80
   8   2   8   57.99    2.60
  -8  -2   8   56.49    2.40
   8  -2  -8   56.99    2.80
  -8  -2   8   57.09    2.80
  -8   2  -8   54.69    2.20
   8  -2  -8   55.79    2.90
  -8   2  -8   57.59    2.70
   8   2   8   59.59    2.80
  -8   2   8   57.49    2.50
   8  -2   8   55.09    2.70
  -8  -2  -8   56.49    2.50
   8   2  -8   54.89    2.70
   8  -3  -8  204.08    6.00
  -8   3  -8  199.78    5.10
   8   3   8  195.78    6.10
  -8  -3   8  190.88    6.20
  -8  -3   8  188.18    5.30
   8  -3  -8  188.08    6.40
   8   3   8  193.58    5.60
  -8   3  -8  196.88    6.20
  -8  -3  -8  191.88    5.40
   8  -3   8  188.78    5.80
  -8   3   8  191.28    5.40
   8   3  -8  191.98    5.90
   8  -4  -8   47.70    3.00
   8   4   8   46.70    2.80
  -8  -4   8   44.30    3.00
   8  -4  -8   40.30    2.40
  -8   4  -8   41.90    2.00
  -8   4  -8   47.30    2.80
  -8  -4   8   44.30    2.40
   8  -4   8   39.60    2.50
   8   4  -8   38.00    2.40
  -8   4   8   39.80    2.30
  -8  -4  -8   41.70    2.30
  -8  -5   8  376.36   10.60
  -8  -5   8  374.86    9.10
  -8   5  -8  369.36   10.50
   8  -5  -8  374.06    9.70
   8  -5  -8  344.47   10.90
   8   5   8  363.96   10.30
   8  -5   8  364.26    9.60
  -8  -5  -8  364.06    9.20
   8   5  -8  349.47    9.70
  -8   5   8  350.76    9.00
   8   6   8   72.99    4.20
  -8  -6   8   72.09    3.30
  -8   6  -8   66.09    4.10
   8  -6  -8   68.99    3.40
   8  -6  -8   62.39    4.10
   8   6  -8   73.19    3.50
  -8  -6  -8   72.59    3.40
   8  -6   8   71.09    3.40
  -8   6   8   71.09    3.30
  -8   7  -8   24.40    3.00
  -8  -7   8   27.40    2.50
   8  -7  -8   20.90    3.30
   8   7   8   24.20    3.00
   8   7  -8   27.60    3.20
  -8  -7  -8   32.40    2.60
   8  -7   8   26.80    2.40
  -8   7   8   27.60    2.30
  -8  -8   8  156.58    5.50
  -8   8   8  162.98    5.80
   9   0   8  307.87    8.20
  -9   0  -8  299.17    7.40
   9   0  -8  314.17    8.50
  -9   0   8  300.77    7.60
   9  -1  -8   35.30    2.30
  -9  -1   8   31.40    2.00
   9   1   8   33.80    2.20
   9   1   8   30.40    2.20
  -9   1  -8   33.20    2.00
  -9   1  -8   34.10    1.90
   9  -1   8   31.40    2.30
   9   1  -8   33.90    2.40
  -9  -1  -8   33.80    1.90
  -9   1   8   29.90    1.90
   9   2   8    9.70    1.40
  -9   2  -8    5.90    1.30
  -9   2  -8    6.00    1.10
   9   2   8   11.20    1.50
  -9  -2   8    7.50    1.20
   9  -2  -8    6.60    1.40
   9  -2  -8    4.90    1.40
  -9  -2  -8    6.50    1.20
  -9   2   8    6.10    1.20
   9   2  -8    5.50    1.30
   9   2  -8    3.00    1.20
   9  -2   8    5.60    1.40
   9  -3  -8   24.00    2.50
  -9   3  -8   15.30    1.90
   9   3   8   18.60    1.80
  -9  -3   8   19.10    1.90
   9  -3  -8   18.20    2.10
   9   3   8   19.00    2.00
  -9   3  -8   17.10    1.50
  -9   3   8   19.70    1.90
   9  -3   8   20.10    2.20
   9   3  -8   20.30    2.10
  -9  -3  -8   17.00    1.80
  -9  -4   8  235.98    6.60
  -9   4  -8  245.28    7.60
   9  -4  -8  229.18    7.80
   9  -4  -8  243.08    7.30
   9   4   8  238.78    7.60
   9   4  -8  238.68    7.30
  -9  -4  -8  243.98    6.70
   9  -4   8  247.88    7.20
  -9   4   8  232.28    6.70
   9   5   8    0.70    1.20
  -9   5  -8   -0.80    1.10
   9  -5  -8    0.60    1.50
  -9  -5   8    0.90    1.10
   9  -5  -8   -0.20    1.20
  -9  -5  -8   -0.30    1.00
   9   5  -8    1.10    1.10
   9   5  -8   -0.40    1.40
   9  -5   8   -0.50    1.00
  -9   5   8   -0.60    0.90
   9  -6  -8    9.10    2.40
  -9   6  -8    3.50    1.60
   9   6   8    4.40    1.60
   9  -6  -8    3.70    1.40
  -9  -6   8    5.90    1.50
   9   6  -8    4.40    1.30
  -9   6   8    4.70    1.30
  -9  -6  -8    4.20    1.50
   9   6  -8    4.50    2.00
   9  -6   8    7.20    1.70
  -9  -7   8   31.50    2.70
  -9   7   8   39.20    2.80
   9  -7   8   39.60    3.00
 -10   0  -8  614.54   13.60
 -10   0   8  602.04   13.70
  10   0   8  623.54   14.90
  10   0  -8  602.64   15.10
 -10  -1   8  194.58    5.80
  10  -1  -8  204.38    6.70
  10   1   8  199.28    6.30
 -10   1  -8  204.78    5.60
 -10  -1  -8  199.68    5.70
  10   1  -8  203.58    6.60
  10  -1   8  202.18    6.30
 -10   1   8  195.48    5.80
 -10   2  -8   13.90    1.80
 -10  -2   8   16.00    1.90
  10  -2  -8   11.50    1.90
 -10   2  -8   13.70    1.50
  10   2   8   15.80    1.90
 -10   2   8   15.70    1.80
 -10  -2  -8   12.50    1.60
  10  -2   8   12.20    1.80
  10   2  -8   14.40    1.90
  10   3   8    5.50    1.40
 -10   3  -8    7.30    1.30
  10  -3  -8    3.90    1.60
 -10   3  -8    5.40    1.50
 -10  -3   8    5.90    1.40
  10   3   8    4.60    1.40
 -10   3   8    6.10    1.40
  10  -3   8    5.00    1.40
 -10  -3  -8    5.90    1.40
  10   3  -8    6.30    1.60
  10   3  -8    5.00    1.60
  10  -4  -8    6.70    1.60
  10   4   8    8.80    1.70
 -10   4  -8    7.60    1.60
  10  -4  -8   13.50    2.20
 -10  -4   8   10.70    1.70
 -10  -4  -8   10.50    1.70
 -10   4   8   11.50    1.70
  10   4  -8   12.50    2.10
  10  -4   8    8.70    1.70
  10   4  -8    8.70    1.70
 -10   5  -8   10.00    2.00
  10  -5  -8    9.60    1.90
 -10  -5   8    9.00    1.80
  10   5   8    9.40    2.10
  10  -5  -8   10.40    2.20
  10  -5   8    6.30    1.80
 -10   5   8   11.20    1.80
 -10  -5  -8   10.10    1.70
  10   5  -8   10.10    1.80
  10   5  -8    7.40    2.10
 -10  -6   8   -0.10    1.30
 -10   6  -8    1.90    1.70
  10  -6  -8    1.40    1.40
  10  -6  -8    1.80    1.70
  10   6   8    1.30    1.70
  10   6  -8   -1.30    1.70
 -10   6   8   -0.80    1.10
 -10  -6  -8   -0.50    1.50
  10  -6   8    0.90    1.40
  10   6  -8    0.30    1.20
 -11   0   8    3.10    1.20
 -11   0  -8    3.30    1.20
  11   0   8    2.90    1.50
  11   0  -8    2.50    1.40
  11  -1  -8    3.80    1.40
 -11  -1   8    3.50    1.30
  11   1   8    3.90    1.40
 -11   1  -8    3.00    1.10
 -11  -1  -8    3.20    1.20
 -11   1   8    2.40    1.10
  11   1  -8    3.30    1.30
  11  -1   8    2.80    1.30
  11   2   8   51.69    3.20
 -11   2  -8   45.70    2.50
  11  -2  -8   47.90    3.30
 -11  -2   8   49.10    2.80
  11   2  -8   47.20    3.30
 -11   2   8   49.10    2.80
 -11  -2  -8   48.90    2.70
  11  -2   8   51.49    3.10
 -11  -3   8   32.30    2.50
 -11   3  -8   34.50    2.20
 -11   3  -8   28.20    2.50
  11  -3  -8   32.80    3.10
  11   3   8   27.80    2.50
  11   3  -8   31.40    2.80
 -11   3   8   27.40    2.30
 -11  -3  -8   29.30    2.50
  11  -3   8   31.80    3.00
  11   4   8  127.39    5.40
 -11   4  -8  137.89    5.50
  11  -4  -8  133.09    5.50
 -11  -4   8  130.29    4.90
  11   4  -8  122.99    5.40
 -11   4   8  130.29    5.60
  11  -4   8  129.19    5.30
 -11   4   8  132.19    4.90
 -11  -4  -8  129.89    5.00
 -11   5  -8   -0.70    1.20
  11   5   8    0.60    1.60
  11  -5  -8   -0.20    1.40
 -11  -5   8   -0.40    1.40
 -11   5   8    1.10    1.50
  11   5  -8    0.80    1.60
 -11   5   8    1.20    1.30
  11   5  -8   -1.30    1.10
 -12   0   8  115.09    4.50
  12   0  -8  112.59    5.20
  12   0   8  117.99    5.10
 -12   0  -8  115.09    4.30
  12  -1  -8   42.30    3.40
  12   1   8   40.20    3.10
 -12   1  -8   39.00    2.60
 -12  -1   8   42.10    2.80
 -12   1   8   40.90    2.70
  12  -1   8   39.90    3.20
 -12  -1  -8   39.10    2.50
  12   1  -8   49.40    3.60
 -12  -2   8   13.70    2.00
  12  -2  -8   13.80    2.20
  12   2   8   11.60    2.00
 -12   2  -8   14.00    1.90
 -12   2   8   14.00    1.90
  12   2  -8   13.60    2.40
  12  -2   8   12.20    2.20
 -12  -2  -8   13.00    2.00
 -12  -3   8   48.30    3.10
  12  -3  -8   47.50    3.60
  12  -3   8   55.39    3.80
 -12  -3  -8   50.59    3.30
 -12   3   8   50.99    3.10
  12   3  -8   46.00    3.50
 -12   4  -8   11.40    2.10
  12   4  -8    8.60    2.00
 -13   0  -8    7.20    1.70
  13   0   8    8.30    2.00
 -13   1  -8   11.30    1.90
  13   1   8   13.80    2.40
 -13  -1  -8    8.60    1.70
 -13   2  -8   14.80    2.00
  13   2   8   14.90    2.50
   0   1   9    0.20    0.40
   0  -1   9   -0.10    0.10
   0   1  -9    0.00    0.20
   0  -1  -9   -0.40    0.20
   0  -1   9   -0.30    0.20
   0  -1  -9    0.10    0.30
   0  -1  -9   -0.20    0.10
   0  -1   9   -0.70    0.20
   0  -2   9  147.69    3.50
   0  -2   9  145.09    3.00
   0  -2  -9  145.49    3.30
   0   2  -9  144.29    3.70
   0   2   9  146.39    3.70
   0  -2  -9  144.69    3.80
   0  -2  -9  156.18    3.10
   0  -2   9  143.09    3.80
   0  -3   9   -3.60    0.20
   0   3   9   -3.70    0.40
   0  -3  -9   -3.60    0.40
   0  -3   9   -3.50    0.30
   0  -3  -9   -3.20    0.20
   0  -3  -9   -3.60    0.30
   0  -3   9   -3.30    0.50
   0   3  -9   -3.70    0.30
   0  -4  -9   15.30    1.00
   0   4   9   14.70    1.20
   0  -4  -9   14.10    0.70
   0  -4  -9   13.40    1.20
   0  -4   9   16.90    1.30
   0   4  -9   14.90    1.10
   0  -4   9   14.90    0.80
   0  -4   9   15.30    1.00
   0  -5  -9    0.40    0.30
   0  -5  -9   -0.20    0.60
   0  -5   9   -0.10    0.40
   0  -5   9    0.50    0.80
   0  -5   9    0.00    0.40
   0   5  -9    0.00    0.50
   0   5   9   -0.20    0.60
   0  -5  -9   -0.10    0.50
   0   6   9  106.99    3.90
   0  -6   9  112.19    3.10
   0  -6   9  112.79    3.40
   0  -6  -9  113.89    4.30
   0  -6  -9  107.79    3.40
   0   6  -9  111.69    3.90
   0  -6   9  106.69    4.10
   0  -7   9    0.40    1.10
   0  -7  -9   -0.60    1.00
   0   7   9   -0.60    0.80
   0  -7  -9   -0.70    0.80
   0  -7   9    0.50    0.70
   0   7  -9   -0.10    0.80
   0  -8   9   11.00    2.10
   0  -8  -9    9.40    2.00
   0  -8  -9   12.20    1.60
   0   8  -9   13.70    1.50
   0   9   9    0.50    1.20
  -1   0  -9    0.00    0.20
  -1   0   9   -1.00    0.20
  -1   0  -9    0.10    0.30
   1   0   9   -0.30    0.20
   1   0  -9   -0.40    0.20
   1   0  -9   -0.30    0.20
  -1   0   9   -0.20    0.20
   1  -1  -9  139.89    3.10
   1   1   9  141.79    2.90
   1   1   9  135.29    3.50
  -1  -1   9  138.69    2.90
   1  -1  -9  139.99    3.50
  -1   1  -9  136.79    3.40
  -1  -1   9  136.49    3.50
   1  -1   9  140.39    3.30
  -1   1   9  139.79    3.10
  -1  -1  -9  138.19    3.00
  -1   1   9  141.09    3.30
   1  -1   9  138.39    3.30
   1   1  -9  140.59    3.30
  -1  -1  -9  140.49    3.40
  -1   2  -9 1166.18   25.30
  -1  -2   9 1191.58   22.80
   1  -2  -9 1182.68   24.30
  -1   2  -9 1230.28   22.90
   1   2   9 1166.68   25.10
   1   2   9 1221.38   24.30
  -1  -2   9 1117.29   25.10
   1  -2  -9 1170.38   25.40
   1  -2   9 1173.48   24.90
   1  -2   9 1197.98   24.60
   1   2  -9 1217.28   25.00
  -1  -2  -9 1169.88   23.00
  -1   2   9 1200.58   24.90
   1   2  -9 1176.18   24.50
  -1   2   9 1164.28   23.10
  -1  -2  -9 1215.98   25.20
  -1  -3   9    1.80    0.70
   1   3   9    3.00    0.60
   1  -3  -9    2.40    0.40
   1  -3  -9    2.00    0.60
   1   3   9    2.70    0.30
  -1  -3   9    2.80    0.40
  -1   3  -9    2.40    0.60
   1   3  -9    2.30    0.40
   1  -3   9    2.40    0.60
  -1   3   9    3.30    0.60
   1  -3   9    2.30    0.50
  -1  -3  -9    2.20    0.50
   1   3  -9    2.40    0.40
  -1  -3  -9    2.10    0.50
   1   4   9    5.90    0.90
  -1  -4   9    7.60    0.70
   1  -4  -9    7.00    1.00
  -1  -4   9    5.90    1.00
  -1   4  -9    7.20    1.00
   1  -4  -9    7.80    0.80
   1   4   9    6.10    0.40
   1  -4  -9    6.50    0.60
  -1  -4  -9    5.80    0.70
  -1  -4  -9    8.90    1.00
  -1   4   9    5.50    0.80
   1   4  -9    6.80    0.70
   1   4  -9    7.30    0.80
   1  -4   9    7.10    0.80
   1  -4   9    6.20    0.90
  -1  -5   9  205.38    4.70
   1  -5  -9  204.38    6.10
  -1  -5   9  205.08    6.00
   1   5   9  204.78    5.80
  -1   5  -9  206.78    5.90
   1  -5  -9  207.08    5.10
   1  -5  -9  200.98    4.80
   1  -5   9  202.48    5.80
  -1  -5  -9  204.88    5.80
   1   5  -9  200.08    5.40
   1   5  -9  194.18    5.10
  -1  -5  -9  201.18    5.00
   1  -5   9  205.78    5.20
  -1   5   9  205.78    5.50
  -1  -6   9  134.69    3.50
   1   6   9  132.99    4.50
  -1  -6   9  132.69    4.80
   1  -6  -9  127.99    4.80
  -1   6  -9  132.79    4.60
   1   6  -9  133.49    4.20
  -1  -6  -9  130.69    3.80
   1   6  -9  131.69    3.80
   1  -6   9  134.59    3.90
   1  -6   9  136.19    4.60
  -1  -6  -9  132.99    4.60
  -1   6   9  128.19    4.20
  -1   7  -9   23.40    2.10
   1  -7  -9   20.90    2.40
   1   7   9   21.30    2.20
  -1  -7   9   24.00    2.60
   1   7  -9   24.00    1.60
  -1  -7  -9   21.40    2.20
  -1   7   9   21.20    1.80
   1  -7   9   25.00    1.70
  -1  -7  -9   22.30    1.70
   1  -7   9   24.70    2.20
   1   8   9   26.90    2.30
  -1  -8   9   32.80    3.10
   1  -8  -9   27.20    3.00
  -1   8  -9   27.60    2.40
   1  -8   9   27.30    1.90
  -1   8   9   30.90    2.20
   1   8  -9   28.10    1.90
  -1  -8  -9   30.90    2.10
  -1  -9   9    5.00    1.70
   1  -9  -9    3.20    1.90
  -1  -9  -9    8.00    1.50
  -1   9   9    6.20    1.50
  -2   0   9   -1.00    0.20
   2   0  -9   -0.80    0.20
  -2   0   9   -0.80    0.20
  -2   0  -9   -0.80    0.20
  -2   0  -9   -0.80    0.20
   2   0  -9   -0.60    0.20
   2   0   9   -0.40    0.40
   2   0   9   -0.80    0.20
   2  -1  -9   11.90    0.80
   2   1   9   10.20    0.50
  -2   1  -9   10.90    0.40
  -2  -1   9   10.40    0.60
   2  -1  -9   10.60    0.60
  -2   1  -9    9.60    0.70
   2   1   9   10.70    0.80
  -2  -1   9    8.50    0.70
   2   1  -9   10.40    0.50
  -2  -1  -9   13.00    0.70
  -2   1   9   11.50    0.50
  -2   1   9   10.00    0.60
   2   1  -9    9.90    0.60
   2  -1   9   10.20    0.70
  -2  -1  -9    9.60    0.60
   2  -1   9   10.70    0.60
  -2  -2   9 1064.89   20.70
   2   2   9 1037.70   22.80
  -2   2  -9 1039.20   23.00
   2  -2  -9 1046.10   23.10
  -2   2  -9 1139.39   20.50
   2  -2  -9 1052.79   22.20
   2   2   9 1090.69   21.90
  -2  -2   9 1062.49   22.90
  -2  -2  -9 1076.69   22.80
  -2  -2  -9 1022.10   20.80
   2   2  -9 1110.99   22.40
   2   2  -9 1057.79   22.20
   2  -2   9 1069.99   22.40
  -2   2   9 1100.89   22.30
  -2   2   9 1046.20   20.90
   2  -2   9 1029.40   22.30
  -2   3  -9    1.90    0.60
   2   3   9    1.80    0.60
  -2   3  -9    1.50    0.30
  -2  -3   9    0.70    0.60
  -2  -3   9    2.60    0.40
   2  -3  -9    1.80    0.40
   2  -3  -9    1.20    0.60
   2   3   9    2.30    0.30
  -2  -3  -9    1.80    0.50
   2   3  -9    1.30    0.30
   2  -3   9    2.10    0.50
  -2  -3  -9    1.10    0.40
  -2   3   9    1.30    0.50
  -2   3   9    1.60    0.40
   2  -3   9    2.20    0.50
   2   3  -9    1.60    0.40
  -2   4  -9   15.70    1.40
   2  -4  -9    9.70    1.20
   2  -4  -9   12.00    0.80
  -2   4  -9   16.30    0.80
  -2  -4   9   10.40    0.80
   2   4   9   11.60    1.30
   2   4   9   15.10    0.70
  -2  -4   9   10.30    1.30
  -2  -4  -9   12.10    0.90
  -2   4   9   11.00    0.90
  -2  -4  -9   13.50    1.10
   2  -4   9   13.80    1.00
  -2   4   9   12.90    1.00
   2   4  -9   14.70    0.90
   2  -4   9   11.70    1.10
   2   4  -9   10.50    0.80
  -2   5  -9    0.90    0.70
  -2   5  -9    1.50    0.50
   2  -5  -9    1.90    0.50
  -2  -5   9    1.30    0.60
   2  -5  -9    0.50    0.80
  -2  -5   9    2.00    0.90
   2   5   9    1.10    0.80
  -2   5   9    1.10    0.60
   2  -5   9    1.10    0.60
   2  -5   9    1.30    0.70
  -2  -5  -9    1.50    0.70
   2   5  -9    1.80    0.60
  -2   5   9    1.00    0.60
   2   5  -9    0.70    0.50
  -2  -5  -9    1.50    0.70
  -2   6  -9   21.00    1.80
  -2  -6   9   21.20    1.30
  -2  -6   9   22.00    2.00
   2   6   9   23.20    1.90
   2  -6  -9   22.00    2.30
   2   6  -9   24.30    1.40
  -2  -6  -9   21.10    1.80
  -2   6   9   19.90    1.60
   2  -6   9   21.60    1.90
  -2  -6  -9   20.40    1.50
   2  -6   9   21.10    1.50
   2  -7  -9    2.10    1.30
   2   7   9    4.40    1.20
  -2  -7   9    3.40    1.30
  -2  -7   9    5.00    0.90
  -2   7  -9    3.80    1.20
  -2  -7  -9    3.70    1.10
  -2   7   9    6.20    1.20
   2   7  -9    6.00    1.00
   2  -7   9    6.20    1.10
  -2  -8   9    7.30    1.90
   2  -8  -9    6.70    2.00
  -2   8  -9    7.60    1.60
   2   8   9   11.40    1.90
   2   8  -9    9.80    1.40
  -2   8   9    7.90    1.50
  -2  -8  -9    9.40    1.50
   2  -8   9    8.20    1.30
   2   9   9   24.20    2.80
   2  -9  -9   23.30    3.20
  -2  -9   9   21.80    2.80
  -2   9   9   27.80    2.50
   2  -9   9   25.40    2.00
  -2  -9  -9   24.80    2.30
  -3   0  -9    0.90    0.30
   3   0  -9   -0.50    0.30
   3   0  -9   -0.60    0.20
   3   0   9   -0.10    0.30
  -3   0   9   -0.10    0.20
  -3   0  -9    0.70    0.30
   3   0   9   -0.10    0.30
  -3   0   9   -0.10    0.30
   3   1   9  170.28    4.00
  -3   1  -9  163.28    4.30
  -3  -1   9  168.08    3.80
   3  -1  -9  168.28    4.10
   3  -1  -9  162.68    4.30
  -3   1  -9  169.38    3.60
  -3  -1   9  167.08    4.30
   3   1   9  170.98    4.30
  -3   1   9  170.88    3.80
  -3  -1  -9  165.78    4.10
   3  -1   9  163.98    4.00
  -3   1   9  167.38    3.90
  -3  -1  -9  167.38    3.80
   3  -1   9  160.88    4.10
   3   1  -9  172.58    3.80
   3   1  -9  164.48    4.10
   3  -2  -9    9.20    0.90
   3   2   9    9.50    0.90
   3  -2  -9    7.50    0.70
  -3   2  -9    8.50    0.90
  -3  -2   9    8.90    1.00
  -3  -2   9    9.40    0.70
   3   2   9   10.00    0.60
  -3   2  -9   10.00    0.60
  -3   2   9   10.00    0.50
   3  -2   9   10.20    0.60
  -3  -2  -9    9.20    0.70
   3  -2   9    8.10    0.80
   3   2  -9    9.50    0.40
  -3  -2  -9    9.60    0.80
  -3   2   9    9.10    0.70
   3   2  -9    8.30    0.70
   3   3   9   92.59    2.40
  -3   3  -9   88.89    3.10
   3  -3  -9   91.09    2.60
  -3   3  -9   88.39    2.30
  -3  -3   9   86.09    2.50
  -3  -3   9   93.89    3.20
   3   3   9   90.19    3.10
   3  -3  -9   91.49    3.20
   3  -3   9   90.59    2.60
  -3   3   9   90.79    2.70
   3   3  -9   92.29    2.60
   3  -3   9   90.09    2.70
  -3  -3  -9   87.29    2.60
  -3   3   9   93.09    2.30
  -3  -3  -9   87.39    2.60
   3   3  -9   95.09    2.20
   3   4   9   39.20    2.10
  -3  -4   9   40.70    2.20
   3   4   9   44.60    1.40
   3  -4  -9   41.80    2.30
  -3   4  -9   47.50    1.60
  -3  -4   9   40.30    1.60
  -3   4  -9   45.40    2.20
   3  -4  -9   42.30    1.70
  -3  -4  -9   41.00    1.80
   3   4  -9   45.40    1.70
  -3   4   9   43.10    1.60
  -3  -4  -9   42.10    1.80
   3  -4   9   42.50    1.80
  -3   4   9   39.70    1.80
   3  -4   9   41.90    1.80
   3  -5  -9  188.28    6.00
  -3  -5   9  181.88    4.60
  -3  -5   9  183.38    5.90
   3   5   9  184.88    5.60
   3  -5  -9  194.98    4.80
  -3   5  -9  185.08    4.50
  -3   5  -9  180.18    5.70
  -3  -5  -9  191.38    5.30
   3  -5   9  185.68    5.20
  -3  -5  -9  185.38    4.80
  -3   5   9  190.68    5.00
   3   5  -9  185.38    4.90
   3  -5   9  187.28    5.00
   3   7   9   10.10    1.70
  -3   7  -9   10.50    1.90
   3  -7  -9    8.40    2.00
  -3  -7   9    7.70    1.80
  -3  -7   9    9.60    1.20
  -3  -7  -9   13.50    1.50
   3  -7   9   11.60    1.40
   3   7  -9    9.30    1.20
  -3   7   9   13.10    1.60
  -3  -8   9   18.40    2.70
   3   8   9   14.80    2.10
  -3   8  -9   23.70    2.70
   3  -8  -9   12.80    2.40
  -3   8   9   19.60    2.00
  -3  -8  -9   17.40    1.90
   3   8  -9   18.50    1.70
   3  -8   9   18.00    1.80
  -3   9  -9   67.19    4.10
   3   9   9   62.39    3.80
  -3  -9   9   70.29    4.50
   3  -9  -9   62.39    4.30
   3  -9   9   72.09    3.30
  -3  -9  -9   70.89    3.30
  -3   9   9   66.69    3.40
  -4   0  -9   -0.20    0.30
  -4   0   9   -1.20    0.30
  -4   0   9   -0.50    0.30
   4   0   9   -0.60    0.40
   4   0   9   -0.80    0.40
  -4   0  -9   -0.40    0.30
   4   0  -9   -0.90    0.30
   4   0  -9   -0.60    0.40
   4   1   9    4.60    0.70
  -4   1  -9    6.40    0.60
  -4  -1   9    5.90    0.60
   4   1   9    6.20    0.70
   4  -1  -9    6.70    0.80
  -4   1  -9    5.20    0.70
   4  -1  -9    5.20    0.70
  -4  -1   9    9.50    1.00
   4  -1   9    5.70    0.70
  -4  -1  -9    6.30    0.70
  -4  -1  -9    6.80    0.60
   4   1  -9    7.50    0.50
  -4   1   9    7.80    0.80
   4   1  -9    5.50    0.70
   4  -1   9    5.70    0.70
  -4   1   9    5.50    0.50
  -4  -2   9  124.39    3.10
  -4   2  -9  120.49    3.70
   4   2   9  118.69    3.70
  -4  -2   9  117.29    3.70
   4  -2  -9  123.59    3.80
   4  -2  -9  117.19    3.40
  -4   2  -9  119.49    2.90
   4   2   9  116.99    3.10
  -4  -2  -9  122.29    3.20
  -4  -2  -9  114.79    3.10
   4  -2   9  125.99    3.50
  -4   2   9  120.09    3.20
   4  -2   9  120.39    3.00
  -4   2   9  122.59    2.70
   4   2  -9  119.29    3.40
   4   3   9   12.70    0.80
  -4  -3   9   11.90    0.90
  -4   3  -9   11.70    1.30
   4  -3  -9   15.40    1.40
  -4   3  -9   11.90    0.80
   4  -3  -9   12.10    1.00
  -4  -3   9    9.80    1.30
   4   3   9   14.50    1.40
   4  -3   9   11.20    0.80
   4   3  -9   13.60    1.00
   4  -3   9   10.40    1.00
  -4   3   9   11.50    1.00
  -4  -3  -9   11.50    1.10
  -4  -3  -9   13.20    0.90
  -4  -4   9  147.99    4.90
   4   4   9  141.69    4.60
  -4   4  -9  147.59    3.60
  -4  -4   9  151.38    3.90
  -4   4  -9  149.09    4.80
   4   4   9  149.69    3.80
   4  -4  -9  142.79    4.00
   4  -4  -9  155.28    5.00
   4   4  -9  144.39    4.00
  -4   4   9  135.79    3.90
   4  -4   9  146.99    4.00
  -4  -4  -9  145.49    4.00
  -4  -4  -9  145.39    4.00
   4  -4   9  144.09    4.20
  -4   5  -9   24.40    1.30
  -4   5  -9   22.90    2.00
   4  -5  -9   22.80    2.10
  -4  -5   9   24.70    1.60
   4   5   9   19.80    1.80
  -4  -5   9   20.40    2.00
   4  -5  -9   24.00    1.40
  -4  -5  -9   21.60    1.50
   4   5  -9   23.00    1.40
   4  -5   9   21.80    1.60
  -4   5   9   23.70    1.50
  -4  -6   9   67.99    2.60
   4  -6  -9   72.79    3.90
  -4  -6   9   60.69    3.50
  -4   6  -9   67.59    3.40
   4  -6  -9   67.39    2.60
   4   6   9   70.09    3.50
  -4  -6  -9   68.09    2.70
   4   6  -9   69.89    2.60
   4  -6   9   65.19    2.80
  -4   6   9   63.49    2.70
   4   7   9    4.60    1.40
  -4  -7   9    4.70    1.10
  -4   7  -9    4.50    1.60
   4  -7  -9    4.00    1.70
  -4  -7   9    4.40    1.60
   4   7  -9    4.70    1.10
   4  -7   9    4.00    1.10
  -4  -7  -9    4.80    1.20
  -4   7   9    5.80    1.20
  -4   8  -9   30.70    3.00
   4   8   9   35.10    2.80
   4  -8  -9   31.60    3.40
  -4  -8   9   31.00    3.40
   4  -8   9   30.60    2.20
  -4  -8  -9   28.30    2.20
  -4   8   9   33.10    2.30
   4   8  -9   29.30    2.10
   4   9   9    0.80    1.40
  -4   9  -9    0.60    1.30
   4  -9  -9    2.60    2.20
  -4   9   9    0.40    1.20
   4  -9   9   -0.20    1.10
  -4  -9  -9    0.60    1.20
  -5   0   9   -0.30    0.30
   5   0  -9   -0.20    0.40
   5   0  -9    0.70    0.50
   5   0   9   -0.10    0.40
  -5   0  -9    0.60    0.40
   5   0   9    0.00    0.50
  -5   0  -9   -0.20    0.30
  -5   0   9   -0.30    0.40
   5   1   9   25.20    1.40
   5  -1  -9   24.20    1.40
  -5  -1   9   27.60    1.50
  -5   1  -9   24.40    1.10
  -5  -1   9   24.80    1.20
   5   1   9   26.20    1.30
  -5   1  -9   25.90    1.40
   5  -1  -9   24.60    1.40
  -5   1   9   25.90    1.10
  -5  -1  -9   24.40    1.20
  -5   1   9   26.20    1.30
  -5  -1  -9   27.10    1.20
   5  -1   9   26.00    1.30
   5  -1   9   26.40    1.40
   5   1  -9   25.40    1.10
   5   1  -9   27.10    1.40
   5   2   9  592.84   13.90
  -5  -2   9  604.94   12.50
  -5  -2   9  615.74   14.00
   5  -2  -9  602.34   13.60
   5   2   9  597.94   13.30
  -5   2  -9  595.14   14.00
  -5   2  -9  627.24   12.30
   5  -2  -9  612.44   14.20
  -5  -2  -9  591.34   13.30
  -5   2   9  599.34   12.70
   5   2  -9  621.74   13.50
  -5  -2  -9  618.64   12.60
   5  -2   9  603.44   13.60
   5  -2   9  609.04   13.00
   5  -3  -9 1336.67   28.50
  -5  -3   9 1351.16   29.40
  -5   3  -9 1327.47   29.60
   5  -3  -9 1348.17   29.80
   5   3   9 1359.86   28.10
  -5   3  -9 1374.66   26.30
   5   3   9 1303.17   29.20
  -5  -3   9 1348.17   26.50
   5  -3   9 1329.37   28.10
   5  -3   9 1350.36   28.50
  -5   3   9 1321.07   26.70
   5   3  -9 1331.07   28.40
  -5  -3  -9 1341.77   26.70
  -5  -3  -9 1323.37   28.50
   5   4   9   46.00    2.50
  -5   4  -9   43.90    1.70
  -5  -4   9   45.10    2.60
  -5  -4   9   43.70    1.90
   5   4   9   44.30    1.80
   5  -4  -9   44.10    2.60
   5  -4  -9   43.50    2.00
  -5   4  -9   45.90    2.50
   5  -4   9   41.80    2.10
  -5   4   9   42.60    2.00
  -5  -4  -9   44.90    2.10
   5   4  -9   44.40    1.90
  -5   5  -9    9.20    1.10
  -5   5  -9    9.80    1.60
   5  -5  -9    9.20    1.70
  -5  -5   9    8.70    1.20
   5   5   9   10.90    1.60
   5  -5  -9    9.20    1.20
  -5  -5   9    7.40    1.50
   5   5  -9    9.00    1.10
   5  -5   9    7.80    1.20
  -5   5   9    9.60    1.30
  -5  -5  -9    6.30    1.10
   5  -6  -9    1.40    0.90
   5  -6  -9    0.30    1.20
   5   6   9    1.40    1.00
  -5  -6   9    1.40    1.20
  -5   6  -9    1.00    1.20
  -5  -6   9    0.40    0.90
   5  -6   9    0.40    0.90
   5   6  -9    0.80    0.80
  -5  -6  -9    0.60    0.80
  -5   6   9    1.80    0.90
  -5   7  -9   82.89    4.30
   5  -7  -9   79.49    4.40
  -5  -7   9   86.09    3.20
  -5  -7   9   76.89    4.20
   5   7   9   82.29    4.20
   5  -7   9   84.99    3.40
  -5  -7  -9   87.19    3.40
   5   7  -9   80.09    3.20
  -5   7   9   81.59    3.40
  -5  -8   9   35.20    3.60
  -5   8  -9   32.50    3.00
   5   8   9   32.80    2.90
   5  -8  -9   32.70    3.60
  -5  -8  -9   31.20    2.20
  -5   8   9   34.10    2.40
   5  -8   9   34.60    2.40
  -5   9  -9   50.79    4.40
  -5   9   9   52.29    3.10
   5  -9   9   53.19    3.00
  -6   0   9    0.20    0.50
  -6   0  -9   -0.30    0.40
  -6   0  -9    0.20    0.40
   6   0  -9   -0.90    0.40
   6   0   9   -0.10    0.50
  -6   0   9   -0.10    0.40
   6   0  -9    0.50    0.50
   6   0   9   -0.50    0.40
  -6  -1   9   27.40    1.60
  -6   1  -9   27.20    1.60
   6  -1  -9   31.70    1.70
   6  -1  -9   29.50    1.70
  -6  -1   9   30.20    1.40
   6   1   9   26.30    1.60
   6   1   9   28.20    1.50
  -6   1  -9   29.80    1.30
   6   1  -9   31.80    1.70
   6   1  -9   25.20    1.20
  -6  -1  -9   30.10    1.40
  -6   1   9   29.10    1.20
  -6  -1  -9   26.80    1.30
   6  -1   9   28.80    1.60
  -6   1   9   28.30    1.40
   6  -1   9   30.20    1.40
   6  -2  -9   14.30    1.60
   6   2   9   13.70    1.40
   6  -2  -9   14.60    1.40
  -6  -2   9   12.80    1.40
   6   2   9   12.20    1.10
  -6   2  -9   15.50    1.00
  -6  -2   9   12.90    1.10
  -6   2  -9   13.50    1.40
   6   2  -9   13.60    1.40
  -6   2   9   13.60    1.10
   6  -2   9   13.60    0.80
  -6  -2  -9   14.50    1.30
  -6  -2  -9   13.90    0.90
   6  -2   9   13.40    1.40
  -6   3  -9  156.28    4.00
   6  -3  -9  155.18    4.60
   6   3   9  156.18    5.00
  -6   3  -9  151.48    5.00
  -6  -3   9  155.68    5.10
   6  -3  -9  157.98    5.20
  -6  -3   9  150.38    4.20
   6   3   9  157.28    4.30
  -6   3   9  156.38    4.30
  -6  -3  -9  152.08    4.30
   6   3  -9  153.88    4.60
   6  -3   9  156.48    4.60
  -6   4  -9   43.30    1.80
   6   4   9   42.70    1.90
  -6  -4   9   40.50    2.00
   6   4   9   40.30    2.50
  -6   4  -9   36.50    2.50
   6  -4  -9   43.60    2.20
  -6  -4   9   39.90    2.60
   6  -4  -9   45.80    2.80
   6   4  -9   40.00    2.00
  -6  -4  -9   40.80    2.10
  -6   4   9   37.40    1.90
   6  -4   9   43.80    2.30
  -6  -5   9   11.00    1.80
  -6   5  -9   13.50    1.90
   6   5   9   12.20    1.70
   6  -5  -9   11.30    1.90
  -6  -5   9   13.20    1.50
   6  -5  -9   13.00    1.50
   6  -5   9   14.10    1.50
   6   5  -9   12.60    1.40
  -6   5   9   15.90    1.60
  -6  -5  -9   12.60    1.40
   6  -6  -9   24.40    1.80
  -6  -6   9   23.90    1.90
  -6  -6   9   29.50    2.80
  -6   6  -9   29.60    2.50
   6   6   9   27.70    2.40
   6  -6  -9   20.00    2.50
  -6   6   9   23.30    1.90
   6  -6   9   22.60    1.90
   6   6  -9   21.20    1.80
  -6  -6  -9   24.20    1.90
  -6  -7   9   33.20    2.30
  -6  -7   9   35.40    3.40
  -6   7  -9   32.80    2.90
   6  -7  -9   31.60    3.40
   6   7   9   31.30    3.00
  -6  -7  -9   29.90    2.30
   6   7  -9   30.90    2.20
   6  -7   9   29.00    2.30
  -6   7   9   34.90    2.30
   6   8   9   12.60    2.20
  -6   8  -9   12.30    2.20
  -6  -8   9   11.70    1.80
   6  -8  -9   13.50    2.60
   6  -8   9   10.70    1.70
  -6  -8  -9   15.00    1.90
  -6   8   9   15.30    2.00
  -7   0   9    0.20    0.50
  -7   0  -9    0.40    0.50
   7   0  -9   -0.30    0.60
  -7   0  -9    0.30    0.50
  -7   0   9    0.30    0.60
   7   0  -9    0.20    0.60
   7   0   9    0.60    0.60
   7   0   9   -0.10    0.60
  -7  -1   9   13.10    1.30
   7   1   9   12.10    1.30
  -7  -1   9   13.80    1.40
   7   1   9   14.70    1.30
  -7   1  -9   14.00    1.10
   7  -1  -9   12.90    1.50
  -7   1  -9   11.40    1.20
   7  -1  -9   14.40    1.50
   7   1  -9   10.20    1.30
  -7  -1  -9   14.40    1.20
  -7  -1  -9   14.00    1.00
   7  -1   9   11.40    1.10
   7  -1   9   15.10    1.50
  -7   1   9   11.70    1.20
  -7  -2   9    1.40    0.90
   7   2   9    2.50    0.80
  -7   2  -9    2.10    0.70
   7  -2  -9    3.70    1.00
  -7  -2   9    1.50    0.70
  -7   2  -9    2.30    0.80
   7   2   9    1.70    0.90
   7  -2  -9    0.70    0.90
   7  -2   9    3.10    1.00
  -7   2   9    2.00    0.70
  -7  -2  -9    2.90    0.80
   7   2  -9    2.00    0.90
  -7  -3   9  371.76    9.90
   7  -3  -9  362.26   10.00
   7  -3  -9  372.56    9.40
   7   3   9  369.16    9.70
   7   3   9  367.16    9.00
  -7   3  -9  368.36    9.80
  -7  -3   9  376.06    8.60
  -7   3  -9  368.26    8.30
   7  -3   9  380.56    9.40
   7   3  -9  371.56    9.40
  -7  -3  -9  369.96    8.70
  -7   3   9  383.36    8.80
  -7  -4   9   86.19    3.10
  -7   4  -9   78.19    3.60
   7   4   9   80.49    3.60
  -7  -4   9   86.39    3.90
   7  -4  -9   74.69    3.20
  -7   4  -9   83.09    2.80
   7  -4  -9   80.19    4.00
  -7  -4  -9   81.19    3.10
   7   4  -9   82.39    3.30
  -7   4   9   81.09    3.10
   7  -4   9   79.99    3.30
  -7   5  -9    1.10    1.20
  -7  -5   9    1.90    1.40
   7  -5  -9    1.00    1.00
  -7  -5   9    1.60    1.00
   7   5   9    0.00    1.00
   7  -5  -9    0.10    1.10
  -7   5   9   -0.30    0.70
  -7  -5  -9    0.70    1.00
   7   5  -9    0.20    0.90
   7  -5   9    1.30    1.10
   7  -6  -9   44.90    3.60
  -7   6  -9   43.20    3.30
   7  -6  -9   50.29    2.70
  -7  -6   9   49.90    3.40
   7   6   9   50.89    3.40
  -7  -6   9   48.30    2.60
   7   6  -9   51.49    2.80
  -7  -6  -9   49.20    2.70
   7  -6   9   48.40    2.80
  -7   6   9   46.80    2.60
   7   7   9   12.60    2.20
   7  -7  -9   13.30    2.40
  -7  -7   9   16.40    2.00
  -7  -7   9   15.30    2.50
  -7   7  -9   14.30    2.40
   7   7  -9   14.90    1.90
   7  -7   9   12.90    1.80
  -7  -7  -9   14.40    1.90
  -7   7   9   16.50    1.90
  -7   8  -9    1.20    1.50
  -7  -8   9    2.50    1.30
   7  -8   9    0.20    1.30
  -7   8   9    1.70    1.20
  -7  -8  -9    2.90    1.50
  -8   0  -9    0.60    0.70
  -8   0   9    0.20    0.60
   8   0   9    1.10    0.80
   8   0   9    0.70    0.70
   8   0  -9    0.70    0.80
  -8   0  -9    0.50    0.60
   8   1   9  145.79    4.60
   8   1   9  147.29    4.60
  -8  -1   9  147.49    4.20
  -8  -1   9  145.89    4.50
   8  -1  -9  144.19    4.80
  -8   1  -9  144.69    4.50
  -8   1  -9  136.09    3.90
   8  -1  -9  139.89    4.60
   8   1  -9  145.39    4.80
  -8  -1  -9  142.99    4.10
  -8   1   9  138.59    4.20
   8  -1   9  140.19    4.60
   8  -2  -9   91.79    3.70
   8   2   9   91.79    3.40
  -8   2  -9   88.29    2.90
   8  -2  -9   93.49    3.60
  -8  -2   9   85.79    3.50
  -8   2  -9   88.69    3.40
   8   2   9   87.69    3.50
  -8  -2   9   84.59    3.10
   8   2  -9   84.69    3.50
  -8  -2  -9   88.29    3.20
   8  -2   9   90.69    3.50
  -8   2   9   87.59    3.20
   8   3   9    3.30    1.20
  -8   3  -9    3.00    0.80
   8  -3  -9    1.60    1.10
   8  -3  -9    1.40    1.30
  -8  -3   9    2.30    0.90
  -8  -3   9    0.30    1.10
  -8   3  -9    1.90    1.10
   8   3   9    2.40    0.90
  -8   3   9    1.00    0.80
   8   3  -9    1.80    1.10
  -8  -3  -9    2.30    1.10
   8  -3   9    0.90    1.00
  -8  -4   9  167.98    5.90
   8  -4  -9  158.28    6.10
  -8   4  -9  162.18    5.70
   8  -4  -9  161.48    5.30
  -8  -4   9  165.28    5.00
  -8   4  -9  165.78    4.60
   8   4   9  169.58    5.70
   8   4  -9  165.48    5.30
   8  -4   9  166.28    5.40
  -8  -4  -9  155.98    4.90
  -8   4   9  163.48    5.00
  -8  -5   9   18.30    1.90
  -8  -5   9   15.30    2.20
   8  -5  -9   17.20    2.10
   8  -5  -9   20.10    2.50
   8   5   9   22.30    2.50
  -8   5  -9   19.40    2.30
  -8  -5  -9   18.40    2.00
  -8   5   9   20.10    2.00
   8   5  -9   16.90    1.80
   8  -5   9   20.40    2.10
   8  -6  -9  128.89    6.10
   8  -6  -9  144.59    5.10
  -8  -6   9  152.58    6.20
   8   6   9  140.19    5.80
  -8   6  -9  147.79    5.90
  -8  -6   9  147.29    4.90
   8   6  -9  150.98    5.30
   8  -6   9  143.19    5.10
  -8  -6  -9  146.39    5.00
  -8   6   9  141.39    4.90
   8   7   9   67.69    4.30
   8  -7  -9   72.89    5.00
  -8  -7   9   68.79    3.50
  -8   7  -9   65.19    4.30
  -8  -7  -9   69.79    3.50
   8   7  -9   75.49    3.70
  -8   7   9   67.39    3.30
   8  -7   9   65.39    3.40
   8   7  -9   66.89    4.30
  -8  -8   9   35.10    2.80
  -9   0   9    1.40    0.90
  -9   0  -9    1.50    0.80
   9   0   9    1.40    1.00
   9   0  -9    1.30    0.90
   9   1   9   24.50    2.00
  -9  -1   9   25.30    1.80
   9   1   9   25.90    1.90
  -9   1  -9   24.60    1.80
  -9   1  -9   24.00    1.60
   9  -1  -9   24.40    2.10
  -9  -1  -9   26.50    1.80
   9   1  -9   25.20    2.00
   9  -1   9   24.60    2.10
  -9   1   9   23.90    1.80
   9  -2  -9  415.76   11.30
  -9   2  -9  427.76   11.10
   9   2   9  456.45   11.20
   9  -2  -9  429.26   11.30
   9   2   9  436.86   10.90
  -9  -2   9  427.96   10.20
  -9   2  -9  450.35   10.00
   9  -2   9  441.56   11.10
  -9  -2  -9  453.35   10.30
  -9   2   9  438.86   10.40
   9   2  -9  422.36   11.20
   9   3   9   75.69    3.30
   9  -3  -9   71.49    3.50
  -9   3  -9   75.09    2.90
  -9   3  -9   85.49    3.60
  -9  -3   9   74.59    3.20
   9   3   9   79.89    3.60
   9  -3  -9   79.59    3.90
  -9  -3  -9   81.89    3.30
  -9   3   9   68.69    3.10
   9  -3   9   80.19    3.60
   9   3  -9   69.49    3.40
   9   4   9    0.10    1.10
  -9   4  -9    2.80    1.30
   9  -4  -9    1.70    1.40
   9  -4  -9   -0.40    1.00
  -9  -4   9    0.00    1.00
  -9  -4  -9    1.20    1.20
   9   4  -9    0.50    0.90
  -9   4   9    1.80    1.00
   9  -4   9   -0.80    1.00
   9  -5  -9   18.10    2.20
  -9  -5   9   20.40    2.20
   9  -5  -9   19.60    2.80
   9   5   9   20.10    2.60
  -9   5  -9   22.80    2.60
   9   5  -9   21.30    2.30
  -9   5   9   20.10    2.00
  -9  -5  -9   21.30    2.40
   9  -5   9   21.60    2.40
  -9   6  -9  100.89    4.90
   9  -6  -9   97.29    5.50
   9  -6  -9   99.59    4.40
   9   6   9  106.19    5.10
  -9  -6   9  111.39    4.30
   9  -6   9  104.59    4.30
  -9  -6  -9  109.09    4.30
   9   6  -9  100.89    4.40
   9   6  -9  103.39    5.30
  -9   6   9  100.79    4.10
  -9  -7   9   71.59    3.60
   9  -7   9   67.59    3.90
  -9   7   9   68.79    3.50
  10   0  -9    3.80    1.20
  10   0   9    2.20    1.20
 -10   0   9    1.20    0.90
 -10   0  -9    2.00    1.00
  10   1   9   50.59    2.90
  10  -1  -9   50.69    3.00
 -10  -1   9   49.40    2.60
 -10   1  -9   54.19    2.60
  10  -1   9   52.09    3.00
  10   1  -9   53.79    3.00
 -10   1   9   49.00    2.60
 -10  -1  -9   50.69    2.60
  10   2   9    3.90    1.20
 -10   2  -9    2.10    0.90
 -10   2  -9    3.40    1.10
 -10  -2   9    2.00    1.10
  10  -2  -9    1.10    1.20
  10  -2   9    1.70    1.10
  10   2  -9    2.10    1.20
 -10  -2  -9    1.40    1.00
 -10   2   9    0.70    1.00
  10   3   9   17.10    2.10
  10  -3  -9   21.30    2.50
  10   3   9   21.90    2.20
  10  -3  -9   20.10    2.40
 -10  -3   9   23.20    2.20
 -10   3  -9   22.90    1.80
 -10   3  -9   18.30    2.10
  10  -3   9   20.20    2.20
  10   3  -9   22.00    2.50
  10   3  -9   16.50    2.00
 -10  -3  -9   19.40    2.00
 -10   3   9   25.20    2.40
  10  -4  -9   22.10    2.80
 -10  -4   9   25.90    2.20
  10   4   9   28.10    2.60
  10  -4  -9   26.00    2.60
 -10   4  -9   25.70    2.70
  10  -4   9   22.00    2.30
  10   4  -9   25.60    2.60
  10   4  -9   26.20    2.80
 -10  -4  -9   23.80    2.30
 -10   4   9   25.50    2.10
  10   5   9    2.40    1.50
  10  -5  -9    4.30    1.80
  10  -5  -9    0.50    1.30
 -10  -5   9    4.00    1.50
 -10   5  -9    4.80    1.60
  10   5  -9    3.70    1.40
 -10  -5  -9    2.90    1.50
 -10   5   9    3.50    1.30
  10   5  -9    4.00    1.80
  10  -5   9    1.70    1.40
 -10  -6   9   92.19    4.10
  10   6   9   84.39    4.80
  10  -6  -9   91.79    4.30
  10  -6  -9   76.39    4.90
 -10   6  -9   82.79    4.70
 -10   6   9   91.99    4.10
  10  -6   9   88.19    4.30
  10   6  -9   86.79    5.20
  10   6  -9   87.79    4.40
  11   0  -9    2.60    1.50
 -11   0  -9    1.40    1.00
  11   0   9    1.40    1.30
 -11   0   9    2.20    1.20
 -11   1  -9    1.30    1.00
 -11  -1   9    2.20    1.20
  11   1   9   -1.70    1.10
  11  -1  -9    0.00    1.30
 -11  -1  -9    3.70    1.30
  11  -1   9    3.20    1.30
  11   1  -9    0.30    1.30
 -11   1   9    0.80    0.90
 -11   2  -9   64.19    3.00
 -11  -2   9   60.89    3.10
  11   2   9   61.89    3.40
  11  -2  -9   59.19    3.60
 -11  -2  -9   58.79    3.10
 -11   2   9   61.69    3.10
  11  -2   9   63.99    3.40
  11   2  -9   65.99    3.70
 -11   3  -9   75.09    3.80
  11  -3  -9   72.29    4.00
 -11  -3   9   74.09    3.50
  11  -3   9   74.69    3.90
 -11  -3  -9   78.89    3.70
  11   3  -9   72.39    4.00
 -11   3   9   71.59    3.40
  11  -4  -9    5.30    1.60
 -11  -4   9    8.00    1.70
 -11   4  -9    6.80    1.70
  11   4   9    7.00    1.80
 -11  -4  -9    6.20    1.70
 -11   4   9    5.30    1.80
  11  -4   9    6.40    1.80
 -11   4   9    5.50    1.30
  11   4  -9    5.70    1.70
 -11  -5   9   31.40    2.80
  11   5   9   34.50    3.50
 -11   5  -9   32.30    2.90
  11  -5  -9   33.90    3.00
 -11   5   9   31.10    3.40
 -11   5   9   30.80    2.60
  11   5  -9   35.30    3.30
  11   5  -9   31.60    3.00
  12   0  -9    3.80    1.60
  12   0   9    3.50    1.60
 -12   0  -9    3.30    1.30
 -12   0   9    2.50    1.20
 -12   1  -9    0.30    1.10
 -12  -1   9   -1.00    1.00
  12   1   9    2.30    1.50
  12  -1  -9   -0.90    1.20
 -12  -1  -9    0.80    1.10
  12  -1   9    1.80    1.50
 -12   1   9    1.40    1.20
  12   1  -9    1.80    1.30
 -12   2  -9  124.49    4.60
 -12  -2   9  128.49    4.90
  12  -2  -9  136.59    5.70
  12   2   9  128.79    5.30
 -12   2   9  129.49    4.90
 -12  -2  -9  131.69    4.90
  12  -2   9  129.39    5.40
  12   2  -9  129.59    5.50
 -12  -3   9    5.70    1.60
  12  -3  -9    4.90    1.80
  12  -3   9    3.10    1.50
 -12  -3  -9    4.10    1.60
  12   3  -9    4.50    1.60
 -12   3   9    7.40    1.70
 -12   4  -9   76.89    4.20
 -13   0  -9    1.10    1.20
  13   0   9    0.10    1.40
  13   1   9   41.90    3.30
 -13   1  -9   41.90    2.80
 -13  -1  -9   36.30    2.90
  13   2   9    5.00    2.00
   0   0 -10    2.70    0.40
   0   0  10    1.40    0.40
   0   0  10    3.20    0.30
   0  -1  10    0.00    0.20
   0  -1 -10    0.00    0.20
   0  -1 -10   -0.30    0.20
   0   1  10    0.80    0.40
   0  -1  10    0.20    0.10
   0  -1  10    0.10    0.30
   0  -1 -10    0.20    0.10
   0   1 -10   -0.10    0.20
   0   2  10  377.76    8.60
   0  -2  10  382.06    7.50
   0   2 -10  383.36    8.60
   0  -2 -10  383.56    8.70
   0  -2 -10  377.16    7.80
   0  -2  10  378.56    8.70
   0  -2 -10  409.56    7.90
   0  -2  10  371.46    8.30
   0  -3  10    0.20    0.30
   0  -3 -10    0.00    0.20
   0  -3 -10   -0.30    0.30
   0   3 -10    0.00    0.30
   0  -3  10   -0.10    0.40
   0  -3  10    0.00    0.20
   0  -3 -10    0.20    0.50
   0   3  10    0.60    0.40
   0   4 -10   76.89    2.70
   0  -4  10   74.89    2.80
   0  -4 -10   74.99    1.90
   0   4  10   74.39    2.70
   0  -4 -10   82.49    2.90
   0  -4  10   73.29    2.40
   0  -4  10   76.99    2.00
   0  -4 -10   73.89    2.30
   0  -5 -10    1.00    0.60
   0  -5 -10    1.00    0.30
   0   5 -10    1.70    0.70
   0   5  10    1.20    0.70
   0  -5 -10    0.70    0.80
   0  -5  10    0.20    0.70
   0  -5  10    1.70    0.60
   0  -5  10    1.80    0.50
   0  -6 -10   96.39    4.00
   0   6 -10   94.69    3.60
   0   6  10  100.19    3.70
   0  -6  10  100.19    3.10
   0  -6 -10   99.09    3.20
   0  -6  10  102.09    2.80
   0  -6  10  100.39    3.90
   0  -7 -10    0.20    1.00
   0   7 -10    0.40    0.90
   0  -7  10   -0.20    1.00
   0   7  10   -0.10    0.90
   0  -7  10   -0.50    0.60
   0  -7 -10    0.10    0.80
   0  -8 -10  233.08    8.00
   0   8 -10  241.68    6.50
   0  -8  10  239.58    7.80
   0  -8 -10  234.48    6.40
   0   9  10   -1.90    1.00
   0   9 -10   -0.20    0.90
  -1   0 -10   78.39    2.30
  -1   0  10   77.49    2.20
  -1   0  10   79.79    2.00
   1   0 -10   79.29    2.10
  -1   0 -10   81.69    1.90
   1   0 -10   79.89    2.30
   1   0  10   80.99    2.10
   1   0  10   92.59    2.40
   1  -1 -10  154.58    3.50
  -1   1 -10  157.48    3.80
  -1  -1  10  153.88    3.80
   1   1  10  163.78    3.30
   1   1  10  155.38    3.90
  -1  -1  10  155.68    3.20
  -1   1  10  147.39    3.40
  -1  -1 -10  153.18    3.80
   1   1 -10  150.48    3.60
   1  -1  10  150.68    3.70
   1  -1  10  157.38    3.60
   1   1 -10  160.48    3.70
  -1   1  10  162.28    3.70
  -1  -1 -10  156.58    3.40
  -1   2 -10  467.95   10.70
   1  -2 -10  478.35   10.80
   1   2  10  464.85   10.70
  -1   2 -10  499.15    9.20
  -1  -2  10  459.15   10.70
   1  -2 -10  472.55   10.00
  -1  -2  10  474.45    9.40
  -1   2  10  470.45    9.70
  -1   2  10  485.15   10.40
   1  -2  10  476.65   10.50
  -1  -2 -10  479.55    9.70
   1   2 -10  492.45   10.40
   1  -2  10  481.25   10.30
  -1  -2 -10  488.05   10.70
   1   2 -10  463.05   10.20
  -1  -3  10    6.90    0.90
   1   3  10    8.50    1.00
  -1  -3  10    9.20    0.60
   1   3  10    8.50    0.40
   1  -3 -10    9.30    1.00
  -1   3 -10    7.50    0.50
  -1   3 -10    7.70    0.90
   1  -3 -10    7.40    0.50
   1  -3  10    7.90    0.90
   1   3 -10    7.90    0.70
  -1   3  10    8.30    0.80
   1   3 -10    7.40    0.60
  -1  -3 -10    6.70    0.80
  -1  -3 -10    6.50    0.70
   1  -3  10    8.00    0.80
   1   4  10   19.40    1.30
   1   4  10   19.40    0.70
   1  -4 -10   20.90    0.90
  -1   4 -10   19.90    1.30
  -1  -4  10   20.10    0.90
   1  -4 -10   19.20    1.10
   1  -4 -10   21.90    1.50
  -1  -4  10   19.40    1.40
   1   4 -10   20.90    1.10
   1  -4  10   20.20    1.20
   1  -4  10   20.40    1.40
  -1  -4 -10   18.40    1.10
  -1   4  10   19.80    1.20
   1   4 -10   19.90    1.10
  -1  -4 -10   21.20    1.40
  -1  -5  10    5.30    1.20
  -1  -5  10    5.70    0.70
   1  -5 -10    4.70    1.10
  -1   5 -10    6.60    1.10
   1   5  10    4.80    1.00
   1  -5 -10    4.00    0.70
   1  -5 -10    6.40    0.60
   1   5 -10    4.30    0.80
  -1   5  10    5.30    0.90
   1   5 -10    5.70    0.70
  -1  -5 -10    3.80    0.90
   1  -5  10    5.30    1.10
   1  -5  10    4.80    0.80
  -1  -5 -10    6.60    0.90
   1  -6 -10   58.19    3.00
   1   6  10   59.19    2.80
  -1  -6  10   60.29    2.10
  -1  -6  10   56.69    3.00
  -1   6 -10   57.89    2.80
  -1   6  10   62.59    2.70
  -1  -6 -10   59.59    2.30
   1   6 -10   60.49    2.30
   1  -6  10   59.49    2.40
  -1  -6 -10   57.89    2.90
   1  -6  10   55.99    2.80
   1   6 -10   60.19    2.60
  -1  -7  10    4.30    1.40
  -1   7 -10    4.60    1.20
   1   7  10    6.00    1.30
   1  -7 -10    4.80    1.60
  -1   7  10    6.80    1.30
  -1  -7 -10    2.70    1.20
   1  -7  10    5.40    1.00
   1   7 -10    4.80    1.00
  -1  -7 -10    4.80    1.10
   1  -7  10    4.90    1.40
   1  -8 -10    7.20    2.00
  -1  -8  10    9.70    1.90
   1   8  10   11.80    1.80
  -1   8 -10    6.10    1.50
  -1  -8 -10   10.10    1.50
   1  -8  10    9.00    1.30
  -1   8  10    9.90    1.50
   1   8 -10    9.30    1.40
   1  -9 -10   10.50    2.40
  -1  -9  10    8.10    2.20
  -1  -9 -10    8.10    1.60
  -1   9  10   10.10    1.70
  -2   0  10   34.10    1.20
   2   0  10   33.80    1.30
  -2   0 -10   34.20    1.20
  -2   0  10   32.40    1.10
   2   0 -10   34.00    1.10
  -2   0 -10   32.90    1.00
   2   0 -10   35.00    1.20
   2   0  10   34.20    1.10
   2   1  10 1491.65   31.00
  -2   1 -10 1522.05   31.50
   2   1  10 1484.55   31.20
  -2   1 -10 1507.85   28.90
  -2  -1  10 1476.55   28.50
  -2  -1  10 1469.95   31.20
   2  -1 -10 1529.05   31.50
   2  -1 -10 1514.75   30.60
   2  -1  10 1451.45   30.80
   2   1 -10 1517.25   32.00
  -2   1  10 1497.85   31.50
   2  -1  10 1435.96   30.60
  -2  -1 -10 1434.46   28.60
  -2  -1 -10 1456.65   31.30
   2   1 -10 1493.05   31.00
  -2   1  10 1455.95   28.70
  -2  -2  10   14.20    1.10
   2  -2 -10   15.00    1.00
   2   2  10   14.40    1.00
   2   2  10   14.20    0.60
   2  -2 -10   13.20    0.70
  -2  -2  10   12.80    0.70
  -2   2 -10   13.00    0.90
  -2   2 -10   14.30    0.50
   2   2 -10   15.00    0.60
  -2   2  10   15.10    0.80
   2  -2  10   13.90    0.80
  -2  -2 -10   13.70    0.80
  -2   2  10   13.30    0.80
  -2  -2 -10   13.30    0.80
   2  -2  10   14.00    0.90
   2   2 -10   14.60    0.80
  -2  -3  10  131.59    4.10
   2  -3 -10  137.49    3.40
  -2   3 -10  135.79    4.00
   2  -3 -10  136.99    4.10
  -2   3 -10  138.69    3.00
   2   3  10  135.09    4.00
  -2  -3  10  137.69    3.30
   2   3  10  142.09    3.10
  -2  -3 -10  137.89    3.40
   2   3 -10  138.99    3.30
  -2   3  10  139.79    3.50
   2   3 -10  134.89    3.50
  -2  -3 -10  135.19    3.70
   2  -3  10  132.79    3.60
   2  -3  10  134.19    3.70
  -2   3  10  141.29    3.60
   2  -4 -10  169.18    5.20
  -2   4 -10  172.08    5.00
   2   4  10  167.78    5.00
  -2   4 -10  169.08    3.90
   2   4  10  174.38    3.90
  -2  -4  10  171.58    5.20
  -2  -4  10  175.18    4.10
   2  -4 -10  172.38    4.20
  -2   4  10  172.18    4.40
   2   4 -10  166.98    4.30
   2  -4  10  169.28    4.50
  -2  -4 -10  165.68    4.20
   2   4 -10  174.68    4.40
   2  -4  10  172.58    4.70
  -2   4  10  177.28    4.50
  -2  -4 -10  174.88    4.70
  -2  -5  10   20.40    1.90
   2   5  10   19.80    1.60
  -2   5 -10   22.70    1.10
   2  -5 -10   21.30    1.10
  -2  -5  10   21.40    1.20
  -2   5 -10   23.20    1.80
   2  -5 -10   25.20    1.90
   2   5 -10   23.60    1.30
  -2   5  10   22.20    1.50
   2  -5  10   21.00    1.50
  -2   5  10   21.60    1.40
   2  -5  10   22.00    1.30
   2   5 -10   24.60    1.30
  -2  -5 -10   21.60    1.30
  -2  -5 -10   22.90    1.60
  -2  -6  10   28.90    2.30
   2   6  10   33.70    2.30
   2  -6 -10   30.40    2.50
  -2   6 -10   31.00    2.10
  -2  -6  10   28.60    1.50
  -2   6  10   31.30    1.90
   2  -6  10   29.40    2.10
   2  -6  10   34.60    1.80
   2   6 -10   34.50    1.70
  -2  -6 -10   28.60    2.10
  -2  -6 -10   30.50    1.80
   2  -7 -10   30.20    3.00
   2   7  10   32.20    2.50
  -2  -7  10   29.90    2.70
  -2   7 -10   32.70    2.50
   2  -7  10   35.70    2.00
  -2  -7 -10   30.80    1.90
   2   7 -10   30.80    1.80
  -2   7  10   29.60    2.00
  -2   8 -10   22.70    2.50
   2   8  10   26.50    2.60
  -2  -8  10   25.00    2.90
   2  -8 -10   23.80    3.00
   2   8 -10   22.40    1.80
  -2   8  10   23.50    2.20
   2  -8  10   22.50    1.80
  -2  -8 -10   21.80    1.90
   2   9  10   88.09    4.40
  -2  -9  10   85.19    4.90
   2  -9 -10   72.19    5.10
  -2   9  10   85.49    3.80
  -2  -9 -10   82.89    3.60
   2  -9  10   86.69    3.50
  -3   0 -10  169.38    3.80
   3   0  10  168.48    4.10
   3   0 -10  172.88    4.20
   3   0 -10  176.98    4.20
  -3   0  10  172.88    4.20
  -3   0 -10  176.98    4.30
  -3   0  10  171.48    3.90
   3   0  10  175.38    4.30
  -3   1 -10  502.65   11.30
  -3  -1  10  492.65   10.10
  -3   1 -10  508.65    9.90
   3   1  10  503.55   10.70
   3   1  10  497.35   11.30
   3  -1 -10  487.65   11.30
  -3  -1  10  492.55   11.20
   3  -1 -10  504.75   10.90
  -3   1  10  496.35   10.30
   3  -1  10  503.35   10.80
   3   1 -10  494.75   10.90
  -3  -1 -10  497.65   10.10
  -3   1  10  515.35   10.70
   3   1 -10  531.05   10.80
  -3  -1 -10  503.05   11.10
   3  -1  10  498.25   10.90
   3  -2 -10  243.78    6.40
  -3   2 -10  249.28    6.30
   3  -2 -10  243.28    5.90
   3   2  10  252.37    5.60
   3   2  10  247.48    6.30
  -3   2 -10  251.37    5.20
  -3  -2  10  252.37    6.40
  -3  -2  10  253.27    5.40
  -3  -2 -10  253.37    5.60
   3  -2  10  245.18    5.90
   3   2 -10  262.97    5.50
  -3  -2 -10  248.98    5.90
  -3   2  10  245.18    5.60
   3  -2  10  248.18    5.70
   3   2 -10  247.48    5.90
  -3   2  10  257.57    5.50
  -3  -3  10  163.98    4.80
   3   3  10  163.48    3.80
  -3   3 -10  164.48    4.70
  -3   3 -10  161.18    3.60
   3   3  10  162.68    4.70
  -3  -3  10  155.88    3.80
   3  -3 -10  159.38    4.10
   3  -3 -10  160.78    4.80
  -3   3  10  162.68    3.80
  -3  -3 -10  154.78    4.00
   3  -3  10  161.98    4.10
   3   3 -10  166.88    3.70
  -3  -3 -10  164.78    4.20
  -3   3  10  159.08    4.10
   3   3 -10  160.18    4.10
   3  -3  10  159.88    4.20
  -3   4 -10   28.50    1.80
  -3  -4  10   29.50    1.40
   3   4  10   28.20    1.90
   3  -4 -10   28.80    1.40
   3  -4 -10   31.40    2.00
  -3  -4  10   30.40    2.00
   3   4  10   29.50    1.10
  -3   4 -10   28.50    1.20
  -3   4  10   32.70    1.60
  -3  -4 -10   31.10    1.50
   3  -4  10   28.20    1.50
  -3   4  10   28.20    1.30
   3   4 -10   26.30    1.40
   3  -4  10   29.40    1.50
  -3  -4 -10   30.00    1.50
   3  -5 -10    7.80    0.90
   3  -5 -10    6.80    1.40
   3   5  10    5.00    1.10
  -3  -5  10    6.20    0.90
  -3   5 -10    8.30    0.90
  -3  -5  10    7.70    1.40
  -3   5 -10    7.00    1.30
  -3  -5 -10    7.80    1.10
  -3   5  10    8.20    1.10
   3  -5  10    6.90    1.10
  -3  -5 -10    7.70    1.10
   3   5 -10    8.90    1.00
   3  -5  10    6.00    0.90
  -3  -6  10  180.68    4.60
   3   6  10  178.38    5.80
   3  -6 -10  171.98    6.10
  -3   6 -10  179.48    5.90
  -3  -6  10  177.28    6.00
  -3  -6 -10  174.08    4.80
  -3   6  10  176.78    5.00
   3  -6  10  175.88    5.00
   3   6 -10  174.48    4.90
  -3  -7  10   85.29    2.90
   3   7  10   85.19    3.90
   3  -7 -10   89.29    4.40
  -3  -7  10   85.49    4.20
  -3   7 -10   81.39    4.00
  -3   7  10   82.09    3.30
   3   7 -10   77.09    3.00
   3  -7  10   80.69    3.20
  -3  -7 -10   77.59    3.10
  -3   8 -10    6.10    1.70
   3   8  10    8.00    1.80
  -3  -8  10    8.70    2.00
   3  -8 -10    5.80    1.90
  -3   8  10    6.50    1.40
   3  -8  10    6.50    1.30
  -3  -8 -10    8.30    1.50
   3   8 -10    7.90    1.30
  -3   9 -10   15.40    2.30
   3  -9 -10   12.80    2.60
  -3  -9  10   19.00    2.90
   3   9  10   18.70    2.60
   3  -9  10   19.50    2.00
  -3   9  10   16.70    2.00
  -3  -9 -10   16.20    1.90
   4   0  10  342.97    7.90
  -4   0  10  340.87    7.40
   4   0 -10  350.76    8.00
  -4   0  10  342.67    7.90
   4   0 -10  347.47    8.00
  -4   0 -10  348.67    7.20
   4   0  10  346.57    8.00
  -4   0 -10  350.46    8.00
  -4   1 -10   23.80    0.90
   4   1  10   25.50    1.40
  -4  -1  10   24.10    1.30
   4  -1 -10   22.20    1.20
  -4  -1  10   23.20    1.10
   4   1  10   23.30    1.10
   4  -1 -10   23.20    1.20
  -4   1 -10   23.20    1.30
  -4   1  10   23.20    0.90
   4  -1  10   25.00    1.10
  -4  -1 -10   23.20    1.10
   4  -1  10   25.90    1.30
   4   1 -10   24.00    1.20
  -4   1  10   24.20    1.20
  -4  -1 -10   22.10    1.10
   4   1 -10   22.80    0.90
   4   2  10  340.57    7.70
   4   2  10  324.57    8.30
   4  -2 -10  354.86    8.50
   4  -2 -10  333.87    8.00
  -4   2 -10  333.87    8.40
  -4  -2  10  334.87    8.40
  -4  -2  10  344.27    7.40
  -4   2 -10  347.87    7.10
   4   2 -10  340.77    7.90
   4  -2  10  349.07    7.60
  -4  -2 -10  342.07    7.90
  -4   2  10  347.77    7.60
  -4  -2 -10  342.67    7.50
   4   2 -10  351.26    7.30
   4  -2  10  342.67    8.00
  -4   2  10  348.77    7.40
  -4   3 -10  376.76    7.70
   4  -3 -10  358.76    8.50
  -4  -3  10  370.26    9.30
  -4  -3  10  364.96    7.90
   4   3  10  370.16    8.20
   4   3  10  371.66    9.10
  -4   3 -10  355.36    9.10
   4  -3 -10  379.46    9.40
  -4  -3 -10  359.96    8.10
   4   3 -10  365.26    8.50
  -4   3  10  355.36    8.10
  -4  -3 -10  369.26    8.40
   4  -3  10  371.06    8.30
   4  -3  10  364.36    8.60
  -4  -4  10   20.40    1.70
   4   4  10   18.80    1.00
   4  -4 -10   17.90    1.20
  -4  -4  10   18.90    1.20
   4  -4 -10   19.80    1.70
  -4   4 -10   17.80    1.60
  -4   4 -10   18.60    1.00
   4   4  10   19.30    1.60
   4  -4  10   18.70    1.30
  -4  -4 -10   19.30    1.30
  -4  -4 -10   21.60    1.20
   4  -4  10   17.80    1.20
  -4   4  10   19.50    1.30
   4   4 -10   18.70    1.20
   4   5  10   20.30    1.90
  -4  -5  10   18.10    1.40
  -4  -5  10   18.70    2.00
  -4   5 -10   18.10    1.80
   4  -5 -10   16.80    1.30
   4  -5 -10   18.50    2.10
   4   5 -10   17.00    1.30
   4  -5  10   20.10    1.40
  -4  -5 -10   20.20    1.50
  -4   5  10   19.80    1.50
  -4   6 -10  222.28    7.00
  -4  -6  10  212.88    7.10
  -4  -6  10  222.78    5.60
   4   6  10  210.48    6.80
   4  -6 -10  201.38    7.10
   4  -6  10  220.68    6.00
  -4   6  10  212.48    5.90
   4   6 -10  217.98    5.90
  -4  -6 -10  225.28    5.80
   4   7  10  102.29    4.40
  -4  -7  10  105.19    5.00
  -4  -7  10  106.59    3.50
   4  -7 -10   97.69    4.80
  -4   7 -10  101.39    4.60
  -4   7  10  101.79    3.70
   4  -7  10   97.89    3.60
  -4  -7 -10   99.19    3.60
   4   7 -10  106.89    3.70
  -4   8 -10   54.39    3.50
   4   8  10   50.59    3.30
  -4  -8  10   52.99    3.70
   4  -8 -10   53.79    3.90
   4   8 -10   52.79    2.60
  -4  -8 -10   50.79    2.70
  -4   8  10   54.09    2.90
   4  -8  10   50.99    2.70
  -4   9 -10   10.10    2.20
  -4  -9  10    3.90    1.90
   4  -9 -10    3.10    2.10
   4   9  10    6.10    2.00
  -4   9  10    6.80    1.60
  -4  -9 -10    8.40    1.60
   4  -9  10    7.30    1.50
  -5   0 -10  105.29    3.00
  -5   0 -10  106.29    2.80
  -5   0  10   99.29    2.90
   5   0 -10  106.09    3.10
   5   0  10  104.79    3.10
  -5   0  10  105.09    3.00
   5   0  10  104.49    3.10
   5   0 -10  102.39    3.20
   5   1  10   19.00    1.10
   5   1  10   21.80    1.40
  -5  -1  10   16.80    1.00
   5  -1 -10   17.40    1.20
  -5   1 -10   17.00    1.20
  -5  -1  10   16.20    1.20
  -5   1 -10   19.30    1.00
   5  -1 -10   15.90    1.20
  -5   1  10   18.40    1.10
   5   1 -10   17.10    0.90
  -5  -1 -10   18.80    1.00
   5   1 -10   18.40    1.20
  -5   1  10   16.70    0.90
  -5  -1 -10   19.00    1.10
   5  -1  10   18.90    1.10
   5  -1  10   18.80    1.20
  -5  -2  10    1.00    0.70
   5   2  10    2.90    0.60
  -5   2 -10    1.60    0.70
  -5  -2  10    1.80    0.60
   5  -2 -10    2.30    0.60
   5   2  10    3.40    0.80
  -5   2 -10    1.20    0.50
   5  -2 -10    1.10    0.70
   5  -2  10    2.10    0.40
  -5  -2 -10    2.50    0.50
   5  -2  10    2.90    0.80
   5   2 -10    4.00    0.80
  -5   2  10    2.50    0.60
  -5  -2 -10    2.30    0.70
   5   3  10  217.28    5.30
   5  -3 -10  216.48    5.70
  -5   3 -10  209.98    6.10
   5  -3 -10  212.98    6.30
  -5  -3  10  215.88    5.20
  -5  -3  10  223.18    6.30
  -5   3 -10  220.78    5.00
   5   3  10  205.58    6.00
   5   3 -10  220.78    5.60
  -5  -3 -10  213.58    5.30
  -5  -3 -10  211.28    5.30
  -5   3  10  208.48    5.30
   5  -3  10  216.28    5.70
   5  -3  10  214.58    5.10
  -5   4 -10    4.70    0.70
  -5  -4  10    2.70    1.10
   5   4  10    3.50    1.00
   5  -4 -10    4.30    0.90
  -5  -4  10    2.20    0.70
   5  -4 -10    3.60    1.20
   5   4  10    3.90    0.70
  -5   4 -10    4.50    1.10
  -5  -4 -10    2.20    0.90
   5  -4  10    3.60    0.90
   5   4 -10    3.40    0.80
  -5   4  10    4.40    0.90
  -5  -5  10  102.99    3.30
   5  -5 -10  105.79    3.50
   5  -5 -10  100.49    4.40
   5   5  10  103.79    4.10
  -5  -5  10   98.39    4.30
  -5   5 -10  106.89    4.20
   5   5 -10  104.49    3.50
   5  -5  10  104.19    3.50
  -5  -5 -10   98.59    3.40
  -5   5  10  101.79    3.40
  -5  -6  10   34.70    2.70
   5  -6 -10   33.80    2.00
  -5   6 -10   38.40    2.80
  -5  -6  10   34.80    2.00
   5  -6 -10   37.80    2.90
   5   6  10   41.80    2.70
  -5   6  10   37.30    2.10
   5   6 -10   37.90    2.10
  -5  -6 -10   33.90    2.10
   5  -6  10   36.90    2.20
  -5   7 -10  125.29    5.30
  -5  -7  10  122.69    5.50
   5   7  10  121.79    5.10
   5  -7 -10  118.79    5.50
  -5  -7  10  126.79    4.10
   5   7 -10  125.29    4.30
  -5   7  10  124.29    4.30
  -5  -7 -10  119.79    4.10
   5  -7  10  126.99    4.30
   5  -8 -10   15.60    2.70
  -5  -8  10   18.60    2.90
  -5   8 -10   17.20    2.60
   5   8  10   14.10    2.40
   5   8 -10   18.20    1.90
  -5   8  10   21.90    2.20
   5  -8  10   19.10    2.00
  -5  -8 -10   15.10    1.80
  -5   9  10    0.50    1.20
   5  -9  10    1.70    1.20
   6   0 -10   78.39    2.80
  -6   0 -10   77.09    2.40
   6   0  10   76.69    2.70
   6   0 -10   78.59    2.60
  -6   0  10   76.39    2.50
  -6   0  10   74.69    2.50
   6   0  10   78.29    2.60
  -6   0 -10   72.79    2.50
   6   1  10   75.89    2.70
   6  -1 -10   77.99    2.90
  -6   1 -10   80.99    2.80
  -6  -1  10   76.89    2.60
   6  -1 -10   82.99    3.00
   6   1  10   78.69    2.80
  -6   1 -10   78.89    2.40
  -6  -1  10   78.59    2.90
  -6   1  10   80.89    2.60
  -6   1  10   81.39    2.40
  -6  -1 -10   80.79    2.50
   6  -1  10   81.39    2.50
  -6  -1 -10   79.79    2.50
   6   1 -10   80.49    2.90
   6  -1  10   78.29    2.80
   6  -2 -10   48.40    2.40
  -6  -2  10   48.70    1.90
  -6   2 -10   52.29    1.80
  -6  -2  10   47.90    2.40
   6   2  10   55.19    2.10
   6   2  10   52.09    2.30
   6  -2 -10   53.69    2.30
  -6   2 -10   51.89    2.40
  -6   2  10   50.89    2.10
   6  -2  10   49.99    1.60
   6  -2  10   56.29    2.30
  -6  -2 -10   47.90    1.80
   6   2 -10   50.09    2.20
  -6  -2 -10   51.79    2.10
   6   3  10  481.05   11.90
  -6   3 -10  500.65   10.30
   6  -3 -10  485.75   12.20
   6  -3 -10  485.95   11.40
   6   3  10  473.85   11.00
  -6  -3  10  478.25   10.50
  -6  -3  10  488.65   12.10
  -6   3 -10  491.95   12.00
   6  -3  10  486.65   11.40
  -6   3  10  483.85   10.70
   6   3 -10  477.25   11.30
  -6  -3 -10  480.25   10.60
  -6  -4  10   64.39    3.30
   6   4  10   69.59    3.30
  -6   4 -10   67.39    2.30
  -6   4 -10   66.79    3.20
   6  -4 -10   63.79    3.30
  -6  -4  10   66.39    2.60
   6  -4 -10   64.09    2.70
  -6   4  10   69.59    2.70
   6  -4  10   68.49    2.90
   6   4 -10   69.09    2.80
  -6  -4 -10   63.59    2.60
   6  -5 -10  137.79    4.40
   6   5  10  143.29    5.10
   6  -5 -10  125.39    5.30
  -6  -5  10  142.99    4.30
  -6   5 -10  140.79    5.20
  -6  -5  10  141.39    5.40
  -6   5  10  135.29    4.30
   6   5 -10  141.39    4.40
  -6  -5 -10  145.89    4.40
   6  -5  10  138.09    4.50
  -6  -6  10   62.09    3.70
  -6   6 -10   68.19    3.70
   6  -6 -10   63.79    2.80
   6   6  10   61.09    3.50
   6  -6 -10   66.89    3.90
  -6  -6  10   66.69    2.90
   6  -6  10   65.59    3.00
  -6  -6 -10   67.29    3.00
  -6   6  10   64.59    2.90
   6   6 -10   66.09    2.90
   6   7  10   34.70    2.90
  -6  -7  10   32.00    3.00
  -6   7 -10   30.90    3.20
   6  -7 -10   34.10    3.20
  -6  -7  10   41.10    2.40
   6  -7  10   29.90    2.20
  -6   7  10   33.70    2.30
   6   7 -10   33.70    2.30
  -6  -7 -10   35.30    2.40
   6  -8 -10   51.09    4.10
  -6   8 -10   55.29    3.90
  -6  -8  10   54.59    4.20
   6   8  10   57.79    3.80
   6  -8  10   55.69    3.00
  -6   8  10   55.69    3.10
  -6  -8 -10   56.69    3.00
  -7   0  10   33.90    1.70
   7   0 -10   34.10    1.70
  -7   0 -10   35.40    1.70
   7   0  10   35.00    1.80
  -7   0 -10   34.50    1.60
   7   0 -10   35.90    2.00
   7   0  10   36.60    1.90
  -7   0  10   33.70    1.70
   7  -1 -10  184.78    5.40
  -7  -1  10  179.68    5.20
  -7  -1  10  174.38    4.70
   7  -1 -10  176.88    5.30
  -7   1 -10  178.48    5.10
   7   1  10  185.48    5.10
  -7   1 -10  181.08    4.50
   7   1  10  188.48    5.20
   7   1 -10  183.38    5.30
  -7  -1 -10  181.38    4.70
   7  -1  10  179.58    4.80
  -7  -1 -10  182.58    4.70
   7  -1  10  175.78    5.20
  -7   1  10  172.68    4.80
  -7  -2  10  116.39    4.10
   7  -2 -10  112.39    4.00
  -7  -2  10  114.99    3.50
  -7   2 -10  108.79    3.90
   7  -2 -10  116.09    4.10
   7   2  10  117.89    3.70
   7   2  10  114.19    4.00
  -7   2 -10  114.69    3.30
  -7   2  10  116.29    3.60
   7   2 -10  112.59    3.80
   7  -2  10  114.99    3.90
  -7  -2 -10  120.79    3.60
  -7   3 -10  155.88    4.10
  -7  -3  10  153.38    4.30
  -7  -3  10  149.79    5.10
   7   3  10  151.08    4.50
   7  -3 -10  155.48    4.80
   7   3  10  148.09    5.00
   7  -3 -10  144.29    5.20
  -7   3 -10  153.98    5.10
   7   3 -10  153.98    4.80
   7  -3  10  161.08    4.90
  -7   3  10  149.79    4.40
  -7  -3 -10  151.88    4.40
   7  -4 -10   -1.20    1.10
  -7  -4  10    0.60    0.90
  -7   4 -10    2.00    0.70
  -7  -4  10    0.90    1.20
  -7   4 -10    0.00    0.90
   7   4  10    0.80    1.10
   7  -4 -10    1.40    1.00
   7   4 -10    0.90    0.90
  -7   4  10    1.00    0.90
   7  -4  10    4.40    1.20
  -7  -4 -10    1.70    1.00
   7   5  10   52.09    3.10
   7  -5 -10   48.70    3.40
   7  -5 -10   51.19    2.60
  -7  -5  10   50.49    3.20
  -7  -5  10   51.99    2.50
  -7   5 -10   50.69    3.10
   7  -5  10   49.99    2.70
  -7  -5 -10   46.00    2.60
  -7   5  10   52.99    2.60
   7   5 -10   51.19    2.70
  -7   6 -10  116.09    5.10
  -7  -6  10  130.39    4.30
   7   6  10  120.79    5.20
   7  -6 -10  125.09    4.40
  -7  -6  10  125.19    5.50
   7  -6 -10  117.99    5.60
  -7   6  10  124.09    4.30
   7  -6  10  126.29    4.50
   7   6 -10  121.09    4.40
  -7  -6 -10  122.99    4.30
   7  -7 -10   49.10    3.80
   7   7  10   54.89    3.60
  -7  -7  10   57.99    3.90
  -7   7 -10   51.89    3.70
  -7  -7  10   54.79    2.90
   7   7 -10   50.09    2.90
   7  -7  10   50.99    3.00
  -7  -7 -10   50.99    2.80
  -7   7  10   53.79    2.90
  -7   8  10    0.50    1.10
   7  -8  10    1.60    1.40
  -7  -8 -10    1.10    1.40
   8   0 -10  145.29    4.80
  -8   0 -10  153.78    4.20
  -8   0  10  143.19    4.30
  -8   0 -10  149.09    4.30
   8   0  10  147.89    4.70
   8   0  10  151.18    4.50
  -8  -1  10  101.49    3.50
  -8   1 -10   96.99    3.50
   8  -1 -10   99.49    3.80
  -8   1 -10   96.39    3.10
   8  -1 -10   93.89    3.60
   8   1  10  102.19    3.60
   8   1  10  108.69    3.70
  -8  -1  10   97.79    3.30
  -8  -1 -10   98.29    3.30
   8   1 -10   98.89    3.80
   8  -1  10   96.89    3.70
  -8   1  10   97.39    3.40
  -8   2 -10   31.90    1.70
   8   2  10   32.50    2.20
   8  -2 -10   28.40    2.00
   8  -2 -10   37.10    2.40
  -8  -2  10   27.90    2.10
  -8   2 -10   28.20    1.90
  -8  -2  10   29.10    1.80
   8   2  10   31.50    2.00
   8  -2  10   29.90    2.00
   8   2 -10   31.10    2.10
  -8   2  10   26.70    1.80
  -8  -2 -10   31.40    1.80
   8  -3 -10   12.60    1.70
   8   3  10   11.20    1.40
  -8  -3  10   12.70    1.50
  -8   3 -10   12.20    1.70
   8  -3 -10   11.00    1.90
  -8  -3  10    8.60    1.60
  -8   3 -10    9.60    1.20
   8   3  10   11.10    1.60
  -8   3  10    9.00    1.30
  -8  -3 -10    9.80    1.50
   8   3 -10    9.40    1.40
   8  -3  10   14.90    1.80
  -8  -4  10   11.90    1.90
   8  -4 -10   11.90    1.70
   8   4  10   14.10    1.90
  -8  -4  10   13.00    1.60
   8  -4 -10    9.90    1.80
  -8   4 -10   14.10    1.90
  -8   4  10   13.10    1.60
  -8  -4 -10   15.10    1.80
   8   4 -10   13.60    1.80
   8  -4  10   16.80    2.00
   8   5  10   16.50    2.20
  -8  -5  10   13.40    1.80
  -8  -5  10   12.40    2.20
   8  -5 -10   14.00    2.30
  -8   5 -10   12.30    2.00
   8  -5 -10   18.60    2.10
  -8  -5 -10   12.90    1.70
   8  -5  10   14.30    1.80
   8   5 -10   14.60    1.80
  -8   5  10   16.90    1.80
  -8  -6  10   51.09    2.80
   8  -6 -10   53.29    3.00
  -8   6 -10   55.79    3.70
   8   6  10   51.49    3.60
  -8  -6  10   49.99    3.70
   8  -6 -10   53.09    3.80
  -8   6  10   52.69    2.80
   8   6 -10   52.09    2.90
   8  -6  10   52.69    3.10
  -8  -6 -10   53.09    3.00
  -8   7 -10   30.50    3.30
   8   7  10   32.50    3.10
  -8  -7  10   34.80    2.60
   8  -7 -10   33.00    4.00
  -8  -7 -10   32.00    2.60
   8  -7  10   32.10    2.60
  -8   7  10   32.40    2.50
   8   7 -10   31.70    2.50
  -9   0 -10   51.49    2.30
   9   0  10   50.59    2.70
  -9   0  10   53.19    2.50
   9   0 -10   53.29    2.90
  -9   1 -10   51.19    2.50
  -9   1 -10   51.49    2.30
   9   1  10   52.19    2.70
  -9  -1  10   51.49    2.50
   9   1  10   51.49    2.70
   9  -1 -10   51.19    2.90
  -9   1  10   52.79    2.50
   9  -1  10   51.39    2.80
  -9  -1 -10   52.09    2.40
   9   1 -10   49.90    2.80
   9   2  10  526.65   12.60
   9  -2 -10  516.25   13.00
  -9  -2  10  533.75   13.00
  -9   2 -10  512.85   12.80
   9  -2 -10  499.95   13.10
  -9   2 -10  525.85   11.50
   9   2  10  525.35   12.90
  -9  -2  10  530.25   11.80
  -9   2  10  521.35   12.00
  -9  -2 -10  521.25   11.80
   9   2 -10  506.45   12.90
   9  -2  10  521.45   12.80
  -9  -3  10    6.50    1.50
   9  -3 -10    5.20    1.50
  -9   3 -10    7.20    1.10
  -9  -3  10    7.80    1.40
   9   3  10    6.70    1.40
   9  -3 -10    7.00    1.50
  -9   3 -10    7.60    1.40
   9   3  10    7.40    1.30
  -9  -3 -10    6.70    1.40
   9   3 -10    8.10    1.50
  -9   3  10    9.90    1.40
   9  -3  10    6.50    1.50
   9  -4 -10    2.90    1.20
  -9  -4  10    1.10    1.30
  -9  -4  10    1.60    1.10
   9   4  10    1.70    1.20
   9  -4 -10    1.80    1.40
  -9   4 -10    1.20    1.20
  -9   4  10    2.40    1.10
  -9  -4 -10    3.10    1.20
   9   4 -10    2.70    1.20
   9  -4  10    1.60    1.20
   9   5  10    1.10    1.20
   9  -5 -10    1.20    1.20
  -9  -5  10    1.80    1.20
  -9   5 -10    3.40    1.40
   9  -5 -10    0.90    1.50
   9   5 -10    2.00    1.20
  -9   5  10   -0.10    0.80
  -9  -5 -10    0.10    1.10
   9  -5  10    0.90    1.20
   9   6  10   13.70    2.30
  -9   6 -10   17.30    2.60
   9  -6 -10   17.70    2.90
  -9  -6  10   16.00    2.10
   9  -6 -10   15.10    2.00
   9  -6  10   17.60    2.30
   9   6 -10   17.10    2.20
  -9   6  10   17.70    2.00
  -9  -6 -10   20.40    2.30
  -9  -7  10   49.90    3.20
  -9   7  10   54.29    3.20
   9   7 -10   47.80    3.40
 -10   0  10    2.20    1.00
  10   0  10    1.80    1.20
  10   0 -10    2.10    1.30
 -10   0 -10    2.90    1.00
  10  -1 -10    0.70    1.20
 -10   1 -10    2.00    0.90
  10   1  10    4.70    1.30
 -10  -1  10    2.10    1.10
  10  -1  10    2.40    1.30
 -10  -1 -10    0.80    1.00
 -10   1  10    3.70    1.10
  10   1 -10    1.60    1.20
 -10   2 -10  365.56    8.90
 -10   2 -10  368.06    9.80
  10  -2 -10  370.06   10.40
  10   2  10  378.46    9.80
 -10  -2  10  367.86    9.20
 -10  -2 -10  362.76    9.10
 -10   2  10  364.56    9.30
  10   2 -10  369.76   10.30
  10  -2  10  375.16   10.00
  10  -3 -10    2.80    1.40
  10   3  10    0.70    1.20
 -10   3 -10    0.30    0.80
  10  -3 -10    0.00    1.20
 -10   3 -10    0.10    1.10
 -10  -3  10    1.10    1.10
  10   3  10    0.80    1.00
  10  -3  10    0.40    1.10
 -10   3  10    1.70    1.10
  10   3 -10    0.30    1.40
 -10  -3 -10    0.30    1.10
  10   3 -10    0.90    1.10
 -10  -4  10    4.50    1.30
  10  -4 -10    6.40    2.00
  10  -4 -10    4.10    1.50
 -10   4 -10    4.60    1.50
  10   4  10    3.20    1.60
  10  -4  10    4.50    1.50
 -10   4  10    6.10    1.40
  10   4 -10    4.70    1.40
 -10  -4 -10    2.80    1.50
  10   4 -10    3.20    1.60
  10  -5 -10    4.40    2.00
  10  -5 -10    1.80    1.50
 -10   5 -10    2.90    1.60
  10   5  10    4.60    1.70
 -10  -5  10    0.90    1.10
 -10  -5 -10    1.80    1.30
 -10   5  10    3.20    1.30
  10   5 -10    2.30    1.20
  10  -5  10    1.50    1.40
  10   5 -10    1.00    1.50
  10   6  10   54.09    3.70
  10  -6 -10   43.10    4.40
  10  -6 -10   49.70    3.30
 -10   6 -10   54.49    3.90
 -10  -6  10   56.09    3.30
  10   6 -10   49.70    4.30
  10  -6  10   48.30    3.40
 -10   6  10   54.99    3.10
  10   6 -10   49.99    3.40
  11   0  10  187.88    6.30
 -11   0 -10  188.58    5.60
  11   0 -10  181.78    6.60
 -11   0  10  192.38    5.90
  11   1  10   13.40    1.90
 -11   1 -10   15.20    1.80
 -11  -1  10   13.20    1.90
  11  -1 -10   10.10    2.00
 -11  -1 -10   11.40    1.60
  11  -1  10   14.90    2.10
  11   1 -10   13.60    2.20
 -11   1  10   10.10    1.50
  11   2  10  161.18    5.80
  11  -2 -10  168.28    6.10
 -11   2 -10  161.58    5.00
 -11  -2  10  159.58    5.30
 -11   2  10  166.68    5.40
  11   2 -10  158.98    6.10
  11  -2  10  166.98    5.80
 -11  -2 -10  163.98    5.40
  11  -3 -10    0.70    1.40
 -11   3 -10    2.20    1.20
 -11  -3  10    2.60    1.30
 -11   3  10    1.50    1.20
  11   3 -10    2.00    1.30
  11  -3  10   -0.30    1.20
 -11  -3 -10    2.50    1.40
  11   4  10   28.20    2.90
 -11   4 -10   24.00    2.60
 -11  -4  10   25.60    2.50
  11  -4 -10   29.20    2.60
  11  -4  10   22.70    2.50
 -11   4  10   26.00    2.50
  11   4 -10   28.10    2.90
 -11  -4 -10   27.10    2.60
 -11   5 -10   12.00    2.30
 -11  -5  10    6.60    1.80
  11  -5 -10    9.40    2.00
  11   5  10    7.50    2.00
  11   5 -10    7.50    2.10
 -11   5  10    8.70    1.70
  11   5 -10   10.20    1.90
 -12   0  10  311.77    8.60
  12   0  10  306.17    9.40
  12   0 -10  316.17    9.80
 -12   0 -10  318.77    8.40
 -12  -1  10   80.19    3.70
  12  -1 -10   86.99    4.60
  12   1  10   82.29    4.20
 -12   1 -10   78.19    3.60
  12  -1  10   79.39    4.20
 -12   1  10   85.59    3.80
  12   1 -10   84.29    4.50
 -12  -1 -10   84.29    3.80
 -12   2 -10  113.29    4.30
  12  -2 -10  118.39    5.30
  12   2  10  108.79    4.80
 -12  -2  10  111.39    4.50
 -12  -2 -10  114.49    4.40
  12  -2  10  112.29    5.00
  12   2 -10  110.19    5.20
 -12   2  10  108.69    4.50
 -12  -3  10   19.40    2.30
  12  -3 -10   14.80    2.30
 -12  -3 -10   18.00    2.40
 -12   3  10   22.00    2.50
  12  -3  10   19.20    2.60
  12   3 -10   17.90    2.50
 -12   4 -10   33.90    3.00
 -13   0 -10    4.00    1.40
  13   0  10    3.80    1.80
 -13   1 -10   43.60    3.20
  13   1  10   45.50    3.40
 -13  -1 -10   38.80    3.00
  13   2  10   15.70    2.50
   0   0 -11   13.30    0.80
   0  -1 -11    1.50    0.40
   0   1 -11   -0.10    0.20
   0  -1 -11   -0.50    0.20
   0  -1  11   -0.10    0.10
   0   1  11    0.00    0.30
   0  -1  11    0.10    0.30
   0  -1  11   -0.10    0.20
   0   2  11 1852.91   39.30
   0  -2 -11 1872.51   39.80
   0  -2  11 1835.32   39.70
   0  -2  11 1879.61   36.20
   0  -2 -11 1902.01   37.00
   0  -2 -11 1973.60   38.60
   0   2 -11 1912.41   40.50
   0  -2  11 1834.22   39.40
   0  -3 -11   -0.50    0.40
   0   3  11   -0.80    0.30
   0  -3  11   -1.00    0.30
   0  -3 -11   -0.40    0.40
   0  -3 -11   -0.50    0.20
   0  -3  11   -0.60    0.20
   0  -3  11   -0.90    0.40
   0   3 -11   -0.70    0.30
   0  -4  11    4.10    0.90
   0   4  11    4.30    0.80
   0  -4  11    5.40    0.70
   0  -4 -11    4.30    0.40
   0   4 -11    3.70    0.70
   0  -4 -11    4.20    0.90
   0  -4 -11    5.10    0.70
   0  -4  11    4.90    0.50
   0  -5 -11    0.50    0.60
   0  -5  11   -0.30    0.40
   0   5 -11    0.50    0.60
   0  -5 -11   -1.20    0.50
   0   5  11   -0.10    0.60
   0  -5  11   -0.60    0.50
   0  -5  11    0.10    0.70
   0   6  11  206.18    6.20
   0   6 -11  216.58    6.20
   0  -6  11  222.38    5.20
   0  -6 -11  220.58    6.60
   0  -6  11  218.78    6.60
   0  -6 -11  215.38    5.50
   0  -6  11  219.98    5.70
   0   7 -11   -0.50    0.80
   0   7  11   -0.70    0.90
   0  -7  11   -2.30    0.90
   0  -7 -11   -0.70    1.00
   0  -7 -11    0.90    0.80
   0   8 -11  580.34   13.30
   0  -8 -11  564.44   12.90
   0  -8 -11  555.54   15.00
   0  -8  11  569.94   14.90
   0   9  11   -0.80    1.20
   0   9 -11    0.30    1.00
   1   0  11    0.90    0.40
   1   0 -11    0.40    0.30
  -1   0 -11    1.10    0.20
  -1   0  11    0.20    0.20
  -1   0  11    0.50    0.30
   1   0 -11    0.20    0.20
   1   0  11    0.10    0.20
  -1   0 -11    0.20    0.20
  -1   1 -11   51.29    1.60
   1   1  11   51.89    1.70
   1   1  11   53.59    1.20
  -1  -1  11   52.19    1.30
  -1  -1  11   50.29    1.70
   1  -1 -11   51.49    1.40
   1  -1 -11   48.70    1.60
  -1   1  11   51.49    1.50
   1   1 -11   50.39    1.50
  -1  -1 -11   49.60    1.40
   1  -1  11   51.49    1.50
   1  -1  11   51.59    1.50
   1   1 -11   51.89    1.50
  -1   1  11   52.09    1.50
  -1  -1 -11   52.49    1.70
   1  -2 -11   -0.20    0.20
  -1  -2  11    0.30    0.20
  -1  -2  11    0.10    0.40
   1   2  11    0.10    0.40
  -1   2 -11   -0.10    0.30
  -1   2 -11    0.30    0.10
   1  -2 -11    0.10    0.40
  -1   2  11    0.40    0.30
   1  -2  11   -0.30    0.30
  -1   2  11   -0.20    0.30
  -1  -2 -11    0.30    0.30
  -1  -2 -11   -0.20    0.30
   1   2 -11    0.20    0.20
   1   2 -11    0.10    0.20
   1  -2  11    0.10    0.30
  -1  -3  11   22.20    1.40
   1   3  11   23.70    0.60
  -1   3 -11   22.40    1.30
   1  -3 -11   21.80    0.80
  -1   3 -11   23.40    0.80
   1   3  11   24.30    1.40
  -1  -3  11   23.80    0.90
   1  -3 -11   22.40    1.30
  -1  -3 -11   23.80    1.10
  -1   3  11   23.80    1.20
   1   3 -11   22.20    1.00
   1  -3  11   24.30    1.10
   1  -3  11   22.80    1.20
   1   3 -11   22.40    1.00
  -1  -3 -11   20.90    1.20
   1   4  11   30.10    0.90
  -1   4 -11   29.50    1.60
   1  -4 -11   30.50    1.10
   1  -4 -11   30.20    1.80
  -1  -4  11   31.00    1.20
  -1  -4  11   28.50    1.70
   1   4  11   29.30    1.60
  -1  -4 -11   28.90    1.60
   1   4 -11   30.20    1.40
   1   4 -11   31.20    1.30
  -1   4  11   30.90    1.50
   1  -4  11   30.20    1.40
  -1  -4 -11   28.90    1.30
   1  -4  11   32.40    1.70
   1  -5 -11   19.90    0.90
  -1   5 -11   18.20    1.40
   1  -5 -11   20.30    1.80
  -1  -5  11   17.70    1.00
  -1  -5  11   20.70    1.70
   1   5  11   19.30    1.60
  -1  -5 -11   20.90    1.30
   1  -5  11   19.30    1.60
  -1   5  11   18.90    1.40
   1  -5  11   21.50    1.30
   1   5 -11   21.60    1.20
   1   5 -11   17.60    1.30
  -1  -5 -11   16.90    1.50
  -1   6 -11   29.50    2.00
  -1  -6  11   32.90    1.50
   1   6  11   33.60    2.20
   1  -6 -11   27.50    2.20
  -1  -6  11   31.00    2.30
   1  -6  11   34.80    1.80
  -1  -6 -11   30.30    2.20
   1   6 -11   31.80    1.70
   1  -6  11   29.70    2.20
  -1   6  11   30.20    1.90
  -1  -6 -11   31.20    1.80
   1   6 -11   29.60    1.80
   1   7  11    6.40    1.40
  -1  -7  11    8.30    1.70
   1  -7 -11    7.00    1.70
  -1   7 -11    7.40    1.40
  -1  -7 -11    6.70    1.50
   1  -7  11    7.40    1.60
  -1  -7 -11    8.20    1.30
   1  -7  11    7.00    1.20
  -1   7  11    7.00    1.30
   1   7 -11    5.70    1.10
  -1   8 -11   23.90    2.50
   1  -8 -11   21.90    2.80
   1   8  11   22.70    2.40
  -1  -8  11   20.80    2.70
  -1   8  11   23.50    2.20
   1   8 -11   23.70    1.80
  -1  -8 -11   20.70    2.00
   1  -8  11   23.80    1.80
   1  -9 -11    7.90    2.20
  -1  -9  11    6.30    2.10
  -1  -9 -11    5.60    1.40
   1   9 -11    9.50    1.50
  -1   9  11    7.70    1.70
   2   0 -11   -0.30    0.10
  -2   0  11    1.00    0.30
   2   0 -11    0.40    0.20
  -2   0 -11    0.40    0.30
   2   0  11   -0.10    0.40
  -2   0 -11    0.30    0.20
  -2   0  11    0.20    0.20
   2   0  11    0.40    0.20
   2   1  11  413.46    9.30
  -2  -1  11  399.56    9.20
   2  -1 -11  422.96    9.30
  -2  -1  11  401.16    8.20
   2  -1 -11  403.86    8.90
   2   1  11  416.56    8.60
  -2   1 -11  409.46    9.30
  -2   1 -11  424.06    8.00
  -2   1  11  412.66    8.80
  -2  -1 -11  409.46    8.30
  -2   1  11  417.86    8.50
   2  -1  11  402.96    8.90
   2   1 -11  422.26    9.00
   2  -1  11  397.66    8.90
   2   1 -11  410.16    8.90
  -2  -1 -11  406.36    9.20
   2   2  11   44.60    1.20
   2  -2 -11   43.90    1.40
  -2  -2  11   43.40    1.80
   2  -2 -11   42.20    1.80
   2   2  11   43.10    1.80
  -2  -2  11   43.40    1.30
  -2   2 -11   46.40    1.10
  -2   2 -11   41.40    1.70
  -2   2  11   43.30    1.50
   2   2 -11   44.40    1.30
   2   2 -11   40.30    1.40
   2  -2  11   42.60    1.50
  -2  -2 -11   42.90    1.40
  -2  -2 -11   43.70    1.60
   2  -2  11   42.40    1.50
  -2   2  11   45.70    1.50
   2  -3 -11   59.59    2.40
   2   3  11   53.29    2.20
  -2   3 -11   56.79    1.50
  -2  -3  11   55.79    2.30
  -2   3 -11   56.69    2.20
   2  -3 -11   55.79    1.70
   2   3  11   57.59    1.50
  -2  -3  11   55.19    1.70
  -2  -3 -11   58.89    1.90
  -2   3  11   55.59    1.80
  -2  -3 -11   56.69    2.00
   2   3 -11   55.79    1.60
   2  -3  11   57.09    2.00
   2  -3  11   58.79    2.00
  -2   3  11   58.19    2.00
   2   3 -11   54.19    1.80
  -2   4 -11   45.90    1.40
  -2  -4  11   47.50    2.40
   2  -4 -11   45.10    1.50
   2  -4 -11   40.50    2.20
   2   4  11   45.00    2.20
  -2  -4  11   45.20    1.60
  -2   4 -11   45.50    2.20
   2   4  11   46.30    1.30
  -2  -4 -11   44.20    1.90
  -2   4  11   46.00    1.80
  -2  -4 -11   44.40    1.80
   2  -4  11   47.60    1.80
   2   4 -11   44.80    1.60
   2  -4  11   43.50    1.90
  -2   4  11   47.80    1.80
   2   4 -11   46.90    1.80
   2  -5 -11   35.50    1.40
   2  -5 -11   35.30    2.30
  -2  -5  11   35.50    1.50
   2   5  11   32.30    2.00
  -2   5 -11   36.60    2.10
  -2   5 -11   36.60    1.40
  -2  -5  11   34.00    2.30
   2  -5  11   34.30    1.90
  -2   5  11   38.00    1.90
  -2  -5 -11   33.20    1.90
  -2   5  11   36.60    1.70
   2   5 -11   37.00    1.60
  -2  -5 -11   36.30    1.70
   2  -5  11   35.20    1.70
   2   5 -11   36.50    1.70
  -2  -6  11   12.90    1.10
   2  -6 -11   12.60    1.90
   2   6  11   14.30    1.70
  -2   6 -11   13.10    1.70
  -2  -6  11   11.70    1.70
  -2  -6 -11   13.40    1.40
   2  -6  11   10.30    1.50
   2  -6  11   12.80    1.30
  -2  -6 -11   12.80    1.60
  -2   6  11   13.40    1.40
   2   6 -11   16.10    1.30
  -2   7 -11  202.28    6.50
   2  -7 -11  192.68    6.80
  -2  -7  11  199.08    6.80
   2   7  11  198.48    6.40
   2   7 -11  197.98    5.50
  -2   7  11  196.88    5.70
  -2  -7 -11  192.98    5.40
   2  -7  11  201.68    5.60
   2   8  11   26.70    2.70
   2  -8 -11   20.90    2.70
  -2  -8  11   20.40    2.80
  -2   8 -11   23.00    2.50
   2   8 -11   25.90    1.90
  -2   8  11   26.40    2.20
   2  -8  11   25.60    1.90
  -2  -8 -11   24.80    2.00
  -2  -9  11   39.80    3.60
   2   9  11   39.80    3.20
   2  -9 -11   35.40    3.40
   2  -9  11   44.10    2.50
  -2  -9 -11   41.50    2.60
  -2   9  11   41.10    2.80
  -3   0 -11   -0.10    0.30
  -3   0 -11   -1.00    0.20
   3   0 -11   -1.00    0.20
   3   0 -11   -0.60    0.30
  -3   0  11   -0.70    0.30
   3   0  11   -0.70    0.30
  -3   0  11   -0.90    0.30
   3   0  11   -0.50    0.40
  -3  -1  11   90.29    2.80
   3  -1 -11   93.89    2.60
  -3  -1  11   92.69    2.40
  -3   1 -11   96.69    2.80
   3   1  11   96.59    2.90
   3   1  11   93.29    2.40
   3  -1 -11   95.99    2.80
  -3   1 -11   95.19    2.20
  -3   1  11   94.29    2.50
   3  -1  11   91.29    2.60
   3  -1  11   92.99    2.50
  -3  -1 -11   93.99    2.60
   3   1 -11   99.49    2.40
  -3  -1 -11   89.79    2.40
   3   1 -11   91.89    2.60
  -3   1  11   95.09    2.40
   3   2  11  127.29    3.00
  -3   2 -11  129.09    2.80
  -3  -2  11  121.19    3.00
   3  -2 -11  125.19    3.30
   3  -2 -11  130.39    3.80
  -3  -2  11  124.89    3.70
  -3   2 -11  121.09    3.60
   3   2  11  127.09    3.70
  -3  -2 -11  125.09    3.40
  -3   2  11  124.59    3.30
   3  -2  11  117.39    3.10
   3   2 -11  122.39    3.30
  -3  -2 -11  124.49    3.20
   3  -2  11  121.39    3.30
  -3   2  11  126.59    2.90
   3   2 -11  132.39    3.00
   3   3  11   11.10    1.20
  -3   3 -11    9.80    1.10
   3  -3 -11   12.40    1.30
  -3   3 -11   10.00    0.60
  -3  -3  11    8.70    1.10
   3   3  11   11.80    0.70
  -3  -3  11   11.20    0.80
   3  -3 -11   11.20    0.80
  -3   3  11   10.60    0.90
  -3   3  11   11.90    0.80
   3  -3  11   10.40    1.00
  -3  -3 -11   11.00    0.80
   3  -3  11   10.60    0.80
   3   3 -11   12.70    0.90
   3   3 -11   12.90    0.60
  -3  -3 -11   10.80    0.90
   3   4  11    6.40    0.60
  -3  -4  11    3.70    1.00
   3  -4 -11    5.80    0.70
   3   4  11    7.10    1.10
   3  -4 -11    5.20    1.10
  -3   4 -11    6.80    1.10
  -3  -4  11    7.90    0.90
  -3   4 -11    6.70    0.70
   3  -4  11    5.60    0.80
  -3  -4 -11    7.90    0.90
  -3  -4 -11    8.10    1.00
   3   4 -11    6.90    0.80
   3  -4  11    6.90    0.90
  -3   4  11    7.30    0.80
  -3   4  11    6.40    0.90
  -3  -5  11    3.40    1.10
  -3   5 -11    3.20    1.10
   3  -5 -11    3.70    1.10
  -3  -5  11    4.40    0.80
   3  -5 -11    4.20    0.70
   3   5  11    5.90    1.10
  -3  -5 -11    2.90    0.90
  -3   5  11    5.20    1.00
   3  -5  11    3.50    0.90
   3  -5  11    4.90    0.90
  -3  -5 -11    3.80    0.80
   3   6  11   28.00    2.20
  -3  -6  11   25.70    1.50
   3  -6 -11   25.50    2.50
  -3  -6  11   30.10    2.50
  -3   6 -11   27.40    2.20
   3   6 -11   26.70    1.60
   3  -6  11   24.90    1.70
  -3  -6 -11   24.80    1.70
  -3   6  11   25.90    1.70
   3   7  11  147.19    5.40
  -3   7 -11  148.89    5.50
  -3  -7  11  148.19    5.90
   3  -7 -11  141.69    6.00
  -3  -7 -11  139.09    4.40
  -3   7  11  153.38    4.80
   3  -7  11  150.98    4.60
   3   7 -11  147.09    4.50
   3  -8 -11   40.40    3.40
  -3  -8  11   43.60    3.30
  -3   8 -11   42.00    3.00
   3   8  11   48.00    3.30
   3   8 -11   44.90    2.50
   3  -8  11   48.50    2.50
  -3   8  11   43.30    2.70
  -3  -8 -11   42.20    2.50
  -3   9 -11   77.29    4.30
   3   9  11   68.79    4.10
  -3  -9  11   76.79    4.80
   3  -9 -11   66.89    4.60
   3  -9  11   76.19    3.40
  -3   9  11   76.19    3.70
  -3  -9 -11   77.59    3.50
   4   0 -11    0.40    0.40
   4   0  11    0.20    0.40
  -4   0  11   -0.20    0.30
  -4   0 -11   -0.20    0.30
   4   0  11    0.00    0.40
  -4   0 -11    0.20    0.30
  -4   0  11   -0.10    0.30
   4   0 -11   -0.40    0.40
  -4   1 -11  102.19    2.50
  -4  -1  11  106.29    3.20
   4  -1 -11  102.99    3.00
   4   1  11  101.49    2.80
  -4   1 -11   98.59    3.00
  -4  -1  11  101.99    2.70
   4   1  11   98.69    3.10
   4  -1 -11  100.79    3.10
   4   1 -11   99.89    3.00
  -4  -1 -11  105.89    2.70
  -4   1  11  100.59    2.60
  -4  -1 -11   98.59    2.80
   4  -1  11   95.59    2.90
   4   1 -11  104.09    2.60
  -4   1  11  103.89    2.80
   4  -1  11  101.99    2.80
  -4  -2  11    5.00    0.60
   4  -2 -11    5.30    0.90
   4   2  11    5.80    0.60
  -4   2 -11    5.50    0.60
   4  -2 -11    4.90    0.70
   4   2  11    5.70    0.90
  -4  -2  11    4.90    0.90
  -4   2 -11    6.10    0.90
  -4  -2 -11    5.40    0.70
   4   2 -11    4.50    0.60
  -4   2  11    5.80    0.40
  -4  -2 -11    4.30    0.70
   4  -2  11    6.00    0.80
  -4   2  11    5.60    0.70
   4   2 -11    5.70    0.40
  -4  -3  11  768.82   15.40
  -4  -3  11  780.12   17.40
   4   3  11  762.62   17.20
   4  -3 -11  768.82   16.50
  -4   3 -11  736.43   17.30
  -4   3 -11  772.52   15.10
   4   3  11  747.73   16.10
   4  -3 -11  758.02   17.60
   4  -3  11  763.32   16.40
  -4  -3 -11  767.12   16.70
  -4   3  11  739.63   15.60
   4   3 -11  739.03   16.40
   4  -3  11  762.02   16.60
  -4  -3 -11  769.62   15.60
   4  -4 -11   96.29    3.00
   4  -4 -11   85.19    3.60
  -4   4 -11   97.09    2.60
  -4  -4  11   94.39    2.80
  -4   4 -11   97.29    3.60
  -4  -4  11  100.09    3.80
   4   4  11   92.19    3.50
  -4   4  11   93.69    3.00
  -4  -4 -11   87.59    2.90
   4  -4  11   93.19    2.90
   4   4 -11   91.99    3.00
  -4  -4 -11   91.49    2.90
   4  -4  11   93.59    3.10
  -4  -5  11   -0.10    0.70
  -4   5 -11    0.00    0.90
   4   5  11    1.60    0.90
   4  -5 -11    0.60    1.00
   4  -5 -11   -0.20    0.60
  -4  -5  11   -0.10    0.90
   4   5 -11    0.90    0.70
  -4  -5 -11    0.20    0.70
  -4   5  11    0.90    0.80
   4  -5  11    0.00    0.70
  -4  -6  11    7.00    1.10
  -4   6 -11    7.90    1.50
   4   6  11    6.00    1.40
   4  -6 -11    4.50    1.50
  -4  -6  11    6.60    1.60
  -4   6  11    7.80    1.30
   4  -6  11    7.30    1.20
   4   6 -11    7.00    1.00
  -4  -6 -11    7.70    1.20
  -4   7 -11  141.09    5.50
   4  -7 -11  127.79    5.80
   4   7  11  129.89    5.20
  -4  -7  11  148.29    5.80
  -4  -7  11  137.49    4.10
  -4  -7 -11  138.69    4.40
   4   7 -11  133.59    4.30
   4  -7  11  132.89    4.40
  -4   7  11  134.29    4.50
  -4  -8  11    9.90    2.10
   4   8  11    9.70    2.00
   4  -8 -11   10.50    2.20
  -4   8 -11   11.40    2.10
   4  -8  11    8.80    1.50
  -4  -8 -11    7.90    1.40
   4   8 -11    8.80    1.40
  -4   8  11   11.20    1.80
   4  -9 -11    4.80    2.20
  -4   9 -11    5.50    1.70
   4   9  11    7.10    1.90
  -4  -9  11    4.80    2.00
  -4   9  11    5.60    1.60
   4  -9  11    5.00    1.40
  -4  -9 -11    5.40    1.40
  -5   0  11    0.10    0.40
  -5   0  11   -0.60    0.40
  -5   0 -11   -0.20    0.40
   5   0 -11   -0.30    0.40
   5   0  11   -0.10    0.40
   5   0  11    2.30    0.60
   5   0 -11    0.10    0.50
  -5   0 -11   -0.30    0.40
  -5   1 -11  443.16    9.30
   5   1  11  442.66   10.10
  -5  -1  11  440.46   10.50
  -5  -1  11  442.46    9.60
   5   1  11  440.06   10.50
   5  -1 -11  449.26   10.40
   5  -1 -11  475.05   10.70
  -5   1 -11  453.45   10.50
  -5  -1 -11  453.95   10.20
   5   1 -11  450.65   10.40
   5  -1  11  458.55   10.10
  -5   1  11  442.66    9.90
   5  -1  11  445.46   10.30
  -5  -1 -11  450.15    9.50
  -5   1  11  449.76    9.70
   5   1 -11  461.35   10.00
  -5   2 -11  491.45    9.90
   5  -2 -11  486.25   11.10
   5  -2 -11  481.25   11.60
   5   2  11  489.55   10.70
  -5  -2  11  488.05   10.20
   5   2  11  473.25   11.40
  -5  -2  11  483.15   11.50
  -5   2 -11  473.85   11.40
  -5  -2 -11  472.95   10.20
  -5   2  11  475.95   10.30
   5   2 -11  487.85   11.00
  -5  -2 -11  472.35   10.80
   5  -2  11  482.15   11.00
   5  -2  11  481.85   10.50
  -5  -3  11   12.80    1.50
  -5   3 -11   15.60    0.90
   5   3  11   13.10    1.00
  -5   3 -11   14.10    1.50
   5  -3 -11   15.00    1.70
   5   3  11   13.20    1.40
   5  -3 -11   12.10    1.30
  -5  -3  11   15.00    1.10
  -5  -3 -11   14.90    1.30
   5   3 -11   13.90    1.10
  -5   3  11   12.90    1.10
  -5  -3 -11   13.70    1.00
   5  -3  11   14.30    1.20
   5  -3  11   13.70    0.90
  -5  -4  11    2.30    0.70
   5   4  11    2.40    0.90
  -5  -4  11    1.70    1.00
   5  -4 -11    1.70    0.70
  -5   4 -11    2.40    1.00
   5  -4 -11    0.10    0.90
  -5   4 -11    1.50    0.60
  -5   4  11    0.90    0.60
   5  -4  11    1.60    0.70
   5   4 -11    2.70    0.80
  -5  -4 -11    2.00    0.80
   5  -5 -11  223.68    7.20
  -5  -5  11  221.28    5.60
   5   5  11  223.88    6.80
   5  -5 -11  214.98    5.80
  -5   5 -11  223.98    6.90
  -5  -5  11  216.48    6.90
   5  -5  11  216.08    6.00
   5   5 -11  215.98    5.90
  -5   5  11  209.78    5.80
  -5  -5 -11  216.48    5.70
  -5  -6  11   73.99    4.00
  -5  -6  11   71.69    2.80
   5   6  11   70.49    3.60
   5  -6 -11   70.99    4.10
  -5   6 -11   70.79    3.70
  -5   6  11   71.19    3.00
   5  -6  11   71.89    3.00
  -5  -6 -11   73.09    3.00
   5   6 -11   71.79    2.90
  -5  -7  11   34.90    3.40
   5  -7 -11   32.50    3.40
  -5   7 -11   31.00    2.70
  -5  -7  11   28.30    2.00
   5   7  11   29.00    2.60
  -5   7  11   28.50    2.00
   5   7 -11   27.40    2.00
  -5  -7 -11   30.20    2.00
   5  -7  11   30.10    2.10
   5   8  11    1.10    1.40
   5  -8 -11    2.20    1.90
  -5  -8  11   -0.10    1.60
  -5   8 -11    0.80    1.40
  -5   8  11    0.80    1.10
   5  -8  11    0.80    1.10
   5   8 -11    0.60    1.00
  -5  -8 -11    0.30    1.00
   5  -9  11    8.10    1.60
  -5   9  11    8.00    1.70
  -6   0 -11   -0.50    0.40
  -6   0  11   -0.60    0.40
   6   0  11    0.60    0.60
   6   0 -11   -0.70    0.50
   6   0  11    0.20    0.50
  -6   0 -11   -0.20    0.40
   6   0 -11    0.20    0.50
  -6   0  11   -0.20    0.50
  -6   1 -11    1.30    0.60
  -6  -1  11    1.70    0.70
   6  -1 -11    1.20    0.70
   6  -1 -11    1.80    0.70
  -6  -1  11    1.70    0.60
   6   1  11    1.80    0.70
   6   1  11    1.30    0.70
  -6   1 -11    2.10    0.50
  -6   1  11    1.70    0.50
   6   1 -11    4.80    0.90
   6  -1  11    1.10    0.70
  -6  -1 -11    2.20    0.60
  -6  -1 -11    1.60    0.60
  -6   1  11    1.50    0.70
   6  -1  11    2.10    0.70
   6  -2 -11  524.45   12.30
  -6  -2  11  534.85   11.40
  -6   2 -11  532.25   12.70
   6   2  11  519.05   12.60
  -6  -2  11  535.45   12.70
   6  -2 -11  526.35   12.90
   6   2  11  542.85   12.00
  -6   2 -11  556.44   11.10
  -6   2  11  539.35   11.60
   6  -2  11  526.05   11.60
  -6  -2 -11  532.05   12.00
   6   2 -11  529.45   12.30
  -6  -2 -11  529.25   11.40
   6  -2  11  530.15   12.30
  -6  -3  11   66.39    2.40
   6  -3 -11   65.29    3.10
  -6   3 -11   65.89    2.90
  -6   3 -11   67.49    2.20
   6   3  11   62.09    2.30
   6  -3 -11   65.39    2.70
   6   3  11   62.09    2.80
  -6  -3  11   67.59    3.10
  -6  -3 -11   67.09    2.50
   6  -3  11   64.29    2.60
  -6   3  11   69.19    2.60
   6   3 -11   67.49    2.70
  -6  -4  11  119.99    3.70
   6  -4 -11  123.89    4.00
   6  -4 -11  116.39    4.70
  -6  -4  11  124.09    4.70
   6   4  11  113.79    4.40
  -6   4 -11  123.79    4.50
  -6   4 -11  127.99    3.50
   6  -4  11  121.59    4.00
  -6   4  11  122.09    3.90
   6   4 -11  123.49    4.00
  -6  -4 -11  123.39    3.80
   6   5  11  237.38    7.20
   6  -5 -11  230.58    7.60
   6  -5 -11  233.38    6.40
  -6   5 -11  227.28    7.20
  -6  -5  11  232.78    6.00
  -6  -5  11  219.88    7.30
   6  -5  11  231.28    6.40
  -6  -5 -11  227.78    6.10
  -6   5  11  228.08    6.20
   6   5 -11  221.98    6.30
  -6  -6  11   76.09    3.10
  -6  -6  11   73.79    4.00
   6   6  11   75.49    3.90
  -6   6 -11   76.09    3.90
   6  -6 -11   78.59    3.10
   6  -6 -11   76.79    4.40
   6   6 -11   79.59    3.30
  -6   6  11   77.89    3.30
  -6  -6 -11   77.09    3.10
   6  -6  11   77.29    3.30
  -6  -7  11  272.07    8.90
  -6   7 -11  260.57    8.50
   6   7  11  260.67    8.50
   6  -7 -11  247.48    9.00
  -6  -7  11  273.17    7.10
  -6   7  11  259.17    7.30
   6  -7  11  262.97    7.40
   6   7 -11  264.77    7.50
  -6  -7 -11  266.27    7.20
   6  -8 -11   30.40    3.60
  -6  -8  11   32.60    3.70
   6   8  11   32.40    3.30
  -6   8 -11   30.90    3.20
   6  -8  11   31.10    2.40
  -6   8  11   26.70    2.30
  -6  -8 -11   27.00    2.30
   7   0  11    0.50    0.60
  -7   0  11    0.30    0.50
   7   0 -11    1.30    0.70
   7   0 -11    0.70    0.70
   7   0  11    0.70    0.60
  -7   0 -11    0.80    0.60
  -7   0 -11   -0.70    0.50
  -7   0  11    0.50    0.60
   7   1  11  863.11   19.10
  -7  -1  11  832.82   17.60
  -7   1 -11  836.52   17.30
   7   1  11  854.01   18.80
   7  -1 -11  859.01   19.40
  -7  -1  11  861.51   19.10
   7  -1 -11  844.22   19.10
  -7   1 -11  844.22   19.10
  -7  -1 -11  863.11   18.80
   7  -1  11  875.31   18.60
   7   1 -11  832.32   19.10
  -7   1  11  870.91   17.80
  -7  -1 -11  852.11   17.50
   7  -1  11  843.62   18.90
  -7  -2  11   85.49    3.40
  -7  -2  11   78.89    2.80
   7  -2 -11   87.99    3.50
   7  -2 -11   82.49    3.20
   7   2  11   81.29    2.90
   7   2  11   82.09    3.30
  -7   2 -11   81.59    2.60
  -7   2 -11   83.49    3.20
  -7  -2 -11   80.49    2.80
  -7   2  11   79.19    2.90
   7  -2  11   81.19    3.10
   7   2 -11   83.79    3.20
  -7  -3  11    3.80    0.90
   7  -3 -11    3.80    1.10
  -7   3 -11    3.30    0.80
   7   3  11    7.50    1.40
   7  -3 -11    2.20    1.10
  -7   3 -11    4.70    1.20
   7   3  11    5.60    1.00
  -7  -3  11    3.90    1.20
   7   3 -11    4.20    1.00
  -7   3  11    4.20    1.00
  -7  -3 -11    5.30    1.10
   7  -3  11    2.70    1.00
  -7  -4  11   24.60    2.20
   7   4  11   30.10    2.40
  -7   4 -11   27.20    2.20
   7  -4 -11   27.10    2.00
  -7  -4  11   27.20    1.80
   7  -4 -11   21.00    2.30
  -7   4  11   23.90    1.80
   7  -4  11   25.50    2.00
  -7  -4 -11   25.30    1.90
   7   4 -11   21.60    1.80
   7   5  11   55.69    3.20
  -7  -5  11   56.09    3.50
  -7  -5  11   57.19    2.60
   7  -5 -11   55.99    2.70
  -7   5 -11   51.79    3.20
   7  -5 -11   48.50    3.30
  -7   5  11   57.79    2.70
   7  -5  11   54.99    2.70
   7   5 -11   53.59    2.70
  -7  -5 -11   57.19    2.70
   7   6  11    1.20    1.30
  -7  -6  11    2.10    1.10
   7  -6 -11    2.30    1.50
   7  -6 -11    0.70    1.00
  -7  -6  11    2.90    1.60
  -7   6 -11    0.50    1.30
  -7   6  11    2.40    1.10
  -7  -6 -11    1.50    1.20
   7  -6  11    3.20    1.20
   7   6 -11    1.40    1.10
   7   7  11   12.30    2.30
  -7  -7  11   14.00    2.40
  -7  -7  11   12.30    1.80
   7  -7 -11   14.20    2.50
  -7   7 -11   10.50    2.10
  -7  -7 -11   16.00    2.00
   7   7 -11   13.50    1.90
  -7   7  11   11.80    1.60
   7  -7  11   14.50    2.00
  -7   8  11    9.70    1.70
   7  -8  11    8.50    1.70
  -8   0 -11   -0.30    0.60
  -8   0 -11    0.70    0.60
   8   0 -11    0.80    0.90
   8   0  11   -0.30    0.80
   8   0  11    1.40    0.80
  -8   0  11    0.60    0.70
   8   1  11  557.54   12.90
  -8   1 -11  526.35   12.80
   8   1  11  531.25   12.70
  -8  -1  11  545.45   11.90
   8  -1 -11  538.55   13.10
   8  -1 -11  540.65   13.20
  -8   1 -11  538.95   11.60
  -8  -1  11  553.64   12.90
  -8  -1 -11  524.25   11.70
   8  -1  11  550.34   12.90
  -8   1  11  540.25   12.00
   8   1 -11  540.65   13.00
   8  -2 -11  228.38    6.80
  -8  -2  11  236.58    6.10
  -8   2 -11  233.88    6.70
   8   2  11  243.88    6.80
   8  -2 -11  222.18    6.90
  -8  -2  11  230.18    6.80
  -8   2 -11  234.38    5.80
   8   2  11  230.98    6.40
  -8  -2 -11  242.78    6.10
  -8   2  11  231.68    6.20
   8  -2  11  236.08    6.60
   8   2 -11  225.98    6.70
   8  -3 -11   38.70    2.40
   8   3  11   39.70    2.20
  -8   3 -11   45.90    2.70
  -8  -3  11   39.90    2.70
  -8   3 -11   40.40    1.90
  -8  -3  11   43.20    2.20
   8  -3 -11   36.50    2.80
   8   3  11   42.60    2.50
   8  -3  11   43.10    2.50
  -8  -3 -11   38.70    2.30
  -8   3  11   41.10    2.20
   8   3 -11   38.00    2.40
   8  -4 -11   43.90    2.60
   8   4  11   40.50    2.70
  -8  -4  11   45.10    3.00
  -8   4 -11   40.10    2.70
  -8  -4  11   40.50    2.30
   8  -4 -11   42.40    3.10
   8  -4  11   40.80    2.60
  -8   4  11   38.40    2.20
  -8  -4 -11   45.60    2.50
   8   4 -11   43.50    2.50
  -8   5 -11    6.50    1.70
   8  -5 -11    9.00    1.60
  -8  -5  11    5.10    1.60
   8  -5 -11    8.60    2.00
   8   5  11    6.80    1.60
  -8  -5  11    9.80    1.50
   8   5 -11    7.90    1.50
   8  -5  11    6.00    1.30
  -8  -5 -11    8.40    1.60
  -8   5  11    6.90    1.30
   8   6  11    6.30    1.80
  -8  -6  11    7.60    1.50
  -8   6 -11    6.70    1.80
  -8  -6  11    7.70    2.10
   8  -6 -11    5.70    1.80
   8  -6 -11    5.30    1.40
   8   6 -11    7.90    1.50
  -8  -6 -11    8.90    1.50
  -8   6  11    6.00    1.30
   8  -6  11    6.30    1.50
  -8  -7  11   82.49    4.80
   8  -7 -11   75.39    5.20
  -8  -7  11   84.29    3.70
  -8   7 -11   75.39    4.40
   8   7  11   82.09    4.70
   8  -7  11   79.99    3.80
  -8   7  11   87.49    3.90
   8   7 -11   83.49    4.00
  -8  -7 -11   79.19    3.70
  -9   0 -11    1.50    0.90
   9   0 -11    0.60    0.90
   9   0  11    1.20    1.00
  -9   0  11    1.90    0.90
   9  -1 -11   22.60    2.10
   9   1  11   25.60    2.00
  -9   1 -11   24.80    1.80
  -9   1 -11   24.20    1.60
  -9  -1  11   26.80    1.80
   9   1  11   20.20    1.90
   9   1 -11   24.10    2.10
   9  -1  11   20.60    2.10
  -9   1  11   24.80    1.90
  -9  -1 -11   20.00    1.70
  -9   2 -11  134.39    4.60
  -9   2 -11  137.09    4.00
   9   2  11  128.79    4.70
   9   2  11  131.69    4.50
   9  -2 -11  123.49    4.80
  -9  -2  11  127.59    4.60
  -9  -2  11  133.89    4.30
   9  -2 -11  136.99    4.90
   9  -2  11  128.69    4.70
   9   2 -11  129.29    4.80
  -9   2  11  125.09    4.30
  -9  -2 -11  129.89    4.20
  -9   3 -11   59.99    3.10
   9   3  11   57.69    3.10
   9   3  11   59.89    2.90
   9  -3 -11   57.49    3.40
  -9  -3  11   55.39    3.20
  -9  -3  11   53.19    2.70
   9  -3 -11   58.49    3.10
  -9   3 -11   59.89    2.50
   9  -3  11   58.59    3.10
  -9  -3 -11   58.19    2.90
  -9   3  11   54.99    2.70
   9   3 -11   62.59    3.20
   9   4  11   26.30    2.60
   9  -4 -11   26.30    2.50
  -9   4 -11   25.90    2.30
   9  -4 -11   24.40    2.30
  -9  -4  11   23.90    2.00
  -9  -4  11   24.60    2.70
  -9   4  11   26.90    2.00
   9   4 -11   25.70    2.20
   9  -4  11   22.60    2.10
  -9  -4 -11   28.30    2.20
   9  -5 -11   17.10    2.10
  -9   5 -11   19.20    2.50
   9   5  11   16.60    2.40
   9  -5 -11   17.00    2.60
  -9  -5  11   15.90    1.80
  -9  -5  11   17.40    2.50
  -9  -5 -11   19.80    2.20
   9   5 -11   12.70    1.80
  -9   5  11   15.50    1.90
   9  -5  11   14.40    1.90
   9  -6 -11    2.30    1.90
   9  -6 -11    1.20    1.20
   9   6  11   -0.60    1.40
  -9  -6  11    0.60    1.30
  -9   6 -11   -0.90    1.20
   9   6 -11    1.40    1.20
   9  -6  11    0.00    1.20
  -9   6  11    0.70    1.10
  -9  -6 -11   -0.40    1.30
  -9  -7  11   19.60    2.30
   9   7 -11   17.20    2.20
  -9   7  11   19.70    2.20
  10   0 -11    1.60    1.20
 -10   0 -11    2.60    1.00
 -10   0  11    1.70    1.00
  10   1  11  186.98    5.90
 -10   1 -11  185.38    5.20
  10  -1 -11  178.08    6.10
 -10  -1  11  178.58    5.40
 -10   1  11  175.38    5.50
  10   1 -11  177.78    6.10
 -10  -1 -11  181.38    5.30
  10  -1  11  170.98    5.80
  10   2  11   67.59    3.60
  10  -2 -11   57.99    3.30
 -10   2 -11   62.59    3.10
 -10   2 -11   60.89    2.60
 -10  -2  11   61.59    3.00
  10   2  11   61.59    3.10
  10   2 -11   61.69    3.50
  10  -2  11   61.99    3.30
 -10  -2 -11   61.29    3.00
 -10   2  11   60.29    3.00
  10   3  11   35.40    2.70
  10  -3 -11   32.00    2.80
 -10  -3  11   36.60    2.40
 -10   3 -11   33.90    2.60
  10  -3 -11   33.80    2.80
 -10  -3 -11   40.70    2.60
  10   3 -11   37.80    2.80
 -10   3  11   36.90    2.40
  10  -3  11   34.70    2.70
 -10  -4  11   -0.70    0.90
  10  -4 -11    2.30    1.60
 -10   4 -11   -0.70    1.20
  10  -4 -11   -1.50    1.20
  10   4  11   -0.80    1.10
  10  -4  11    0.10    1.30
 -10  -4 -11    0.50    1.20
 -10   4  11    0.40    1.00
  10   4 -11    1.70    1.20
 -10   5 -11   48.90    3.30
 -10  -5  11   48.50    3.00
  10  -5 -11   52.09    3.30
  10  -5 -11   47.20    3.90
  10   5  11   50.09    3.60
  10   5 -11   50.19    3.50
  10   5 -11   51.59    3.30
  10  -5  11   52.79    3.10
 -10   5  11   51.19    2.80
 -10  -5 -11   53.29    3.20
  10  -6 -11  121.19    5.00
  10  -6 -11   98.99    5.90
  10   6  11  115.89    5.60
 -10  -6  11  128.29    4.80
 -10   6 -11  120.49    5.60
  10   6 -11  116.09    6.20
 -10   6  11  111.89    4.60
  10   6 -11  123.19    5.30
 -11   0  11    6.60    1.40
  11   0 -11    5.80    1.50
  11   1  11   23.20    2.50
 -11  -1  11   23.60    2.30
 -11   1 -11   24.20    2.00
  11  -1 -11   18.60    2.40
 -11   1  11   22.70    2.00
  11   1 -11   21.80    2.40
 -11  -1 -11   24.60    2.10
  11  -1  11   23.30    2.50
 -11   2 -11   24.60    1.90
  11  -2 -11   25.90    2.80
  11   2  11   23.90    2.50
 -11  -2  11   24.80    2.30
  11   2 -11   21.30    2.50
 -11   2  11   25.10    2.20
  11  -2  11   22.70    2.40
 -11  -2 -11   26.60    2.40
  11  -3 -11   15.50    2.20
 -11   3 -11   15.10    2.00
 -11  -3  11   16.70    2.10
  11  -3  11   14.00    2.20
 -11   3  11   13.30    1.80
  11   3 -11   12.20    2.10
 -11  -3 -11   15.20    2.10
 -11   4 -11   15.10    2.20
 -11  -4  11   11.50    1.90
  11   4  11   10.50    2.10
  11  -4 -11   12.80    2.20
  11   4 -11   14.10    2.30
 -11  -4 -11   14.10    2.20
 -11   4  11   16.40    2.10
  11  -4  11   14.00    2.20
  11   5  11    2.40    1.80
 -11   5 -11    3.10    1.70
 -11  -5  11    4.00    1.60
  11  -5 -11    2.70    1.60
 -11   5  11    2.50    1.20
  11   5 -11    2.50    1.50
  11   5 -11    4.10    1.90
  12   0  11    2.10    1.40
  12   0 -11    2.70    1.60
 -12   0  11    3.70    1.30
 -12   0 -11    3.50    1.30
  12   1  11   50.29    3.40
 -12   1 -11   46.50    2.80
 -12  -1  11   57.29    3.00
  12  -1 -11   48.90    3.60
 -12   1  11   54.79    3.10
  12   1 -11   57.59    3.90
  12  -1  11   54.89    3.50
 -12  -1 -11   50.09    3.00
  12  -2 -11    6.90    2.10
 -12  -2  11    6.80    1.60
  12   2  11    6.10    1.80
 -12   2  11    8.10    1.50
  12   2 -11    8.90    2.00
 -12  -2 -11    7.40    1.70
  12  -2  11    6.70    1.90
  12  -3 -11   17.20    2.60
 -12  -3  11   15.60    2.10
  12   3 -11   18.30    2.60
 -12  -3 -11   14.40    2.10
 -12   3  11   21.30    2.40
  12  -3  11   22.60    2.80
 -12   4 -11   23.60    2.70
  13   0  11    0.90    1.60
 -13   0 -11   -1.60    1.00
 -13   1 -11    1.20    1.30
  13   1  11    4.10    1.70
 -13  -1 -11    2.40    1.30
   0   0 -12 3067.09   87.19
   0   0  12 3472.05   64.79
   0   0 -12 3390.96   69.29
   0   0  12 3392.16   71.29
   0  -1  12   -0.50    0.20
   0   1 -12   -0.40    0.20
   0  -1  12   -0.50    0.20
   0  -1 -12   -0.60    0.20
   0  -1 -12   -0.40    0.30
   0   1  12   -0.40    0.40
   0  -1 -12   -0.20    0.10
   0  -1  12   -0.50    0.10
   0   2 -12    3.20    0.50
   0  -2  12    3.50    0.30
   0  -2  12    3.70    0.60
   0  -2 -12    3.50    0.50
   0  -2 -12    3.80    0.50
   0  -2  12    4.20    0.50
   0   2  12    3.30    0.50
   0  -3  12    0.40    0.40
   0   3 -12    0.10    0.30
   0  -3  12    0.40    0.40
   0  -3 -12    0.20    0.40
   0  -3  12    0.00    0.20
   0  -3 -12   -0.40    0.30
   0   3  12    0.80    0.50
   0  -3 -12    0.10    0.20
   0  -4  12   84.89    2.60
   0  -4 -12   87.99    2.60
   0  -4 -12   88.39    3.10
   0  -4  12   85.09    3.10
   0   4  12   85.49    2.90
   0   4 -12   87.19    2.80
   0  -4 -12   84.99    2.10
   0  -4  12   86.79    2.20
   0  -5  12    0.20    0.50
   0  -5  12   -0.40    0.70
   0   5 -12   -0.60    0.50
   0  -5  12    0.50    0.40
   0  -5 -12    0.60    0.60
   0   5  12    0.00    0.60
   0  -5 -12    1.10    0.80
   0  -6  12  156.98    4.50
   0   6  12  156.88    5.00
   0  -6 -12  159.38    4.40
   0   6 -12  157.98    4.90
   0  -6  12  165.48    5.40
   0  -6 -12  158.18    5.30
   0  -7 -12    0.60    1.20
   0   7  12   -0.10    0.90
   0  -7  12   -0.80    1.00
   0  -7 -12   -0.10    0.80
   0   7 -12    0.20    0.80
   0  -8  12  607.84   15.60
   0   8 -12  596.04   13.80
   0  -8 -12  575.84   15.70
   0  -8 -12  592.74   13.40
   0   9  12   -1.00    1.20
   0   9 -12   -0.80    0.90
   1   0  12 1017.00   21.80
  -1   0 -12 1010.80   22.10
  -1   0 -12 1076.09   20.20
   1   0 -12 1034.70   22.00
   1   0 -12 1006.40   21.30
   1   0  12 1059.29   21.70
  -1   0  12 1015.70   21.70
  -1   0  12 1051.69   20.00
   1   1  12  408.16    8.00
  -1  -1  12  392.36    7.60
   1  -1 -12  393.36    8.20
   1  -1 -12  392.86    8.80
  -1  -1  12  380.46    8.70
  -1   1 -12  382.96    8.70
   1   1  12  390.86    8.70
   1   1 -12  364.36    8.30
   1   1 -12  401.56    8.60
  -1  -1 -12  389.46    7.80
   1  -1  12  393.96    8.40
   1  -1  12  378.96    8.50
  -1   1  12  389.66    8.50
  -1   1  12  366.76    7.90
   1   2  12    8.10    0.80
  -1  -2  12    8.60    0.50
   1  -2 -12    8.90    0.80
   1  -2 -12    7.90    0.50
  -1  -2  12    7.50    0.80
  -1   2 -12    8.90    0.70
  -1   2 -12    8.70    0.30
  -1  -2 -12    8.70    0.60
   1   2 -12    8.00    0.60
   1  -2  12    8.20    0.70
   1   2 -12    8.80    0.60
  -1  -2 -12    7.60    0.70
  -1   2  12    9.60    0.70
   1  -2  12    8.70    0.60
  -1   2  12    8.10    0.70
  -1  -3  12  150.58    3.40
  -1   3 -12  151.98    4.20
   1   3  12  152.58    4.20
   1   3  12  155.38    3.20
  -1   3 -12  153.18    3.20
   1  -3 -12  153.18    3.50
   1  -3 -12  152.88    4.40
  -1  -3  12  151.48    4.40
  -1  -3 -12  155.38    3.70
   1   3 -12  149.19    3.80
   1  -3  12  152.68    3.90
   1   3 -12  152.08    3.80
  -1   3  12  152.38    4.00
  -1  -3 -12  151.48    4.20
   1  -3  12  154.58    4.20
   1   4  12   26.30    1.50
  -1  -4  12   29.00    1.10
  -1   4 -12   27.30    1.60
   1  -4 -12   27.50    1.00
   1  -4 -12   25.60    1.70
   1   4  12   27.80    0.80
  -1  -4  12   27.90    1.80
  -1  -4 -12   27.00    1.30
  -1  -4 -12   27.80    1.50
   1  -4  12   26.20    1.60
  -1   4  12   29.90    1.50
   1   4 -12   28.20    1.30
   1   4 -12   25.90    1.30
   1  -4  12   28.10    1.30
  -1   5 -12   91.69    3.40
   1  -5 -12   93.09    3.70
  -1  -5  12   94.49    2.50
  -1  -5  12   93.99    3.70
   1   5  12   89.49    3.40
  -1  -5 -12   91.69    2.90
  -1   5  12   97.59    3.20
   1   5 -12   90.89    2.90
   1  -5  12   91.39    3.00
   1  -5  12   94.89    3.50
   1   5 -12   94.79    3.10
  -1  -5 -12   99.19    3.50
  -1  -6  12  187.98    6.10
  -1   6 -12  185.28    5.70
  -1  -6  12  190.78    4.70
   1   6  12  197.18    5.90
   1  -6 -12  196.88    6.40
   1  -6  12  193.98    6.00
   1   6 -12  193.78    5.20
   1  -6  12  195.38    5.20
  -1  -6 -12  179.38    5.90
  -1   6  12  197.98    5.60
  -1  -6 -12  190.58    5.10
   1   6 -12  190.58    5.40
  -1   7 -12    3.60    1.20
  -1  -7  12    4.50    1.60
   1   7  12    5.60    1.30
   1  -7 -12    4.50    1.50
  -1   7  12    5.20    1.20
   1  -7  12    5.90    1.10
   1  -7  12    6.70    1.60
   1   7 -12    6.20    1.10
  -1  -7 -12    5.90    1.50
  -1  -7 -12    6.80    1.10
   1   8  12   13.70    1.90
  -1  -8  12    7.50    1.80
   1  -8 -12    8.60    2.00
   1   8 -12    9.20    1.40
   1  -8  12   10.30    1.40
  -1   8  12   11.30    1.70
  -1  -8 -12   10.60    1.50
  -1  -9  12   16.10    2.80
   1  -9 -12   16.30    2.80
  -1   9  12   21.80    2.40
  -1  -9 -12   22.20    2.20
   1   9 -12   19.20    2.00
  -2   0  12  179.58    3.90
   2   0  12  176.68    4.40
   2   0  12  181.68    4.10
  -2   0  12  178.78    4.30
   2   0 -12  182.88    4.30
  -2   0 -12  179.08    3.80
  -2   0 -12  174.78    4.40
   2   0 -12  175.28    4.20
  -2  -1  12   64.49    2.10
   2   1  12   68.29    1.70
   2   1  12   63.89    2.10
   2  -1 -12   68.49    2.10
   2  -1 -12   63.19    1.80
  -2   1 -12   66.99    1.50
  -2  -1  12   65.99    1.70
  -2   1 -12   65.19    2.00
   2   1 -12   67.79    1.90
  -2   1  12   66.29    1.90
   2  -1  12   63.69    1.90
  -2   1  12   64.59    1.80
   2  -1  12   65.79    1.90
   2   1 -12   69.49    1.90
  -2  -1 -12   64.29    1.80
  -2  -1 -12   64.29    2.00
   2  -2 -12  664.83   15.10
  -2   2 -12  702.83   13.00
  -2   2 -12  668.23   14.90
   2   2  12  663.93   14.90
  -2  -2  12  658.83   14.90
   2  -2 -12  655.53   14.20
   2   2  12  697.73   13.90
  -2  -2  12  670.13   13.30
   2  -2  12  668.53   14.50
  -2   2  12  657.53   13.60
  -2  -2 -12  663.73   14.80
   2   2 -12  696.13   14.40
   2  -2  12  668.53   14.40
  -2  -2 -12  677.63   13.50
   2   2 -12  662.93   14.30
  -2   2  12  683.33   14.40
   2   3  12    6.50    0.90
  -2  -3  12    6.60    1.00
  -2  -3  12    6.80    0.60
   2   3  12    7.70    0.40
  -2   3 -12    7.00    0.50
  -2   3 -12    8.40    1.00
   2  -3 -12    7.90    1.00
   2  -3 -12    7.30    0.60
  -2   3  12    5.10    0.70
   2   3 -12    6.20    0.50
   2  -3  12    6.40    0.80
  -2   3  12    7.50    0.70
   2   3 -12    8.10    0.80
  -2  -3 -12    7.40    0.80
  -2  -3 -12    8.00    0.80
   2  -3  12    7.20    0.80
   2  -4 -12  655.23   13.80
   2  -4 -12  644.64   15.30
  -2   4 -12  618.94   14.90
  -2  -4  12  650.03   13.10
   2   4  12  646.04   14.90
  -2  -4  12  642.84   15.10
  -2   4 -12  637.14   12.80
  -2   4  12  639.74   13.50
   2   4 -12  657.63   14.10
  -2  -4 -12  651.03   13.30
   2  -4  12  652.43   14.60
  -2   4  12  656.13   14.20
   2   4 -12  636.44   14.10
  -2  -4 -12  647.84   14.70
   2  -4  12  651.13   14.20
  -2   5 -12    1.50    0.70
  -2  -5  12    0.20    0.50
   2   5  12    0.70    0.70
   2  -5 -12    0.00    0.90
   2  -5 -12    0.50    0.40
  -2  -5  12   -0.40    0.80
  -2  -5 -12    0.70    0.60
  -2  -5 -12    0.70    0.70
   2  -5  12    0.90    0.60
  -2   5  12    0.80    0.60
  -2   5  12    0.50    0.60
   2  -5  12    1.30    0.80
   2   5 -12    0.90    0.60
   2   5 -12    0.60    0.50
  -2   6 -12  402.86   10.40
  -2  -6  12  401.26   10.70
  -2  -6  12  406.56    8.70
   2   6  12  378.16   10.20
   2  -6 -12  395.96   10.90
  -2  -6 -12  392.36    9.00
   2  -6  12  404.56   10.20
   2   6 -12  404.06    9.40
  -2   6  12  395.26    9.30
  -2  -6 -12  391.56   10.30
   2  -6  12  398.36    9.50
   2  -7 -12   98.99    4.80
  -2  -7  12  111.69    4.90
  -2   7 -12  110.29    4.40
   2   7  12  111.29    4.40
  -2   7  12  107.29    3.80
   2  -7  12  112.39    3.70
   2   7 -12  109.29    3.70
  -2  -7 -12  108.09    3.70
  -2  -8  12    0.30    1.30
   2  -8 -12    1.30    1.40
   2   8  12    1.80    1.30
  -2   8 -12    1.70    1.30
  -2  -8 -12    0.50    0.90
   2  -8  12    0.00    0.90
   2   8 -12    0.60    0.90
  -2   8  12    0.90    1.10
   2   9  12  155.28    6.00
  -2  -9  12  145.39    6.50
   2  -9 -12  159.08    6.90
  -2   9  12  155.98    5.40
   2   9 -12  151.38    5.30
   2  -9  12  153.98    5.10
  -2  -9 -12  151.78    5.10
  -3   0  12 1617.24   31.10
   3   0  12 1601.34   33.20
   3   0 -12 1621.24   34.00
  -3   0 -12 1588.94   30.90
  -3   0 -12 1602.34   34.10
   3   0  12 1611.14   33.70
   3   0 -12 1634.04   33.30
  -3   0  12 1593.64   33.60
   3  -1 -12  560.44   12.50
   3   1  12  553.64   11.80
  -3   1 -12  565.34   10.90
  -3  -1  12  548.25   11.20
   3  -1 -12  547.55   12.00
  -3  -1  12  532.65   12.30
   3   1  12  563.84   12.40
  -3   1 -12  550.54   12.40
  -3   1  12  557.64   11.30
   3  -1  12  529.95   11.90
  -3  -1 -12  544.35   11.10
  -3  -1 -12  556.84   12.20
   3   1 -12  585.74   12.00
   3   1 -12  562.74   12.00
  -3   1  12  548.85   11.80
   3  -1  12  548.15   12.00
   3  -2 -12  124.79    3.30
  -3   2 -12  128.09    2.80
  -3   2 -12  118.09    3.60
   3   2  12  126.29    3.00
   3   2  12  128.99    3.70
  -3  -2  12  122.29    3.70
  -3  -2  12  121.79    3.00
   3  -2 -12  127.89    3.80
   3   2 -12  121.39    3.30
  -3  -2 -12  122.19    3.40
  -3   2  12  122.59    3.00
  -3  -2 -12  124.19    3.20
   3  -2  12  121.49    3.20
  -3   2  12  119.49    3.20
   3  -2  12  123.99    3.40
   3   2 -12  130.19    3.00
  -3  -3  12   26.30    1.70
   3   3  12   24.30    0.90
  -3   3 -12   26.20    1.60
   3  -3 -12   25.60    1.20
   3  -3 -12   24.70    1.70
   3   3  12   27.10    1.60
  -3   3 -12   26.40    0.90
  -3  -3  12   26.00    1.20
  -3  -3 -12   23.60    1.30
   3  -3  12   25.30    1.20
   3   3 -12   22.20    1.20
   3  -3  12   23.80    1.30
  -3  -3 -12   24.50    1.20
   3   3 -12   25.00    0.90
  -3   3  12   25.70    1.30
  -3   3  12   23.60    1.10
  -3  -4  12  101.89    3.80
  -3   4 -12  103.99    2.60
   3  -4 -12   99.79    2.90
  -3  -4  12  103.39    2.90
   3   4  12  104.69    3.60
  -3   4 -12  100.79    3.60
   3  -4 -12   99.69    3.80
   3   4 -12   99.59    3.00
  -3  -4 -12  101.29    3.00
   3  -4  12   98.79    3.20
  -3   4  12  105.19    2.90
  -3  -4 -12  101.09    3.20
  -3   4  12  102.59    3.20
   3  -4  12   98.29    3.10
  -3  -5  12  275.47    6.40
   3  -5 -12  278.27    6.60
   3  -5 -12  282.97    8.10
  -3  -5  12  270.97    7.90
  -3   5 -12  278.07    7.80
   3   5  12  276.67    7.70
  -3  -5 -12  282.57    7.30
  -3   5  12  278.47    6.90
   3  -5  12  282.57    7.30
  -3  -5 -12  272.27    6.60
   3  -5  12  280.17    7.00
   3   5 -12  284.57    6.90
   3   6  12   16.50    1.90
  -3  -6  12   16.20    1.30
  -3  -6  12   16.20    2.00
   3  -6 -12   18.40    2.20
  -3   6 -12   18.60    2.00
   3   6 -12   17.30    1.40
  -3   6  12   18.30    1.50
   3  -6  12   17.30    1.40
  -3  -6 -12   16.80    1.40
  -3   7 -12   30.70    2.40
   3   7  12   33.60    2.50
   3  -7 -12   25.30    2.90
  -3  -7  12   26.80    2.80
  -3   7  12   27.80    2.10
   3  -7  12   39.10    2.20
   3   7 -12   31.20    1.90
  -3  -7 -12   30.70    2.00
  -3  -8  12   53.29    3.70
   3   8  12   55.09    3.50
   3  -8 -12   59.29    4.10
  -3   8 -12   54.49    3.30
   3   8 -12   57.79    2.70
   3  -8  12   52.39    2.70
  -3   8  12   54.29    3.00
  -3  -8 -12   53.09    2.60
   3   9  12   54.29    3.70
  -3   9 -12   49.80    3.50
   3  -9 -12   52.09    4.10
  -3  -9  12   46.90    3.90
  -3   9  12   48.60    3.10
   3  -9  12   48.80    2.70
  -3  -9 -12   51.19    2.90
   4   0  12    2.90    0.60
  -4   0 -12    2.40    0.50
   4   0 -12    1.90    0.50
   4   0 -12    2.00    0.50
   4   0  12    2.20    0.60
  -4   0  12    2.10    0.50
  -4   0  12    2.30    0.50
  -4   0 -12    3.10    0.50
  -4  -1  12  141.89    4.00
   4   1  12  151.48    3.70
  -4   1 -12  144.39    3.30
[truncated: 703,237 more chars]
