# Supplementary material for: Crystal structure of (1Z,2E)-cinnamaldehyde oxime
Source: Acta Crystallogr E Crystallogr Commun. 2015 Dec 16;71(Pt 12):o1063–4. doi: 10.1107/S2056989015023853 (PMC4719980; doi:10.1107/S2056989015023853)
Supplement: Supplementary file 2 [file e-71-o1063-Isup2.hkl]

data_I                                                                          
_shelx_title ' work_a.res in Pbca'                                              
_shelx_refln_list_code          4                                               
_shelx_F_calc_maximum      177.22                                               
_exptl_crystal_F_000      1248.00                                               
_reflns_d_resolution_high  0.7431                                               
                                                                                
loop_                                                                           
 _space_group_symop_operation_xyz                                               
 'x, y, z'                                                                      
 '-x+1/2, -y, z+1/2'                                                            
 '-x, y+1/2, -z+1/2'                                                            
 'x+1/2, -y+1/2, -z'                                                            
 '-x, -y, -z'                                                                   
 'x-1/2, y, -z-1/2'                                                             
 'x, -y-1/2, z-1/2'                                                             
 '-x-1/2, y-1/2, z'                                                             
                                                                                
_cell_length_a    10.2315                                                       
_cell_length_b     7.5841                                                       
_cell_length_c    41.8161                                                       
_cell_angle_alpha  90.000                                                       
_cell_angle_beta   90.000                                                       
_cell_angle_gamma  90.000                                                       
                                                                                
_shelx_F_squared_multiplier     1.000                                           
                                                                                
loop_                                                                           
 _refln_index_h                                                                 
 _refln_index_k                                                                 
 _refln_index_l                                                                 
 _refln_F_squared_calc                                                          
 _refln_F_squared_meas                                                          
 _refln_F_squared_sigma                                                         
 _refln_observed_status                                                         
   2   0   0       2551.38       2492.35        29.29 o                         
   4   0   0       2584.62       3078.33        32.12 o                         
   6   0   0        229.68        263.49         4.23 o                         
   8   0   0        487.96        496.31         8.40 o                         
  10   0   0        743.08        727.19        15.08 o                         
  12   0   0         72.47         89.88         6.18 o                         
   4   1   0       2826.19       2811.31        22.14 o                         
   6   1   0       1029.15       1134.75         9.30 o                         
   8   1   0       1508.27       1589.53        15.20 o                         
  10   1   0       1015.74       1006.72        13.47 o                         
  12   1   0         83.56         91.61         4.28 o                         
   0   2   0      12942.66      12881.77       132.90 o                         
   2   2   0        474.86        516.84         4.60 o                         
   4   2   0        938.27       1070.28         9.20 o                         
   6   2   0        530.24        758.68         8.54 o                         
   8   2   0         10.73         11.89         1.55 o                         
  10   2   0        107.14        107.42         3.40 o                         
  12   2   0        128.96        139.85         4.93 o                         
   2   3   0        252.96        219.07         7.20 o                         
   4   3   0          3.52         11.04         1.01 o                         
   8   3   0         53.63         65.64         3.52 o                         
  10   3   0       1616.01       1576.73        16.20 o                         
  12   3   0         11.85         17.67         2.61 o                         
   0   4   0       1122.66       1098.66        12.63 o                         
   2   4   0      18674.33      19531.88       142.67 o                         
   4   4   0          6.36          8.86         2.76 o                         
   6   4   0        338.01        430.59         5.63 o                         
   8   4   0        347.07        398.77         5.82 o                         
  10   4   0         63.46         68.34         3.09 o                         
  12   4   0          4.33         19.34         3.88 o                         
   2   5   0        542.33        653.76         6.06 o                         
   4   5   0        146.03        199.27         8.74 o                         
   6   5   0       5985.03       5776.70        49.63 o                         
   8   5   0        130.95        143.36         3.60 o                         
  10   5   0          0.31          1.17         1.81 o                         
   0   6   0       1288.44       1489.77        17.45 o                         
   2   6   0        259.73        296.82         3.91 o                         
   4   6   0        171.09        218.28         6.81 o                         
   6   6   0       1003.23        992.25        15.84 o                         
   8   6   0       1199.51       1139.60        14.04 o                         
  10   6   0        206.49        198.94         6.43 o                         
   2   7   0        129.83        133.98         3.30 o                         
   4   7   0        149.43        142.96         3.68 o                         
   6   7   0         25.95         30.32         2.39 o                         
   8   7   0        178.95        148.17         5.16 o                         
   0   8   0       2167.63       2118.78        34.58 o                         
   2   8   0         59.63         56.49         3.26 o                         
   4   8   0        277.59        272.49         9.18 o                         
   6   8   0        241.46        234.17         6.80 o                         
   8   8   0        102.08        115.49         8.91 o                         
   2   9   0        113.09        112.53         5.40 o                         
   4   9   0        769.68        717.26        16.17 o                         
   6   9   0        156.33        159.38         9.90 o                         
   1   1   1       3425.32       3323.31        20.53 o                         
   3   1   1      12747.54      12772.57        81.34 o                         
   4   1   1       2499.96       2696.38        14.55 o                         
   5   1   1       3256.59       3291.73        17.25 o                         
   6   1   1        505.37        539.46         3.65 o                         
   7   1   1        940.04       1003.41         6.82 o                         
   8   1   1       1591.39       1622.01        10.91 o                         
   9   1   1        126.51        129.91         2.33 o                         
  10   1   1        310.14        326.23         4.50 o                         
  11   1   1          0.68          1.20         1.30 o                         
  12   1   1          6.33          6.61         1.55 o                         
  13   1   1         12.02         14.27         2.13 o                         
   0   2   1       8849.36       9123.20        88.74 o                         
   1   2   1      18340.55      18472.84        94.87 o                         
   2   2   1      26107.93      25561.78       139.90 o                         
   3   2   1        556.00        488.00         3.19 o                         
   4   2   1          5.27         11.02         0.52 o                         
   5   2   1       5655.54       6232.50        34.26 o                         
   6   2   1        203.87        236.63         2.58 o                         
   7   2   1        368.92        383.17         3.72 o                         
   8   2   1        576.68        578.93         5.09 o                         
   9   2   1        184.69        206.09         2.76 o                         
  10   2   1          8.46         12.72         1.22 o                         
  11   2   1         31.70         33.94         2.62 o                         
  12   2   1        310.89        320.34         5.10 o                         
  13   2   1          7.52         10.11         2.57 o                         
   1   3   1          0.47          3.64         0.43 o                         
   2   3   1       6837.99       7473.57        38.43 o                         
   3   3   1      16029.56      17270.16       122.14 o                         
   4   3   1       4259.39       4676.11        25.87 o                         
   5   3   1       2264.12       2294.45        14.50 o                         
   6   3   1       2085.08       2118.60        14.23 o                         
   7   3   1        869.75        916.12         6.92 o                         
   8   3   1        515.39        498.43         4.61 o                         
   9   3   1        116.39        113.54         2.20 o                         
  10   3   1         10.13         20.69         1.34 o                         
  11   3   1        239.02        237.84         3.97 o                         
  12   3   1        136.82        141.07         3.58 o                         
   0   4   1       3519.01       3556.36        26.34 o                         
   1   4   1        311.46        371.87         2.61 o                         
   2   4   1        910.67        958.88        11.17 o                         
   3   4   1        757.77        712.18         4.61 o                         
   4   4   1       2236.59       2032.45        13.52 o                         
   5   4   1        265.86        353.39         3.35 o                         
   6   4   1          1.71          9.65         1.04 o                         
   7   4   1        435.74        448.81         4.41 o                         
   8   4   1         20.91         20.61         1.28 o                         
   9   4   1         86.37         79.47         2.05 o                         
  10   4   1          0.60          0.73         1.08 o                         
  11   4   1          6.30          3.99         1.27 o                         
  12   4   1        249.16        249.66         6.58 o                         
   1   5   1        476.22        554.99         3.73 o                         
   2   5   1         82.27        122.93         1.60 o                         
   3   5   1        526.81        538.52         4.14 o                         
   4   5   1       2330.70       2567.50        16.29 o                         
   5   5   1       1723.99       1658.74        11.64 o                         
   6   5   1        201.30        230.71         3.21 o                         
   7   5   1        306.39        297.99         3.55 o                         
   8   5   1          0.02          0.52         0.95 o                         
   9   5   1          3.19          0.21         1.00 o                         
  10   5   1          6.27          7.18         1.35 o                         
  11   5   1          9.17          9.20         1.64 o                         
   0   6   1        511.07        579.70         6.08 o                         
   1   6   1         17.83         32.77         0.99 o                         
   2   6   1          9.38          8.42         0.84 o                         
   3   6   1        142.55        119.00         1.85 o                         
   4   6   1       1929.12       1783.66        12.42 o                         
   5   6   1         72.38         94.66         1.90 o                         
   6   6   1         22.15         28.28         2.23 o                         
   7   6   1        393.22        365.41         4.71 o                         
   8   6   1        178.77        163.99         3.28 o                         
   9   6   1         29.72         27.82         1.98 o                         
  10   6   1          5.53          5.75         1.73 o                         
   1   7   1          8.71         15.05         1.00 o                         
   2   7   1       1142.69       1128.68         8.88 o                         
   3   7   1        325.92        310.85         4.65 o                         
   4   7   1         92.23         95.43         2.17 o                         
   5   7   1         72.56         73.27         2.13 o                         
   6   7   1          1.51         15.66         2.71 o                         
   7   7   1        238.39        238.55         5.68 o                         
   8   7   1        166.89        180.38         4.02 o                         
   9   7   1          8.46         17.32         2.10 o                         
   0   8   1        359.32        379.89         8.46 o                         
   1   8   1          0.19         -0.42         1.08 o                         
   2   8   1        449.81        417.60         5.33 o                         
   3   8   1         61.93         60.90         2.57 o                         
   4   8   1         12.18         12.06         1.49 o                         
   5   8   1          0.77          0.33         1.62 o                         
   6   8   1        173.82        174.82         4.19 o                         
   7   8   1        155.99        161.84         4.08 o                         
   8   8   1        277.44        258.13         8.98 o                         
   1   9   1          0.52         -1.97         2.16 o                         
   2   9   1         97.07         98.13         3.49 o                         
   3   9   1        211.49        198.64         5.11 o                         
   4   9   1         25.41         31.19         2.70 o                         
   5   9   1        171.07        167.73         4.93 o                         
   6   9   1         57.15         47.52         6.60 o                         
   0   0   2          1.77         -0.33         0.33 o                         
   1   0   2       4631.31       4759.05        34.91 o                         
   2   0   2        216.37        201.84         1.85 o                         
   3   0   2       7245.87       7114.19        64.78 o                         
   4   0   2       1960.96       1943.84        14.63 o                         
   5   0   2        960.61       1122.62         9.02 o                         
   6   0   2       5379.03       5887.44        43.03 o                         
   7   0   2        997.05       1205.14        10.03 o                         
   8   0   2         20.74         41.75         1.90 o                         
   9   0   2          2.69          5.47         1.43 o                         
  10   0   2         43.40         46.17         2.82 o                         
  11   0   2        385.98        384.91         7.32 o                         
  12   0   2        147.22        161.99         5.12 o                         
  13   0   2          6.89          4.66         2.77 o                         
   1   1   2        367.75        370.68         2.53 o                         
   3   1   2       6527.99       6755.03        49.23 o                         
   4   1   2       2108.38       2173.59        13.37 o                         
   5   1   2       2297.23       2281.87        12.20 o                         
   6   1   2         35.56         38.74         0.78 o                         
   7   1   2        419.15        413.42         3.44 o                         
   8   1   2         15.73         14.00         1.02 o                         
   9   1   2        575.28        529.50         5.15 o                         
  10   1   2        376.77        375.91         4.89 o                         
  11   1   2         86.61         88.55         2.64 o                         
  12   1   2         31.57         28.74         2.05 o                         
  13   1   2         34.33         34.75         2.65 o                         
   1   2   2        251.71        265.02         2.05 o                         
   2   2   2      31407.23      30916.78       343.32 o                         
   3   2   2       1722.63       1815.49        10.38 o                         
   4   2   2        861.99        938.74         5.80 o                         
   5   2   2        186.07        212.62         2.50 o                         
   6   2   2        112.46        146.35         2.68 o                         
   7   2   2        509.47        606.31         4.93 o                         
   8   2   2        654.09        630.78         5.28 o                         
   9   2   2        184.79        172.06         2.52 o                         
  10   2   2        313.63        326.05         4.30 o                         
  11   2   2          9.21         12.48         1.55 o                         
  12   2   2         23.95         31.13         2.16 o                         
  13   2   2         23.54         30.96         3.67 o                         
   1   3   2       1745.62       1838.17         9.85 o                         
   2   3   2       3089.67       3214.71        18.03 o                         
   3   3   2         18.61         14.27         1.11 o                         
   4   3   2      10602.68      10520.69        83.05 o                         
   5   3   2        833.03        841.67         6.10 o                         
   6   3   2         30.08         45.27         1.29 o                         
   7   3   2        488.72        483.42         4.33 o                         
   8   3   2         63.21         63.97         1.79 o                         
   9   3   2        132.98        111.85         2.18 o                         
  10   3   2         19.36         25.52         1.45 o                         
  11   3   2          7.39          6.80         1.39 o                         
  12   3   2          0.86          4.80         1.58 o                         
   0   4   2       4070.59       4742.39        34.76 o                         
   1   4   2        157.08        194.50         1.74 o                         
   2   4   2        892.85        962.63         5.86 o                         
   3   4   2        994.20       1082.67         6.51 o                         
   4   4   2       6931.07       7534.15        44.59 o                         
   5   4   2       2675.31       2644.75        16.70 o                         
   6   4   2         12.19         16.39         1.04 o                         
   7   4   2         80.57         92.66         1.87 o                         
   8   4   2         11.55         14.85         1.16 o                         
   9   4   2        171.75        157.76         2.64 o                         
  10   4   2          5.41          5.75         1.17 o                         
  11   4   2         97.99        114.07         2.83 o                         
  12   4   2         31.23         36.63         3.59 o                         
   1   5   2       1468.44       1609.05         9.68 o                         
   2   5   2        807.23        991.67         8.02 o                         
   3   5   2        210.03        216.16         2.61 o                         
   4   5   2          0.41         13.43         2.01 o                         
   5   5   2        223.76        230.13         2.73 o                         
   6   5   2          2.26          4.98         0.97 o                         
   7   5   2         11.64         17.99         1.26 o                         
   8   5   2        104.15        106.93         2.66 o                         
   9   5   2         29.61         27.31         1.62 o                         
  10   5   2         18.05         13.14         1.46 o                         
  11   5   2         76.04         85.53         2.92 o                         
   0   6   2       1150.15       1212.90        10.33 o                         
   1   6   2       1478.20       1535.44         8.95 o                         
   2   6   2          5.62         17.66         0.85 o                         
   3   6   2        138.12        151.50         2.09 o                         
   4   6   2          5.68         18.96         2.10 o                         
   5   6   2         39.73         49.00         2.09 o                         
   6   6   2         87.13         95.73         2.23 o                         
   7   6   2        231.01        223.24         3.27 o                         
   8   6   2        159.17        152.82         3.20 o                         
   9   6   2         45.75         42.89         2.28 o                         
  10   6   2         13.15          7.96         1.67 o                         
   1   7   2        219.93        217.89         2.58 o                         
   2   7   2        412.79        431.57         4.21 o                         
   3   7   2         40.54         39.02         1.53 o                         
   4   7   2          0.01          0.67         0.96 o                         
   5   7   2        349.20        308.42         4.16 o                         
   6   7   2       1545.02       1390.68        12.67 o                         
   7   7   2        623.36        564.16         6.52 o                         
   8   7   2        295.16        258.83         4.63 o                         
   9   7   2        152.30        165.58         4.10 o                         
   0   8   2         40.89         44.28         2.57 o                         
   1   8   2          1.48          4.87         1.24 o                         
   2   8   2         37.35         40.56         2.40 o                         
   3   8   2          4.77          3.53         1.40 o                         
   4   8   2          5.26          8.59         1.56 o                         
   5   8   2        128.43        120.33         3.71 o                         
   6   8   2        158.33        147.83         4.56 o                         
   7   8   2         29.50         25.62         2.47 o                         
   8   8   2        190.24        177.16        10.89 o                         
   1   9   2         87.53         89.68         4.05 o                         
   2   9   2         29.46         26.42         2.95 o                         
   3   9   2        265.86        274.91         6.06 o                         
   4   9   2         15.44         21.30         2.31 o                         
   5   9   2         15.45         12.90         2.11 o                         
   6   9   2        148.69        151.46         9.24 o                         
   1   1   3         86.07         65.21         0.57 o                         
   2   1   3       6722.22       6704.58        37.16 o                         
   3   1   3      16641.23      16764.88       124.12 o                         
   4   1   3        117.19        195.47         1.49 o                         
   5   1   3       4047.46       4514.70        23.39 o                         
   6   1   3         48.38         54.16         0.97 o                         
   7   1   3        457.66        388.80         3.43 o                         
   8   1   3          0.98         -0.16         0.65 o                         
   9   1   3          4.13          7.87         1.01 o                         
  10   1   3          0.07          9.53         2.51 o                         
  11   1   3        143.84        143.71         3.18 o                         
  12   1   3         50.77         55.18         2.56 o                         
  13   1   3        124.43        126.62         4.13 o                         
   0   2   3        124.42        110.13         2.20 o                         
   1   2   3      15635.23      15857.82        81.93 o                         
   2   2   3       4639.32       4592.46        24.32 o                         
   3   2   3       3823.36       3771.01        20.81 o                         
   4   2   3        150.17        231.36         1.95 o                         
   5   2   3        946.44       1217.26         7.44 o                         
   6   2   3       2110.47       2015.96        12.39 o                         
   7   2   3          0.59          3.37         0.83 o                         
   8   2   3        964.06       1007.26         7.79 o                         
   9   2   3         12.10         13.67         1.05 o                         
  10   2   3        475.99        489.86         5.49 o                         
  11   2   3          0.00         -0.54         1.26 o                         
  12   2   3        215.66        195.67         3.98 o                         
  13   2   3         37.61         48.50         5.12 o                         
   1   3   3        573.34        629.16         3.86 o                         
   2   3   3       2018.47       1981.71        10.61 o                         
   3   3   3         61.03         98.61         2.41 o                         
   4   3   3       4147.97       4601.25        25.55 o                         
   5   3   3        193.80        233.38         2.52 o                         
   6   3   3        293.46        593.71        15.20 o                         
   7   3   3         53.28         46.02         1.81 o                         
   8   3   3        776.30        804.12         6.46 o                         
   9   3   3         90.27        162.19         2.56 o                         
  10   3   3        169.45        178.52         2.84 o                         
  11   3   3          3.59          5.93         1.37 o                         
  12   3   3          0.77         16.59         1.80 o                         
  13   3   3          5.63          3.63         4.29 o                         
   0   4   3       1014.54       1070.57         8.72 o                         
   1   4   3       1501.97       1535.00         9.07 o                         
   2   4   3        781.57        819.14         4.95 o                         
   3   4   3        454.44        465.45         3.64 o                         
   4   4   3         36.18         52.06         1.89 o                         
   5   4   3         47.47         40.58         1.87 o                         
   6   4   3        564.68        671.02         5.61 o                         
   7   4   3        772.10        701.34         6.01 o                         
   8   4   3        353.27        328.49         3.68 o                         
   9   4   3        128.34        123.26         2.49 o                         
  10   4   3        347.81        330.92         4.18 o                         
  11   4   3        152.20        144.90         2.94 o                         
  12   4   3         22.87         29.30         4.12 o                         
   1   5   3        409.14        449.59         3.20 o                         
   2   5   3       3107.42       3311.61        17.71 o                         
   3   5   3       1298.89       1289.59         8.11 o                         
   4   5   3        557.36        568.18         4.65 o                         
   5   5   3       1503.54       1544.02        10.57 o                         
   6   5   3        234.51        207.31         2.79 o                         
   7   5   3        115.85        142.50         2.36 o                         
   8   5   3        175.58        151.30         2.71 o                         
   9   5   3        279.46        282.12         4.04 o                         
  10   5   3          0.67          1.65         1.28 o                         
  11   5   3        217.31        261.45         4.38 o                         
   0   6   3       3719.57       3964.31        29.93 o                         
   1   6   3        949.32       1031.61         6.66 o                         
   2   6   3        513.81        503.73         3.95 o                         
   3   6   3        103.66        216.59         7.01 o                         
   4   6   3         94.53        128.66         2.14 o                         
   5   6   3        611.44        596.85         5.48 o                         
   7   6   3          7.72         17.77         2.05 o                         
   8   6   3         55.20         64.26         2.33 o                         
   9   6   3        455.72        419.47         5.65 o                         
  10   6   3         26.11         38.95         2.33 o                         
  11   6   3         22.88         44.22         6.60 o                         
   1   7   3        599.73        617.92         5.27 o                         
   2   7   3         34.63         28.75         1.71 o                         
   3   7   3        234.74        242.36         3.04 o                         
   4   7   3          4.41          2.44         0.95 o                         
   5   7   3         85.32         84.25         2.50 o                         
   6   7   3         35.51         51.13         2.75 o                         
   7   7   3        537.14        517.94        10.25 o                         
   8   7   3        136.07        115.62         3.31 o                         
   9   7   3        231.35        218.34         4.56 o                         
   0   8   3          1.77          1.64         1.67 o                         
   1   8   3        348.63        356.33         7.48 o                         
   2   8   3          8.69         12.57         1.50 o                         
   3   8   3        256.39        253.08         4.24 o                         
   4   8   3        367.02        327.55         5.09 o                         
   5   8   3        282.01        250.53         4.34 o                         
   6   8   3         77.29         86.26         3.53 o                         
   7   8   3         22.01         17.45         2.17 o                         
   8   8   3        191.16        187.57         9.73 o                         
   1   9   3        186.39        192.34        10.81 o                         
   2   9   3        109.71        106.69         3.67 o                         
   3   9   3          1.77          0.44         1.88 o                         
   4   9   3        220.13        214.97         6.64 o                         
   5   9   3          3.39          4.95         1.94 o                         
   6   9   3         21.70         57.74         6.93 o                         
   2  10   3         56.26         78.53         7.92 o                         
   0   0   4       2111.45       1983.96        24.45 o                         
   1   0   4        191.69        179.85         1.79 o                         
   2   0   4       3751.55       3667.97        26.62 o                         
   3   0   4          4.73          6.85         0.55 o                         
   4   0   4        772.61        673.66         5.99 o                         
   5   0   4       1089.17       1010.39         8.25 o                         
   6   0   4        124.20         79.83         1.64 o                         
   7   0   4        201.74        200.35         2.70 o                         
   8   0   4         56.78         57.54         2.17 o                         
   9   0   4        369.27        396.88         6.73 o                         
  10   0   4        502.24        474.84         7.95 o                         
  11   0   4        134.77        132.47         4.34 o                         
  12   0   4        248.45        251.13         6.32 o                         
  13   0   4        188.72        193.54         5.96 o                         
   1   1   4       1503.06       1479.64         7.66 o                         
   2   1   4          0.85          0.41         0.19 o                         
   3   1   4       3257.27       3322.10        19.40 o                         
   4   1   4        227.33        237.45         1.80 o                         
   5   1   4       1256.28       1403.61         7.81 o                         
   6   1   4          3.50          8.03         0.47 o                         
   7   1   4        127.57        140.63         1.79 o                         
   8   1   4          0.15          2.59         1.11 o                         
   9   1   4         36.23         38.36         1.98 o                         
  10   1   4       1436.79       1395.33        12.30 o                         
  11   1   4        133.34        129.20         3.04 o                         
  12   1   4         39.02         44.87         2.35 o                         
  13   1   4          0.00          0.15         1.81 o                         
   0   2   4       4092.61       4190.03        30.45 o                         
   1   2   4       1049.78       1050.54         8.74 o                         
   2   2   4       2759.31       2645.85        15.70 o                         
   3   2   4        318.97        298.81         2.38 o                         
   4   2   4       1081.24       1124.81         6.81 o                         
   5   2   4       1804.29       2178.19        19.50 o                         
   6   2   4        683.83        729.55         5.21 o                         
   7   2   4        669.68        780.02         6.21 o                         
   8   2   4       1309.08       1317.30         9.32 o                         
   9   2   4         17.31          9.75         1.03 o                         
  10   2   4         75.45         87.96         2.36 o                         
  11   2   4          8.84         11.24         1.53 o                         
  12   2   4        108.42        106.03         3.19 o                         
  13   2   4        108.73        101.07         6.74 o                         
   1   3   4       1478.93       1602.33         8.65 o                         
   2   3   4       2765.08       2939.80        16.00 o                         
   3   3   4       4313.76       4890.30        25.25 o                         
   4   3   4        864.72        907.08         5.79 o                         
   5   3   4        108.67        138.10         2.04 o                         
   6   3   4        331.07        340.96         3.28 o                         
   7   3   4        817.49        831.57         6.41 o                         
   8   3   4        231.38        233.91         2.93 o                         
   9   3   4          8.71         10.55         1.12 o                         
  10   3   4          2.63          2.79         1.05 o                         
  11   3   4        129.17        130.42         3.08 o                         
  12   3   4        657.31        619.65         7.59 o                         
  13   3   4        345.01        349.16        11.64 o                         
   0   4   4        991.93       1014.20         8.35 o                         
   1   4   4       1360.39       1487.47         9.45 o                         
   2   4   4        430.11        513.50         3.77 o                         
   3   4   4       2603.39       2828.31        15.61 o                         
   4   4   4        228.57        253.69         2.44 o                         
   5   4   4         86.14        110.68         1.85 o                         
   6   4   4       1099.09       1174.10         8.39 o                         
   7   4   4        297.52        323.54         3.58 o                         
   8   4   4        120.84        188.38         4.10 o                         
   9   4   4          5.93          6.47         1.12 o                         
  10   4   4         41.71         43.79         1.85 o                         
  11   4   4        119.52        117.78         2.94 o                         
  12   4   4        133.84        152.19         7.60 o                         
   1   5   4        191.92        239.27         2.23 o                         
   2   5   4         41.40         45.74         1.12 o                         
   3   5   4        241.94        276.40         2.89 o                         
   4   5   4        881.69        888.84         6.56 o                         
   5   5   4        712.35        744.60         6.08 o                         
   6   5   4        621.26        586.58         5.09 o                         
   7   5   4       1955.93       1730.96        12.51 o                         
   8   5   4        245.36        201.81         3.10 o                         
   9   5   4        300.96        294.98         4.12 o                         
  10   5   4        278.94        294.82         4.46 o                         
  11   5   4          0.89          1.67         1.45 o                         
   0   6   4        110.98        109.96         3.18 o                         
   1   6   4         71.52         74.04         1.60 o                         
   2   6   4        124.93        127.94         1.82 o                         
   3   6   4        352.84        360.95         3.65 o                         
   4   6   4       1557.93       1507.93        10.89 o                         
   5   6   4        991.48        874.01         7.77 o                         
   6   6   4        412.08        396.42         4.46 o                         
   7   6   4         29.82         38.00         1.78 o                         
   8   6   4        301.88        255.00         3.90 o                         
   9   6   4         93.97        112.18         3.08 o                         
  10   6   4          0.29          4.69         1.94 o                         
   1   7   4        392.25        414.18         3.84 o                         
   2   7   4         67.51         62.76         2.13 o                         
   3   7   4        242.77        246.76         3.78 o                         
   4   7   4        237.73        255.14         3.60 o                         
   5   7   4         20.95         29.05         1.64 o                         
   6   7   4         58.22         70.98         2.44 o                         
   7   7   4          2.70         15.82         2.46 o                         
   8   7   4        298.17        280.64         4.71 o                         
   9   7   4        590.47        588.22        10.69 o                         
   0   8   4        155.26        155.36         3.80 o                         
   1   8   4          2.16          6.14         1.35 o                         
   2   8   4         23.07         27.69         1.93 o                         
   3   8   4         95.53         94.65         2.78 o                         
   4   8   4         89.34        110.74         2.92 o                         
   5   8   4        140.63        131.06         3.30 o                         
   6   8   4         26.95         37.75         2.29 o                         
   7   8   4        145.13        126.22         3.95 o                         
   8   8   4        120.66        141.34         7.00 o                         
   1   9   4         41.89         38.76         3.12 o                         
   2   9   4         30.14         38.09         3.69 o                         
   3   9   4          1.20          1.30         1.79 o                         
   4   9   4          0.05          1.79         2.10 o                         
   5   9   4        322.94        305.09         9.16 o                         
   6   9   4         55.31         38.94         5.94 o                         
   2  10   4        170.14        172.54        10.23 o                         
   1   1   5       3299.87       3481.29        19.10 o                         
   2   1   5       1972.30       1898.38         9.89 o                         
   3   1   5       1429.88       1431.39         7.66 o                         
   4   1   5        443.08        449.63         2.84 o                         
   5   1   5        290.19        371.42         2.69 o                         
   6   1   5        846.24        859.27         5.21 o                         
   7   1   5        118.67        116.31         1.70 o                         
   8   1   5        165.84        175.04         2.39 o                         
   9   1   5        321.22        306.98         3.84 o                         
  10   1   5        892.75        923.88         8.96 o                         
  11   1   5        161.18        159.45         3.34 o                         
  12   1   5         73.30         76.85         2.84 o                         
  13   1   5         70.86         90.19         4.07 o                         
   0   2   5       4136.43       4338.19        31.56 o                         
   1   2   5        345.74        334.54         2.09 o                         
   2   2   5      10688.28      10527.24        56.42 o                         
   3   2   5       4492.17       4614.50        24.45 o                         
   4   2   5        355.69        323.95         2.47 o                         
   5   2   5         40.42         58.66         1.25 o                         
   6   2   5        377.32        354.48         3.06 o                         
   7   2   5        952.46        903.64         6.69 o                         
   8   2   5        152.61        202.72         2.60 o                         
   9   2   5         10.59         13.24         1.05 o                         
  10   2   5         53.19         58.46         2.13 o                         
  11   2   5         42.86         36.85         2.06 o                         
  12   2   5        562.34        547.47         6.92 o                         
  13   2   5         73.03         68.73         6.10 o                         
   1   3   5        168.13        174.34         2.13 o                         
   2   3   5        808.47        900.06         5.19 o                         
   3   3   5        265.70        314.88         3.26 o                         
   4   3   5          0.57          0.74         0.39 o                         
   5   3   5       4733.76       4827.62        27.94 o                         
   6   3   5         86.85         89.23         1.58 o                         
   7   3   5        501.92        540.38         4.67 o                         
   8   3   5        774.02        746.89         6.32 o                         
   9   3   5        194.80        203.81         2.98 o                         
  10   3   5          6.46          3.78         1.06 o                         
  11   3   5        263.42        262.34         4.15 o                         
  12   3   5        167.70        184.60         3.97 o                         
  13   3   5        187.29        187.19         8.39 o                         
   0   4   5       1366.43       1547.62        12.15 o                         
   1   4   5         37.64         45.84         1.47 o                         
   2   4   5       1581.29       1542.84         8.90 o                         
   3   4   5         89.51         82.09         2.12 o                         
   4   4   5        161.56        172.18         1.88 o                         
   5   4   5       1052.55       1020.90         7.32 o                         
   6   4   5         72.60         89.21         1.73 o                         
   7   4   5        188.76        200.57         2.66 o                         
   8   4   5        164.39        145.22         2.47 o                         
   9   4   5        341.15        325.99         3.84 o                         
  10   4   5         61.96         67.10         2.14 o                         
  11   4   5         33.40         26.64         1.85 o                         
  12   4   5         72.41         75.29         5.21 o                         
   1   5   5       1225.83       1298.42         7.54 o                         
   2   5   5         23.62         33.58         0.88 o                         
   3   5   5       1467.33       1636.81        10.01 o                         
   4   5   5          1.24         11.05         1.33 o                         
   5   5   5          2.32         33.48         2.24 o                         
   6   5   5        392.98        381.88         4.05 o                         
   7   5   5          6.13         11.96         1.11 o                         
   8   5   5        128.85        117.97         2.49 o                         
   9   5   5          4.82         11.36         1.46 o                         
  10   5   5        220.43        224.41         3.88 o                         
  11   5   5        129.34        136.42         3.31 o                         
   0   6   5        357.74        368.90         4.87 o                         
   1   6   5         68.38         77.87         1.47 o                         
   2   6   5          3.25          7.37         0.74 o                         
   3   6   5       1403.90       1373.64         9.91 o                         
   4   6   5        598.92        663.89         5.91 o                         
   5   6   5         71.72         66.67         1.96 o                         
   6   6   5         11.30         19.01         1.38 o                         
   7   6   5         24.19         26.19         1.66 o                         
   8   6   5        529.41        490.30         5.67 o                         
   9   6   5          0.35          0.07         1.29 o                         
  10   6   5        483.26        449.28         6.16 o                         
   1   7   5        480.19        463.23         4.30 o                         
   2   7   5         12.02          9.66         1.07 o                         
   3   7   5         90.19         90.86         2.27 o                         
   4   7   5        168.60        153.82         2.85 o                         
   5   7   5        638.82        579.63         5.92 o                         
   6   7   5        965.62        846.62         9.86 o                         
   7   7   5         32.38         32.13         2.08 o                         
   8   7   5         46.48         52.14         2.43 o                         
   9   7   5          0.75          4.32         2.00 o                         
   0   8   5        115.54        112.57         3.94 o                         
   1   8   5        282.98        283.47         4.17 o                         
   2   8   5         31.89         34.18         2.36 o                         
   3   8   5         79.73         72.41         2.47 o                         
   4   8   5         99.10        112.52         3.12 o                         
   5   8   5         92.17         91.01         2.89 o                         
   6   8   5          8.25         11.18         1.70 o                         
   7   8   5         17.56         19.95         2.09 o                         
   8   8   5         18.81         21.29         4.62 o                         
   1   9   5         56.49         56.98         3.58 o                         
   2   9   5          2.14         -0.05         1.64 o                         
   3   9   5          2.31          0.10         1.70 o                         
   4   9   5         10.71         12.58         2.11 o                         
   5   9   5         75.81         81.88         4.95 o                         
   0  10   5         19.17         26.07         5.61 o                         
   2  10   5          7.10          6.93         6.27 o                         
   0   0   6       6953.87       6903.05        71.18 o                         
   1   0   6       9205.60       9068.57       105.26 o                         
   2   0   6       2126.74       2206.73        16.14 o                         
   3   0   6       3623.04       3558.65        25.91 o                         
   4   0   6       5236.48       5125.39        37.22 o                         
   5   0   6       1321.00       1349.25        10.68 o                         
   6   0   6        370.50        435.31         4.31 o                         
   7   0   6        516.99        725.26         7.68 o                         
   8   0   6       5830.16       5782.61        53.60 o                         
   9   0   6       1022.45       1048.25        14.87 o                         
  10   0   6        121.20        119.77         3.95 o                         
  11   0   6         29.10         24.78         2.50 o                         
  12   0   6       1204.97       1195.80        16.46 o                         
  13   0   6          0.06         -1.95         4.78 o                         
   1   1   6      10255.06      10316.57        53.32 o                         
   2   1   6      14657.50      14397.51        96.23 o                         
   3   1   6        592.95        632.37         3.66 o                         
   4   1   6        588.61        613.98         4.12 o                         
   5   1   6        676.35        789.85         4.91 o                         
   6   1   6        804.92        839.14         5.10 o                         
   7   1   6        551.80        544.52         4.26 o                         
   8   1   6        515.44        503.43         4.57 o                         
   9   1   6          1.21          3.88         0.96 o                         
  10   1   6        293.73        318.30         4.46 o                         
  11   1   6        153.13        154.13         3.28 o                         
  12   1   6        574.96        562.21         6.93 o                         
  13   1   6        201.67        204.21         6.72 o                         
   0   2   6       7836.80       8004.69        60.12 o                         
   1   2   6        365.29        339.52         2.14 o                         
   2   2   6       1873.83       1832.28         9.68 o                         
   3   2   6        734.10        715.57         4.31 o                         
   4   2   6       1728.01       1551.26         9.49 o                         
   5   2   6        226.80        192.14         1.84 o                         
   6   2   6        343.38        392.35         3.29 o                         
   7   2   6        151.92        124.92         1.89 o                         
   8   2   6        157.49        182.40         2.55 o                         
   9   2   6        650.22        635.73         5.71 o                         
  10   2   6          0.01          1.33         1.03 o                         
  11   2   6        134.25        122.94         3.06 o                         
  12   2   6        193.99        177.26         6.32 o                         
  13   2   6          0.06         -0.62         2.91 o                         
   1   3   6          1.63          6.35         0.45 o                         
   2   3   6        416.29        416.99         2.72 o                         
   3   3   6          3.52         12.26         0.70 o                         
   4   3   6        198.63        211.01         1.96 o                         
   5   3   6        352.33        371.22         3.11 o                         
   6   3   6        353.44        618.05         9.58 o                         
   7   3   6         59.33         72.35         1.61 o                         
   8   3   6         24.24         18.22         1.17 o                         
   9   3   6        192.21        214.29         3.08 o                         
  10   3   6        226.19        194.69         2.97 o                         
  11   3   6         19.32         25.27         1.79 o                         
  12   3   6          1.66         19.64         1.94 o                         
   0   4   6         13.34         26.14         2.46 o                         
   1   4   6        549.82        557.57         3.81 o                         
   2   4   6       2875.81       2912.50        15.93 o                         
   3   4   6        237.50        264.79         2.17 o                         
   4   4   6         57.98         61.76         1.58 o                         
   5   4   6        367.61        351.75         3.31 o                         
   6   4   6       1316.71       1238.14         8.76 o                         
   7   4   6         52.22         62.22         1.66 o                         
   8   4   6         67.27         60.36         1.83 o                         
   9   4   6        375.91        385.53         4.24 o                         
  10   4   6        123.99        162.85         3.14 o                         
  11   4   6        206.91        204.51         3.94 o                         
  12   4   6        179.92        177.75         6.76 o                         
   1   5   6         11.32         29.71         1.12 o                         
   2   5   6          9.23          9.82         0.58 o                         
   3   5   6          1.75          4.16         0.67 o                         
   4   5   6       1137.19       1114.84         7.87 o                         
   5   5   6        546.52        526.98         4.82 o                         
   6   5   6       1367.03       1304.98         9.81 o                         
   7   5   6        434.12        414.46         4.43 o                         
   8   5   6        169.24        174.17         3.22 o                         
   9   5   6        291.82        261.55         5.19 o                         
  10   5   6          0.05          0.52         1.35 o                         
  11   5   6          6.04          3.12         1.48 o                         
   0   6   6        324.85        577.27        13.76 o                         
   1   6   6        109.72        136.23         2.05 o                         
   2   6   6        102.13         87.91         1.60 o                         
   3   6   6        102.37         93.18         1.85 o                         
   4   6   6        159.15        176.13         2.54 o                         
   5   6   6         29.83         30.89         1.46 o                         
   6   6   6        481.98        641.43         8.72 o                         
   7   6   6         66.17         60.59         2.36 o                         
   8   6   6          0.48          3.22         1.27 o                         
   9   6   6         10.72         18.47         1.67 o                         
  10   6   6          3.32          4.19         1.57 o                         
   1   7   6         13.55         19.31         1.13 o                         
   2   7   6         66.41         63.22         1.87 o                         
   3   7   6         12.52         16.85         1.69 o                         
   4   7   6          2.32          3.75         1.13 o                         
   5   7   6        939.66        912.50         8.65 o                         
   6   7   6         44.31         40.71         1.95 o                         
   7   7   6        462.34        426.47         5.55 o                         
   8   7   6         92.24         59.63         2.55 o                         
   9   7   6         29.31         33.26         2.89 o                         
   0   8   6          0.19         -0.57         2.14 o                         
   1   8   6        114.28        113.55         3.17 o                         
   2   8   6          6.87         13.40         1.51 o                         
   3   8   6        507.22        489.54         6.03 o                         
   4   8   6        453.47        433.67         7.19 o                         
   5   8   6        195.27        185.01         5.32 o                         
   6   8   6         25.60         30.48         2.34 o                         
   7   8   6        150.06        144.86         3.70 o                         
   8   8   6        420.07        470.18        17.16 o                         
   1   9   6         46.19         50.69         3.98 o                         
   2   9   6        141.57        141.84         4.10 o                         
   3   9   6         21.53         31.36         2.58 o                         
   4   9   6         50.57         45.67         3.00 o                         
   5   9   6        133.79        142.98         6.54 o                         
   6   9   6        402.13        405.50        15.51 o                         
   0  10   6         17.18         16.17         5.28 o                         
   1  10   6          0.17         -3.30         3.30 o                         
   2  10   6        100.27         95.03        11.55 o                         
   1   1   7        121.13        123.32         0.90 o                         
   2   1   7       1233.31       1292.31         6.89 o                         
   3   1   7       1370.26       1311.16         7.09 o                         
   4   1   7       4050.05       4201.77        21.73 o                         
   5   1   7       1319.70       1402.76         7.83 o                         
   6   1   7        345.30        419.57         3.09 o                         
   7   1   7        966.74        907.44         6.06 o                         
   8   1   7         93.41         84.72         1.77 o                         
   9   1   7         21.99         16.64         1.19 o                         
  10   1   7        770.71        805.94         8.05 o                         
  11   1   7        506.39        495.86         6.14 o                         
  12   1   7         16.71         17.07         1.84 o                         
  13   1   7         22.34         27.87         3.51 o                         
   0   2   7      15656.39      15326.11       140.82 o                         
   1   2   7          1.26          2.20         0.33 o                         
   2   2   7         41.22         45.75         0.59 o                         
   3   2   7        343.26        291.44         2.11 o                         
   4   2   7        292.08        307.26         2.39 o                         
   5   2   7       1562.56       1512.50         9.06 o                         
   6   2   7       2142.75       2174.69        13.30 o                         
   7   2   7        422.59        412.28         3.77 o                         
   8   2   7         75.23         83.18         1.74 o                         
   9   2   7         34.70         36.23         1.47 o                         
  10   2   7         13.57         12.84         1.32 o                         
  11   2   7        129.66        138.81         3.20 o                         
  12   2   7          0.55          3.40         1.47 o                         
  13   2   7        241.65        260.76         9.49 o                         
   1   3   7          0.60          4.37         0.41 o                         
   2   3   7        163.49        146.77         1.29 o                         
   3   3   7        707.05        728.75         4.36 o                         
   4   3   7       4242.10       4412.75        25.41 o                         
   5   3   7        918.11        847.43         5.86 o                         
   6   3   7        832.87        866.17         6.45 o                         
   7   3   7        205.34        222.57         2.90 o                         
   8   3   7          1.62          4.30         0.90 o                         
   9   3   7        197.31        160.41         2.57 o                         
  10   3   7        122.33        104.56         2.36 o                         
  11   3   7         43.93         40.66         2.10 o                         
  12   3   7        503.40        498.39         7.80 o                         
   0   4   7       1791.77       1710.88        13.29 o                         
   1   4   7          1.47          1.29         0.31 o                         
   2   4   7        194.32        253.13         3.94 o                         
   3   4   7         40.32         36.35         1.24 o                         
   4   4   7       3159.94       3101.45        17.77 o                         
   5   4   7         13.91          2.39         0.62 o                         
   6   4   7         52.18         35.48         1.33 o                         
   7   4   7         98.49         85.07         1.79 o                         
   8   4   7        130.10        153.04         2.49 o                         
   9   4   7        105.76        100.82         2.35 o                         
  10   4   7       2151.40       2003.00        16.36 o                         
  11   4   7          0.25          5.66         1.48 o                         
  12   4   7         30.34         32.56         3.74 o                         
   1   5   7         28.37         28.56         0.76 o                         
   2   5   7        301.99        280.18         2.31 o                         
   3   5   7         61.72         73.29         1.27 o                         
   4   5   7        154.81        174.50         2.34 o                         
   5   5   7       1668.83       1628.62        11.57 o                         
   6   5   7        181.59        204.53         3.01 o                         
   7   5   7         24.86         37.42         1.72 o                         
   8   5   7        587.57        541.83         6.05 o                         
   9   5   7          0.28          0.38         1.22 o                         
  10   5   7        124.98        122.25         3.19 o                         
  11   5   7         32.75         33.23         2.15 o                         
   0   6   7       1463.99       1476.57        13.20 o                         
   1   6   7          0.94          0.72         0.65 o                         
   2   6   7        319.39        342.75         3.21 o                         
   3   6   7          0.65          0.83         0.72 o                         
   4   6   7         11.99         12.83         1.19 o                         
   5   6   7         99.85         88.55         2.13 o                         
   6   6   7         62.32         66.59         2.16 o                         
   7   6   7        266.23        249.88         3.88 o                         
   8   6   7         28.63         38.20         1.95 o                         
   9   6   7         43.41         43.34         2.18 o                         
  10   6   7          0.52          0.70         1.49 o                         
   1   7   7          7.63          9.13         1.02 o                         
   2   7   7         32.42         38.99         1.62 o                         
   3   7   7        485.51        470.36         5.22 o                         
   4   7   7          2.89          0.05         1.05 o                         
   5   7   7          2.97          6.56         1.29 o                         
   6   7   7        117.03        106.24         2.76 o                         
   7   7   7         48.37        170.37         9.29 o                         
   8   7   7          2.46          3.22         1.48 o                         
   9   7   7        211.92        190.31         5.20 o                         
   0   8   7        130.14        120.30         9.24 o                         
   1   8   7         26.41         26.29         1.72 o                         
   2   8   7        452.81        452.21         5.67 o                         
   3   8   7        251.41        249.54         4.55 o                         
   4   8   7         12.17         14.01         1.62 o                         
   5   8   7         15.72         19.35         1.86 o                         
   6   8   7        209.00        202.45         4.75 o                         
   7   8   7         90.85         68.57         3.00 o                         
   8   8   7        121.66        100.99         6.05 o                         
   1   9   7         57.34         63.39         4.52 o                         
   2   9   7          7.66          7.54         2.67 o                         
   3   9   7         43.87         42.33         3.03 o                         
   4   9   7          3.98          2.69         1.63 o                         
   5   9   7         11.40         14.51         3.47 o                         
   6   9   7          6.03         19.14         5.28 o                         
   0  10   7          3.55          8.25         4.62 o                         
   1  10   7         21.46         30.69         5.94 o                         
   1   0   8        154.80        170.85         2.65 o                         
   2   0   8       1391.53       1417.11        10.62 o                         
   3   0   8       2319.37       2268.50        16.81 o                         
   4   0   8       5380.91       5634.19        40.84 o                         
   5   0   8        699.63        671.96         5.90 o                         
   6   0   8         11.64         24.95         1.07 o                         
   7   0   8       1275.94       1302.72        10.80 o                         
   8   0   8         14.64         15.92         1.29 o                         
   9   0   8       1001.90       1006.27        13.01 o                         
  10   0   8       2098.19       2015.06        23.55 o                         
  11   0   8          9.45          9.80         2.16 o                         
  12   0   8        385.36        380.20         7.80 o                         
  13   0   8         24.69         25.41         4.27 o                         
   1   1   8       4326.95       4433.91        25.54 o                         
   2   1   8         84.08         80.55         0.77 o                         
   3   1   8         84.89         75.89         0.81 o                         
   4   1   8         84.69        129.37         1.21 o                         
   5   1   8       3144.83       3331.76        17.53 o                         
   6   1   8        131.65        133.29         1.49 o                         
   7   1   8         20.09         19.26         0.82 o                         
   8   1   8          0.14          3.36         0.74 o                         
   9   1   8        102.85        108.09         2.18 o                         
  10   1   8        644.43        661.14         7.07 o                         
  11   1   8          9.08         10.57         1.46 o                         
  12   1   8        144.76        136.23         3.41 o                         
  13   1   8         28.95         36.49         4.23 o                         
   0   2   8        432.62        424.85         3.80 o                         
   1   2   8         16.91         22.90         0.48 o                         
   2   2   8         68.60         71.33         0.89 o                         
   3   2   8        129.07        127.42         1.11 o                         
   4   2   8         14.68         22.98         0.66 o                         
   5   2   8        812.41        737.90         4.90 o                         
   6   2   8        727.62        726.92         4.99 o                         
   7   2   8          0.85          6.68         0.76 o                         
   8   2   8        185.29        186.89         2.49 o                         
   9   2   8         10.49         22.85         1.65 o                         
  10   2   8         42.82         46.38         1.95 o                         
  11   2   8        156.25        161.02         3.41 o                         
  12   2   8         41.90         43.92         2.40 o                         
  13   2   8         51.92         48.96         5.15 o                         
   1   3   8          4.11          0.92         0.29 o                         
   2   3   8        258.72        255.73         1.92 o                         
   3   3   8         48.02         68.30         1.42 o                         
   4   3   8       1162.04       1097.16         6.84 o                         
   5   3   8         80.23        102.49         1.46 o                         
   6   3   8         44.91         56.46         1.35 o                         
   7   3   8       4431.37       4176.99        25.74 o                         
   8   3   8        642.31        638.70         5.47 o                         
   9   3   8         60.16         61.97         1.92 o                         
  10   3   8         15.44         18.86         1.44 o                         
  11   3   8        104.71        101.41         2.81 o                         
  12   3   8        160.25        164.47         4.54 o                         
   0   4   8        228.70        247.46         3.21 o                         
   1   4   8         30.69         38.12         0.73 o                         
   2   4   8       3360.16       3559.03        18.73 o                         
   3   4   8       3804.64       3697.55        19.48 o                         
   4   4   8       1163.62       1122.32         7.14 o                         
   5   4   8         17.51         27.33         1.07 o                         
   6   4   8        627.20        559.96         4.76 o                         
   7   4   8       1082.89        975.86         7.42 o                         
   8   4   8         85.16        140.58         3.00 o                         
   9   4   8        859.51        790.54         7.88 o                         
  10   4   8         24.51         33.00         2.00 o                         
  11   4   8        404.94        430.45         5.78 o                         
  12   4   8         24.04         33.42         4.78 o                         
   1   5   8        307.96        288.99         2.32 o                         
   2   5   8        140.22        128.38         1.47 o                         
   3   5   8         24.18         27.74         0.99 o                         
   4   5   8        166.64        159.07         2.23 o                         
   5   5   8        300.44        289.88         3.27 o                         
   6   5   8          8.54         13.23         1.11 o                         
   7   5   8        108.12        124.22         2.54 o                         
   8   5   8       1339.25       1199.50        10.22 o                         
   9   5   8          0.41          0.06         1.16 o                         
  10   5   8         27.40         31.60         1.98 o                         
  11   5   8          0.01          0.19         1.58 o                         
   0   6   8        328.66        352.09         4.50 o                         
   1   6   8        176.52        176.18         2.35 o                         
   2   6   8          0.55          3.45         0.74 o                         
   3   6   8          7.40         11.83         1.57 o                         
   4   6   8        116.14         95.19         2.06 o                         
   5   6   8          8.30          5.77         1.06 o                         
   6   6   8        163.76        143.83         2.70 o                         
   7   6   8        111.99        122.33         2.72 o                         
   8   6   8        231.83        232.70         3.94 o                         
   9   6   8         14.18         16.94         1.62 o                         
  10   6   8          0.00          1.39         1.48 o                         
   1   7   8         39.87         38.30         1.46 o                         
   2   7   8          0.00          0.47         0.95 o                         
   3   7   8         36.87         39.02         1.72 o                         
   4   7   8         14.32         16.34         1.45 o                         
   5   7   8         46.54         53.29         2.11 o                         
   6   7   8         41.68         46.32         2.12 o                         
   7   7   8        136.61        139.57         3.40 o                         
   8   7   8         70.03         89.68         3.17 o                         
   9   7   8         95.49        121.77         8.09 o                         
   0   8   8          0.41         24.04         4.05 o                         
   1   8   8         12.79         10.17         1.37 o                         
   2   8   8        594.91        610.37         6.96 o                         
   3   8   8         50.90         56.22         2.34 o                         
   4   8   8         20.70         21.98         2.04 o                         
   5   8   8         26.90         26.96         1.99 o                         
   6   8   8         40.10         35.39         2.36 o                         
   7   8   8         15.65          5.37         1.91 o                         
   8   8   8        502.67        526.88        13.17 o                         
   1   9   8        249.62        257.04        12.00 o                         
   2   9   8          3.11          1.16         1.87 o                         
   3   9   8         16.88         21.13         2.20 o                         
   4   9   8         34.78         40.24         2.73 o                         
   5   9   8        364.97        344.10         7.51 o                         
   6   9   8          1.39          6.43         3.03 o                         
   1   1   9        479.18        459.47         2.85 o                         
   2   1   9         43.45         34.96         0.62 o                         
   3   1   9        583.61        552.10         3.30 o                         
   4   1   9         18.82         20.97         0.76 o                         
   5   1   9         58.18         84.76         1.05 o                         
   6   1   9         71.02         94.91         1.29 o                         
   7   1   9         45.54         43.51         1.15 o                         
   8   1   9        479.29        472.10         4.21 o                         
   9   1   9         94.19         82.18         1.95 o                         
  10   1   9        163.35        169.26         3.23 o                         
  11   1   9          5.02          3.82         1.71 o                         
  12   1   9          0.03          2.27         1.40 o                         
  13   1   9        131.88        132.35         5.75 o                         
   0   2   9        498.62        485.38         4.02 o                         
   1   2   9       3996.03       3914.01        20.09 o                         
   2   2   9       3325.74       3520.48        21.17 o                         
   3   2   9         23.41         31.02         0.55 o                         
   4   2   9        365.71        397.01         2.77 o                         
   5   2   9       2119.25       2003.28        11.71 o                         
   6   2   9         51.43         45.47         1.03 o                         
   7   2   9         10.66          7.17         0.78 o                         
   8   2   9        276.90        292.18         3.19 o                         
   9   2   9       1451.70       1442.80        11.18 o                         
  10   2   9          0.00          6.72         1.18 o                         
  11   2   9        194.39        204.85         3.82 o                         
  12   2   9        443.03        427.61         5.97 o                         
  13   2   9         14.09         16.50         6.60 o                         
   1   3   9         11.57          8.29         0.41 o                         
   2   3   9          2.79          5.93         0.34 o                         
   3   3   9        266.52        299.34         2.16 o                         
   4   3   9         31.50         40.41         1.07 o                         
   5   3   9       4528.39       4420.72        24.78 o                         
   6   3   9        486.13        511.15         4.34 o                         
   7   3   9       1240.86       1227.56         8.77 o                         
   8   3   9          2.32          6.25         0.95 o                         
   9   3   9        137.68        252.45         4.60 o                         
  10   3   9         63.57         68.78         2.07 o                         
  11   3   9        233.51        244.88         4.66 o                         
  12   3   9          9.59         16.80         2.19 o                         
   0   4   9         47.47         48.99         1.14 o                         
   1   4   9         15.12         22.17         0.65 o                         
   2   4   9         31.34         43.08         1.55 o                         
   3   4   9        156.33        141.37         1.69 o                         
   4   4   9        487.61        482.31         3.65 o                         
   5   4   9        154.07        145.42         1.98 o                         
   6   4   9        139.95        136.34         2.19 o                         
   7   4   9        245.00        268.67         3.29 o                         
   8   4   9        609.06        540.59         5.27 o                         
   9   4   9          1.40          2.22         1.18 o                         
  10   4   9         82.40         83.06         2.57 o                         
  11   4   9         12.86         20.76         1.82 o                         
  12   4   9        285.17        253.71        13.86 o                         
   1   5   9        640.27        671.10         4.75 o                         
   2   5   9          3.01          4.28         0.53 o                         
   3   5   9        626.66        615.93         4.68 o                         
   4   5   9         83.17         75.83         1.59 o                         
   5   5   9         31.71         29.15         1.27 o                         
   6   5   9         34.09         43.37         1.66 o                         
   7   5   9          5.19          2.21         1.04 o                         
   8   5   9         69.80         62.13         2.20 o                         
   9   5   9         48.67         67.96         2.59 o                         
  10   5   9          5.03         10.21         1.55 o                         
  11   5   9        114.02        107.26         3.52 o                         
   0   6   9        331.42        364.48         4.57 o                         
   1   6   9        449.65        437.32         4.01 o                         
   2   6   9         70.63         71.53         1.65 o                         
   4   6   9        213.91        222.17         3.06 o                         
   5   6   9          0.14          3.11         0.99 o                         
   6   6   9         41.45         80.61         2.74 o                         
   7   6   9        159.95        160.38         3.05 o                         
   8   6   9        507.01        477.60         5.60 o                         
   9   6   9        279.60        342.62         4.79 o                         
  10   6   9        330.88        289.53         4.94 o                         
   1   7   9         69.33         75.99         2.06 o                         
   2   7   9         11.89         16.31         1.42 o                         
   3   7   9         27.76         35.58         1.94 o                         
   4   7   9         10.68         15.51         1.41 o                         
   5   7   9        279.98        273.56         4.02 o                         
   6   7   9        104.87        105.69         2.82 o                         
   7   7   9         49.92         48.44         2.28 o                         
   8   7   9        222.39        227.23         4.20 o                         
   9   7   9        245.18        229.13         6.96 o                         
   0   8   9         35.06         40.16         2.88 o                         
   1   8   9         89.34         95.38         2.64 o                         
   2   8   9         21.17         28.98         1.85 o                         
   3   8   9         54.71         59.93         2.68 o                         
   4   8   9         97.82        102.51         2.96 o                         
   5   8   9        123.50        109.65         3.41 o                         
   6   8   9         29.60         43.20         2.50 o                         
   7   8   9          4.16          5.55         1.98 o                         
   8   8   9         95.77        115.82         9.24 o                         
   1   9   9         16.47         20.30         2.86 o                         
   2   9   9         78.39         82.33         3.38 o                         
   3   9   9        221.07        224.37         4.66 o                         
   4   9   9          5.65          2.10         1.76 o                         
   5   9   9        172.42        172.87         6.39 o                         
   0   0  10          0.00          9.25         1.48 o                         
   1   0  10        276.95        268.10         3.65 o                         
   2   0  10        166.03        111.46         1.33 o                         
   3   0  10        600.78        570.58         4.80 o                         
   4   0  10       1265.62       1142.61         9.08 o                         
   5   0  10        338.43        344.04         3.52 o                         
   6   0  10        233.57        252.70         2.99 o                         
   7   0  10        120.35        114.90         2.04 o                         
   8   0  10        526.84        490.40         6.00 o                         
   9   0  10        178.62        171.96         4.24 o                         
  10   0  10          0.12          7.52         1.82 o                         
  11   0  10        644.94        620.53        10.01 o                         
  12   0  10       1112.58       1034.44        14.84 o                         
  13   0  10          9.25         12.91         3.65 o                         
   1   1  10        550.86        514.18         3.16 o                         
   2   1  10       5057.41       4894.46        25.15 o                         
   3   1  10       1598.92       1656.89         8.86 o                         
   4   1  10         59.11         77.90         0.92 o                         
   5   1  10         41.72         59.68         1.02 o                         
   6   1  10        236.81        262.86         2.27 o                         
   7   1  10        599.45        594.94         4.39 o                         
   8   1  10        310.59        326.69         3.34 o                         
   9   1  10        176.51        170.17         2.70 o                         
  10   1  10          3.04          7.50         1.30 o                         
  11   1  10         42.16         42.14         2.14 o                         
  12   1  10        260.72        272.24         4.67 o                         
  13   1  10        143.30        140.38         6.07 o                         
   0   2  10       1242.09       1265.63         9.60 o                         
   1   2  10       1588.88       1575.56         8.68 o                         
   2   2  10         46.73         46.39         0.62 o                         
   3   2  10        841.97        826.70         4.77 o                         
   4   2  10       1046.85       1131.99         6.42 o                         
   5   2  10         13.95          7.66         0.62 o                         
   6   2  10        213.57        168.88         1.92 o                         
   7   2  10        379.46        380.04         3.59 o                         
   8   2  10         85.48        100.45         2.10 o                         
   9   2  10       1776.65       1717.94        11.89 o                         
  10   2  10       1281.82       1217.24        10.56 o                         
  11   2  10        522.79        539.08         6.50 o                         
  12   2  10        380.78        370.16         5.50 o                         
  13   2  10         38.26         51.81         8.25 o                         
   1   3  10         30.08         26.20         0.57 o                         
   2   3  10        455.96        453.00         2.92 o                         
   3   3  10        457.64        532.48         3.39 o                         
   4   3  10       1086.91       1209.85         7.47 o                         
   5   3  10        786.31        709.34         4.88 o                         
   6   3  10       1610.10       1599.03        10.70 o                         
   7   3  10        490.11        503.72         4.46 o                         
   8   3  10         39.41         36.31         1.44 o                         
   9   3  10         20.11         24.42         1.33 o                         
  10   3  10          3.01          2.46         1.05 o                         
  11   3  10          5.15          5.23         1.59 o                         
  12   3  10         46.74         61.74         3.27 o                         
   0   4  10        263.51        250.16         2.78 o                         
   1   4  10         69.07         66.00         0.94 o                         
   2   4  10        542.77        566.49         3.68 o                         
   3   4  10         88.90         96.69         1.26 o                         
   4   4  10         63.34         62.88         1.12 o                         
   5   4  10         10.58         12.42         0.83 o                         
   6   4  10        218.21        220.27         2.81 o                         
   7   4  10          0.50          3.89         0.95 o                         
   8   4  10         45.85         44.46         1.86 o                         
   9   4  10          3.75          6.66         1.25 o                         
  10   4  10         17.78         14.79         1.57 o                         
  11   4  10         77.03         87.08         3.06 o                         
  12   4  10         97.64        111.86         9.90 o                         
   1   5  10         14.09         17.92         0.74 o                         
   2   5  10         84.12         73.52         1.18 o                         
   3   5  10         16.35         24.47         0.97 o                         
   4   5  10         63.61         61.74         1.62 o                         
   5   5  10        369.24        339.41         3.86 o                         
   6   5  10        517.31        460.83         4.88 o                         
   7   5  10        161.03        167.14         2.93 o                         
   8   5  10         53.23         48.79         2.02 o                         
   9   5  10          2.22          3.78         1.26 o                         
  10   5  10          8.32          7.61         1.46 o                         
  11   5  10         20.87         29.69         2.43 o                         
   0   6  10        337.76        327.99         4.23 o                         
   1   6  10        201.32        195.68         2.47 o                         
   2   6  10         99.25        103.18         1.94 o                         
   3   6  10        577.98        582.89         5.78 o                         
   4   6  10        746.49        716.84         7.07 o                         
   5   6  10        138.34        120.50         2.39 o                         
   6   6  10        254.96        215.59         3.30 o                         
   7   6  10        451.00        407.68         4.89 o                         
   8   6  10        174.32        173.31         3.31 o                         
   9   6  10         50.76         56.26         2.48 o                         
  10   6  10        133.55        171.11         3.98 o                         
   1   7  10         16.01         16.69         1.26 o                         
   2   7  10         91.82        104.56         2.57 o                         
   3   7  10        279.02        271.18         3.78 o                         
   4   7  10        326.71        337.59         4.39 o                         
   5   7  10        417.12        408.65         5.08 o                         
   6   7  10         99.70        113.35         2.83 o                         
   7   7  10        173.83        173.78         3.52 o                         
   8   7  10        103.56        107.08         3.26 o                         
   9   7  10        159.23        168.02         6.22 o                         
   0   8  10        726.92        783.46        11.66 o                         
   1   8  10         23.10         30.95         1.82 o                         
   2   8  10         68.08         76.61         2.58 o                         
   3   8  10         19.54         24.17         1.81 o                         
   4   8  10        176.79        172.94         3.57 o                         
   5   8  10         47.39         58.81         2.59 o                         
   6   8  10        186.65        183.34         4.34 o                         
   7   8  10          4.71          3.36         2.43 o                         
   1   9  10         23.47         30.42         3.12 o                         
   2   9  10        271.89        278.35         5.50 o                         
   3   9  10         50.62         56.65         2.81 o                         
   4   9  10         17.71         23.03         2.48 o                         
   5   9  10          0.04          3.63         2.80 o                         
   1   1  11        176.94        169.90         1.27 o                         
   2   1  11       1287.36       1356.00         7.26 o                         
   3   1  11        294.85        310.24         2.09 o                         
   4   1  11        376.54        335.30         2.33 o                         
   5   1  11       1399.36       1484.51         8.32 o                         
   6   1  11          6.62          6.37         0.54 o                         
   7   1  11       2837.35       2812.54        16.36 o                         
   8   1  11       1836.20       1783.65        11.93 o                         
   9   1  11         66.79         77.97         2.16 o                         
  10   1  11        597.04        592.65         6.57 o                         
  11   1  11         63.37         75.92         2.62 o                         
  12   1  11        202.44        173.34         4.49 o                         
  13   1  11          5.34          8.04         2.67 o                         
   0   2  11       6430.86       6218.01        45.19 o                         
   1   2  11          0.82          0.31         0.19 o                         
   2   2  11        124.78        144.02         1.19 o                         
   3   2  11        468.73        413.18         2.67 o                         
   4   2  11         14.31         18.03         0.53 o                         
   5   2  11       1724.28       1589.37         9.52 o                         
   6   2  11       1784.61       1759.84        10.61 o                         
   7   2  11        294.95        270.83         2.90 o                         
   8   2  11        844.84        770.45         6.16 o                         
   9   2  11        401.63        431.77         4.29 o                         
  10   2  11        221.33        203.46         3.25 o                         
  11   2  11         82.83         80.77         2.72 o                         
  12   2  11         23.42         24.36         2.20 o                         
   1   3  11         72.66         76.13         0.85 o                         
   2   3  11        192.68        186.77         1.53 o                         
   3   3  11         29.30         37.24         0.75 o                         
   4   3  11       2485.03       2507.93        14.43 o                         
   5   3  11         62.24         46.20         1.01 o                         
   6   3  11        250.44        217.50         2.49 o                         
   7   3  11         11.06         14.45         1.04 o                         
   8   3  11        148.40        134.55         2.25 o                         
   9   3  11        175.31        191.53         2.82 o                         
  10   3  11        135.93        118.87         2.89 o                         
  11   3  11         52.81         48.32         2.57 o                         
  12   3  11         53.53         60.10         3.69 o                         
   0   4  11         17.33         15.12         0.73 o                         
   1   4  11         83.35         99.68         1.20 o                         
   2   4  11        158.80        150.31         1.44 o                         
   3   4  11         21.90         22.18         0.73 o                         
   4   4  11        311.04        308.58         2.81 o                         
   5   4  11          8.63          5.75         0.75 o                         
   6   4  11        408.94        403.59         4.03 o                         
   7   4  11         84.40         83.99         2.28 o                         
   8   4  11        148.48        138.60         2.69 o                         
   9   4  11         78.96         84.32         2.36 o                         
  10   4  11          0.47          0.17         1.26 o                         
  11   4  11         42.29         45.28         2.50 o                         
  12   4  11         78.94         77.87         8.91 o                         
   1   5  11         51.42         64.47         1.21 o                         
   2   5  11        121.34        117.91         1.49 o                         
   3   5  11          7.81         14.01         0.91 o                         
   4   5  11          0.00          1.14         0.80 o                         
   5   5  11        700.09        718.91         6.45 o                         
   6   5  11        801.41        756.24         6.89 o                         
   7   5  11        186.00        182.41         3.01 o                         
   8   5  11         28.54         25.31         1.60 o                         
   9   5  11         56.68         54.23         2.20 o                         
  10   5  11        153.57        167.56         3.40 o                         
  11   5  11          3.22          9.89         1.95 o                         
   0   6  11        739.64        717.53         7.40 o                         
   1   6  11        112.87        103.41         1.83 o                         
   2   6  11         46.01         43.83         1.45 o                         
   3   6  11         78.18         86.78         2.04 o                         
   4   6  11         18.39         23.35         1.39 o                         
   5   6  11        226.79        236.90         3.57 o                         
   6   6  11        291.41        254.40         3.61 o                         
   7   6  11          1.30          5.87         1.26 o                         
   8   6  11         29.51         23.04         1.64 o                         
   9   6  11          0.15          1.40         1.40 o                         
  10   6  11        395.89        389.87         7.84 o                         
   1   7  11         18.80         23.39         1.44 o                         
   2   7  11        654.03        652.50         7.01 o                         
   3   7  11        485.67        485.71         5.87 o                         
   4   7  11        498.62        448.68         5.59 o                         
   5   7  11        100.55         97.89         2.54 o                         
   6   7  11        933.89        870.22         8.62 o                         
   7   7  11         25.79         43.88         2.21 o                         
   8   7  11        240.38        269.33         4.57 o                         
   9   7  11         53.34         62.31         4.25 o                         
   0   8  11       1837.30       1874.97        22.98 o                         
   1   8  11         64.40         75.41         2.55 o                         
   2   8  11         74.65         81.83         2.63 o                         
   3   8  11        136.33        146.62         3.30 o                         
   4   8  11         26.56         31.61         2.01 o                         
   5   8  11          0.18          2.48         1.43 o                         
   6   8  11         98.72         97.86         3.49 o                         
   7   8  11         27.65         30.16         3.97 o                         
   1   9  11         18.64         25.39         2.51 o                         
   2   9  11        136.47        135.28         3.95 o                         
   3   9  11        237.85        247.02         4.94 o                         
   4   9  11         13.46         18.10         2.09 o                         
   5   9  11         21.69         26.57         3.84 o                         
   0   0  12      11556.71      11109.62       216.41 o                         
   1   0  12       3457.18       3417.47        27.10 o                         
   2   0  12        602.71        589.72         4.85 o                         
   3   0  12       5683.18       5307.98        38.41 o                         
   4   0  12          6.05          7.97         0.61 o                         
   5   0  12        310.55        328.83         3.45 o                         
   6   0  12         96.35        150.94         2.22 o                         
   7   0  12        668.86        616.37         5.95 o                         
   8   0  12          3.62          4.16         1.07 o                         
   9   0  12       1138.95       1141.25        12.88 o                         
  10   0  12       2183.09       2193.56        25.36 o                         
  11   0  12       3481.55       3383.24        37.70 o                         
  12   0  12         48.13         54.85         4.38 o                         
  13   0  12         39.60         30.51         4.51 o                         
   1   1  12       1280.81       1280.01         8.31 o                         
   2   1  12        210.69        217.49         1.53 o                         
   3   1  12       1791.59       1827.47         9.76 o                         
   4   1  12        472.59        478.35         3.09 o                         
   5   1  12          0.66          6.62         0.46 o                         
   6   1  12          9.85         25.15         0.84 o                         
   7   1  12        413.08        425.10         3.47 o                         
   8   1  12        479.83        492.96         4.18 o                         
   9   1  12        645.23        637.02         5.94 o                         
  10   1  12        821.65        773.20         7.50 o                         
  11   1  12         81.70         86.42         2.83 o                         
  12   1  12         36.26         43.67         2.75 o                         
  13   1  12        792.38        756.52        37.12 o                         
   0   2  12         14.81         11.87         0.57 o                         
   1   2  12         21.50         28.06         0.49 o                         
   2   2  12       2224.33       2222.12        11.73 o                         
   3   2  12        364.43        409.73         2.68 o                         
   4   2  12         40.74         19.88         0.52 o                         
   5   2  12       1352.65       1273.56         7.85 o                         
   6   2  12        710.27        692.86         4.84 o                         
   7   2  12         18.48         13.79         0.89 o                         
   8   2  12        537.91        540.50         4.77 o                         
   9   2  12          0.48          4.53         0.92 o                         
  10   2  12        412.66        379.00         4.51 o                         
  11   2  12         75.54         73.75         3.16 o                         
  12   2  12        120.06        116.92         3.60 o                         
   1   3  12        488.17        503.89         3.25 o                         
   2   3  12         20.60         23.66         0.56 o                         
   3   3  12         76.56         82.46         0.98 o                         
   4   3  12         29.81         42.02         0.97 o                         
   5   3  12         59.47         51.41         1.05 o                         
   6   3  12          2.56          1.08         0.64 o                         
   7   3  12        464.74        501.50         4.46 o                         
   8   3  12        335.81        355.75         5.34 o                         
   9   3  12         43.13         55.97         1.94 o                         
  10   3  12         83.25         64.78         2.43 o                         
  11   3  12         11.27         17.18         1.94 o                         
  12   3  12         23.28         29.75         2.59 o                         
   0   4  12        266.64        284.70         3.03 o                         
   1   4  12        105.54         91.18         1.13 o                         
   2   4  12       2214.54       2131.86        12.03 o                         
   3   4  12        332.45        335.43         2.77 o                         
   4   4  12         61.08         64.65         1.24 o                         
   5   4  12        193.73        193.98         2.49 o                         
   6   4  12          4.21         13.28         1.11 o                         
   7   4  12        227.70        206.81         3.10 o                         
   8   4  12        159.18        180.25         3.07 o                         
   9   4  12        100.21         89.65         2.44 o                         
  10   4  12         35.71         41.33         2.96 o                         
  11   4  12         34.15         40.48         2.41 o                         
  12   4  12        218.93        212.47        12.87 o                         
   1   5  12        289.04        308.80         3.02 o                         
   2   5  12          1.12          2.10         0.53 o                         
   3   5  12        918.06        919.18         6.81 o                         
   4   5  12        504.74        480.71         5.06 o                         
   5   5  12       2104.71       2003.43        14.73 o                         
   6   5  12       1040.89       1013.38         8.57 o                         
   7   5  12          4.51          9.03         1.19 o                         
   8   5  12        594.62        549.58         5.92 o                         
   9   5  12         64.66         57.14         2.26 o                         
  10   5  12         74.78         81.56         2.91 o                         
  11   5  12        162.95        163.43         4.54 o                         
   0   6  12        525.43        524.62         6.57 o                         
   1   6  12        624.15        632.86         5.28 o                         
   2   6  12       1305.60       1312.40         9.75 o                         
   3   6  12         48.35         56.84         1.75 o                         
   4   6  12        786.93        772.78         7.30 o                         
   5   6  12       1262.35       1265.55        10.85 o                         
   6   6  12        239.00        239.61         3.78 o                         
   7   6  12        393.00        351.43         4.54 o                         
   8   6  12         59.77         48.10         2.17 o                         
   9   6  12        290.32        291.36         4.46 o                         
  10   6  12         17.18         24.26         2.44 o                         
   1   7  12         16.00         18.89         1.33 o                         
   2   7  12        358.75        359.69         4.78 o                         
   3   7  12         95.04        104.05         4.11 o                         
   4   7  12        147.86        142.76         3.35 o                         
   5   7  12          6.81         12.63         1.45 o                         
   6   7  12         37.92         50.24         2.46 o                         
   7   7  12          7.00          6.11         1.45 o                         
   8   7  12         97.15        110.28         3.18 o                         
   9   7  12         30.76         60.33         5.48 o                         
   0   8  12       1940.89       1958.38        23.95 o                         
   1   8  12         26.30         34.35         2.03 o                         
   2   8  12          0.23          2.68         1.26 o                         
   3   8  12        178.53        180.79         3.60 o                         
   4   8  12         59.33         70.75         2.56 o                         
   5   8  12         56.59         68.14         3.17 o                         
   6   8  12        339.64        301.30         5.11 o                         
   7   8  12          1.60          1.52         7.26 o                         
   1   9  12         55.81         65.49         4.04 o                         
   2   9  12        482.60        505.82         7.05 o                         
   3   9  12        168.67        165.53         4.12 o                         
   4   9  12         77.96         82.33         3.34 o                         
   5   9  12        384.46        371.87        11.05 o                         
   1   1  13       1257.83       1158.71         6.71 o                         
   2   1  13          8.24          2.68         0.25 o                         
   3   1  13        306.99        303.18         2.09 o                         
   4   1  13       3394.38       3399.72        17.79 o                         
   5   1  13        797.43        916.38         5.46 o                         
   6   1  13        318.75        329.39         2.78 o                         
   7   1  13        100.87        100.45         1.54 o                         
   8   1  13        187.38        191.03         2.35 o                         
   9   1  13       1465.27       1461.54        11.24 o                         
  10   1  13        534.17        527.88         5.79 o                         
  11   1  13        106.89        113.77         3.00 o                         
  12   1  13        125.99        119.36         3.33 o                         
  13   1  13        167.41        187.76        12.37 o                         
   0   2  13        297.26        337.97         3.32 o                         
   1   2  13       2910.05       2844.59        15.95 o                         
   2   2  13       8027.82       8199.47        44.24 o                         
   3   2  13         94.60        101.42         1.04 o                         
   4   2  13        635.70        671.08         4.11 o                         
   5   2  13        474.06        478.86         3.53 o                         
   6   2  13        771.11        726.23         5.05 o                         
   7   2  13          2.21          1.07         0.64 o                         
   8   2  13          0.24          4.76         0.85 o                         
   9   2  13        175.97        161.84         2.52 o                         
  10   2  13        654.41        625.55         6.19 o                         
  11   2  13        126.51        131.16         3.51 o                         
  12   2  13        136.69        144.08         4.21 o                         
   1   3  13        415.53        460.26         3.09 o                         
   2   3  13        611.74        658.47         4.00 o                         
   3   3  13        149.94        115.27         1.18 o                         
   4   3  13         69.92         78.81         1.16 o                         
   5   3  13         32.82         37.65         0.99 o                         
   6   3  13        208.93        197.73         2.56 o                         
   7   3  13       1318.89       1373.32         9.62 o                         
   8   3  13       3883.32       3661.71        25.48 o                         
   9   3  13          2.50          4.92         1.11 o                         
  10   3  13        279.60        254.90         4.04 o                         
  11   3  13         98.88         80.55         3.16 o                         
  12   3  13          9.07         17.05         2.30 o                         
   0   4  13        505.77        473.30         4.40 o                         
   1   4  13         40.16         50.06         0.89 o                         
   2   4  13        784.85        791.41         5.04 o                         
   3   4  13        773.84        630.40         4.42 o                         
   4   4  13        634.67        569.88         4.63 o                         
   5   4  13         71.69         64.09         1.55 o                         
   6   4  13        107.58         96.06         2.82 o                         
   7   4  13        114.65        118.94         2.44 o                         
   8   4  13        912.61        811.86         7.54 o                         
   9   4  13         19.37         21.07         1.56 o                         
  10   4  13         72.68         73.25         2.50 o                         
  11   4  13         17.57         16.41         1.92 o                         
  12   4  13         79.93         86.78         9.24 o                         
   1   5  13        201.49        171.86         2.13 o                         
   2   5  13         81.24         92.96         1.63 o                         
   3   5  13       2399.03       2361.92        15.25 o                         
   4   5  13        527.06        479.54         4.48 o                         
   5   5  13        799.90        772.11         6.80 o                         
   6   5  13         12.40         17.23         1.26 o                         
   7   5  13       1140.59       1107.22         9.41 o                         
   8   5  13        155.07        147.95         2.95 o                         
   9   5  13         39.80         40.09         1.98 o                         
  10   5  13          4.62          8.56         1.59 o                         
  11   5  13        109.09        112.26         4.18 o                         
   0   6  13        181.68        200.12         3.65 o                         
   1   6  13        806.91        804.55         6.40 o                         
   2   6  13        144.77        134.90         2.24 o                         
   3   6  13        102.53        104.72         2.16 o                         
   4   6  13        257.96        252.29         3.55 o                         
   5   6  13        174.97        176.56         3.10 o                         
   6   6  13         13.67         13.53         1.43 o                         
   7   6  13        254.23        248.39         3.99 o                         
   8   6  13          8.64          8.01         1.46 o                         
   9   6  13          0.17          2.96         1.46 o                         
  10   6  13         17.57         24.59         2.55 o                         
   1   7  13        612.55        608.83         6.04 o                         
   2   7  13        478.90        473.22         5.43 o                         
   3   7  13         37.06         55.83         2.22 o                         
   4   7  13         89.33         92.63         2.70 o                         
   5   7  13        242.08        243.36         4.21 o                         
   6   7  13        120.88        117.69         2.94 o                         
   7   7  13          2.96          2.16         1.36 o                         
   8   7  13          6.39          9.10         1.65 o                         
   9   7  13        221.74        190.10        20.62 o                         
   0   8  13        569.06        594.43        11.80 o                         
   1   8  13       1389.06       1415.77        13.76 o                         
   2   8  13        964.53        921.80         9.45 o                         
   3   8  13        169.90        164.09         3.47 o                         
   4   8  13        567.46        551.62         6.83 o                         
   5   8  13        191.45        175.87         3.84 o                         
   6   8  13         65.85         81.85         3.00 o                         
   7   8  13         38.78         38.26         3.62 o                         
   1   9  13        169.19        186.37         4.99 o                         
   2   9  13       1163.77       1141.36        12.14 o                         
   3   9  13         49.27         48.87         2.74 o                         
   4   9  13         17.93         33.49         2.81 o                         
   5   9  13        143.64        125.39         8.91 o                         
   0   0  14       4145.81       4218.76        43.22 o                         
   1   0  14       3043.85       2923.72        27.70 o                         
   2   0  14        256.10        224.66         2.25 o                         
   3   0  14       9651.03       9980.69        72.93 o                         
   4   0  14       3757.76       4388.42        32.24 o                         
   5   0  14       2643.75       2614.88        19.82 o                         
   6   0  14        383.98        354.21         3.84 o                         
   7   0  14         27.80         54.16         1.66 o                         
   8   0  14         10.02         12.05         1.35 o                         
   9   0  14        198.20        164.49         3.68 o                         
  10   0  14        182.21        161.72         4.51 o                         
  11   0  14        362.18        361.34         7.29 o                         
  12   0  14          0.13          2.92         2.12 o                         
  13   0  14        205.24        223.89         8.83 o                         
   1   1  14        701.61        717.63         4.23 o                         
   2   1  14       2058.57       2040.17        10.75 o                         
   3   1  14        124.42        143.34         1.25 o                         
   4   1  14        296.05        291.39         2.16 o                         
   5   1  14        294.32        305.40         2.34 o                         
   6   1  14        127.49        127.74         1.59 o                         
   7   1  14        854.80        882.48         6.03 o                         
   8   1  14        160.59        149.58         2.10 o                         
   9   1  14        788.58        784.67         6.91 o                         
  10   1  14         16.47         23.79         1.54 o                         
  11   1  14        254.01        230.91         4.03 o                         
  12   1  14          1.30          7.05         1.77 o                         
  13   1  14        433.81        398.92        11.74 o                         
   0   2  14        900.61       1009.93         8.55 o                         
   1   2  14       1313.48       1388.37         8.13 o                         
   2   2  14        864.23        853.81         4.88 o                         
   3   2  14        926.41        863.96         5.03 o                         
   4   2  14       1206.40       1168.28         6.66 o                         
   5   2  14        900.73        826.34         5.47 o                         
   6   2  14        223.88        232.46         2.29 o                         
   7   2  14        199.29        205.29         2.37 o                         
   8   2  14        680.88        702.28         5.78 o                         
   9   2  14        238.17        255.16         3.56 o                         
  10   2  14         25.91         33.21         1.88 o                         
  11   2  14        396.69        367.30         6.18 o                         
  12   2  14          0.02         -0.80         1.66 o                         
   1   3  14       2338.64       2497.43        13.70 o                         
   2   3  14       1615.67       1697.44         9.60 o                         
   3   3  14         20.77         12.42         0.52 o                         
   4   3  14       1642.97       1618.35         9.71 o                         
   5   3  14        149.11        127.94         1.60 o                         
   6   3  14        503.61        447.96         3.80 o                         
   7   3  14        693.21        659.53         6.12 o                         
   8   3  14        805.35        766.19         7.04 o                         
   9   3  14        224.87        224.29         3.47 o                         
  10   3  14         99.75         97.42         2.80 o                         
  11   3  14         46.19         46.22         2.53 o                         
  12   3  14          0.00         -0.28         2.52 o                         
   0   4  14        239.38        300.59         8.16 o                         
   1   4  14        604.92        641.64         4.37 o                         
   2   4  14        399.11        379.73         2.86 o                         
   3   4  14         92.92         87.28         1.53 o                         
   4   4  14         52.60         50.82         1.24 o                         
   5   4  14       1387.73       1358.82         9.90 o                         
   6   4  14       4136.99       4041.14        27.63 o                         
   7   4  14       1803.85       1694.13        12.98 o                         
   8   4  14         24.64         22.22         1.47 o                         
   9   4  14        123.94        136.63         2.84 o                         
  10   4  14        293.98        271.12         4.19 o                         
  11   4  14        160.26        156.56         3.74 o                         
  12   4  14         15.03         26.07         5.94 o                         
   1   5  14        371.90        357.75         3.35 o                         
   2   5  14       1172.89       1188.09         8.38 o                         
   3   5  14        165.21        174.34         2.40 o                         
   4   5  14       1354.49       1354.44         9.93 o                         
   5   5  14         94.48         98.30         2.06 o                         
   6   5  14        357.02        301.11         3.80 o                         
   7   5  14          7.02         10.22         1.24 o                         
   8   5  14         35.33         38.47         1.88 o                         
   9   5  14        394.84        367.86         4.87 o                         
  10   5  14        201.38        214.90         3.84 o                         
  11   5  14        136.49        139.02         4.61 o                         
   0   6  14         91.40         78.46         2.49 o                         
   1   6  14         17.77         16.22         1.16 o                         
   2   6  14         22.64         21.21         1.27 o                         
   3   6  14         23.79         28.91         1.73 o                         
   4   6  14        163.25        164.47         2.88 o                         
   5   6  14         36.13         40.64         1.87 o                         
   6   6  14         62.25         63.86         2.22 o                         
   7   6  14         32.44         37.56         1.95 o                         
   8   6  14          7.40          8.39         1.65 o                         
   9   6  14         11.04          8.30         1.70 o                         
  10   6  14         16.82         22.27         3.56 o                         
   1   7  14         95.00        101.91         2.36 o                         
   2   7  14        311.45        309.85         4.22 o                         
   3   7  14       2758.39       2731.01        22.29 o                         
   4   7  14        528.27        520.24         6.37 o                         
   5   7  14       1371.86       1297.04        12.34 o                         
   6   7  14          5.45          6.43         1.50 o                         
   7   7  14          0.55          8.03         1.58 o                         
   8   7  14         11.51         16.41         1.85 o                         
   9   7  14         50.41         51.95         5.25 o                         
   0   8  14       1124.75       1142.88        18.98 o                         
   1   8  14        285.74        289.76         4.79 o                         
   2   8  14          6.03         12.72         1.62 o                         
   3   8  14          4.20          5.33         1.45 o                         
   4   8  14        427.16        414.51         5.74 o                         
   5   8  14        419.90        408.62         5.89 o                         
   6   8  14         83.29         95.25         3.19 o                         
   7   8  14        175.15        146.44        10.72 o                         
   1   9  14        657.82        659.13         8.94 o                         
   2   9  14        285.70        303.70         6.09 o                         
   3   9  14         16.80         22.88         2.37 o                         
   4   9  14       1476.45       1411.47        16.39 o                         
   1   1  15       2068.10       2155.19        11.74 o                         
   2   1  15       1203.33       1419.19         7.68 o                         
   3   1  15       1094.08       1101.95         6.19 o                         
   4   1  15         45.18         30.05         0.66 o                         
   5   1  15         91.60         83.45         1.30 o                         
   6   1  15       3200.06       3313.69        18.92 o                         
   7   1  15          0.16          2.10         0.60 o                         
   8   1  15        244.90        225.56         2.79 o                         
   9   1  15        394.89        390.34         4.30 o                         
  10   1  15       1027.35       1003.94         9.04 o                         
  11   1  15          6.16          3.39         1.36 o                         
  12   1  15        551.55        532.96         7.36 o                         
  13   1  15          6.45         12.87         5.28 o                         
   0   2  15       4212.26       4042.58        31.51 o                         
   1   2  15        725.71        671.93         4.45 o                         
   2   2  15          4.70          4.79         0.39 o                         
   3   2  15       2616.38       2801.89        14.78 o                         
   4   2  15        224.02        218.75         1.80 o                         
   5   2  15          7.38          2.14         0.48 o                         
   6   2  15        413.79        436.41         3.47 o                         
   7   2  15          6.75          9.01         0.79 o                         
   8   2  15       1257.22       1223.13         8.84 o                         
   9   2  15          5.36          4.57         1.11 o                         
  10   2  15        190.17        198.81         3.44 o                         
  11   2  15        244.66        255.16         4.70 o                         
  12   2  15         95.65         90.51         3.55 o                         
   1   3  15        518.68        606.15         3.86 o                         
   2   3  15          4.13          9.68         0.73 o                         
   3   3  15          0.78         24.89         2.26 o                         
   4   3  15          0.33          1.95         0.54 o                         
   5   3  15        289.18        258.14         2.57 o                         
   6   3  15         28.87         45.28         1.47 o                         
   7   3  15       2073.09       1974.54        14.60 o                         
   8   3  15          0.61          4.35         1.05 o                         
   9   3  15         62.34         64.53         2.32 o                         
  10   3  15          6.30          6.61         1.45 o                         
  11   3  15         61.96         68.43         2.96 o                         
  12   3  15         18.58         25.64         3.47 o                         
   0   4  15      15734.96      16351.07       127.30 o                         
   1   4  15        309.89        325.36         2.59 o                         
   2   4  15        118.82        117.52         1.46 o                         
   3   4  15        203.61        211.34         2.20 o                         
   4   4  15        981.58        988.91         7.16 o                         
   5   4  15         56.61         57.78         1.50 o                         
   6   4  15        106.14        123.01         2.39 o                         
   7   4  15          0.22          4.85         1.06 o                         
   8   4  15        320.09        318.98         4.14 o                         
   9   4  15        164.27        146.58         3.00 o                         
  10   4  15         80.70         61.03         2.38 o                         
  11   4  15        143.70        158.63         3.79 o                         
  12   4  15          7.62          5.28         4.29 o                         
   1   5  15        268.56        258.68         2.73 o                         
   2   5  15       2177.14       2233.01        14.51 o                         
   3   5  15         69.49         71.52         1.65 o                         
   4   5  15          2.37          7.39         0.96 o                         
   5   5  15        143.09        140.85         2.47 o                         
   6   5  15        818.00        761.38         6.97 o                         
   7   5  15         12.22         17.10         1.38 o                         
   8   5  15          6.79          8.58         1.59 o                         
   9   5  15        202.82        203.50         3.59 o                         
  10   5  15         20.69         30.40         1.99 o                         
  11   5  15        119.52        142.90         7.10 o                         
   0   6  15         79.37        110.66         3.52 o                         
   1   6  15        958.88        985.03         7.89 o                         
   2   6  15        361.29        348.63         4.08 o                         
   3   6  15        898.06        877.99         8.12 o                         
   4   6  15        139.72        153.72         2.82 o                         
   5   6  15        330.05        322.31         4.28 o                         
   6   6  15        873.74        903.28         8.64 o                         
   7   6  15          4.75          4.25         1.32 o                         
   8   6  15         14.31         15.12         1.65 o                         
   9   6  15          4.54         26.55         1.93 o                         
  10   6  15          8.21         12.63         3.61 o                         
   1   7  15        333.93        338.21         4.21 o                         
   2   7  15        103.41        111.21         2.63 o                         
   3   7  15       2137.16       2132.86        18.05 o                         
   4   7  15        591.96        562.62         6.70 o                         
   5   7  15         86.78         83.04         2.68 o                         
   6   7  15         41.12         40.09         2.25 o                         
   7   7  15         14.04         16.18         1.89 o                         
   8   7  15          1.88          5.29         1.65 o                         
   0   8  15        121.60        147.83         5.75 o                         
   1   8  15         57.78         60.73         2.58 o                         
   2   8  15        421.77        418.28         5.67 o                         
   3   8  15         54.96         57.96         2.51 o                         
   4   8  15          8.51          9.56         1.55 o                         
   5   8  15         37.71         48.70         2.50 o                         
   6   8  15        362.78        344.31         5.60 o                         
   7   8  15        143.62        131.33         9.57 o                         
   1   9  15         26.34         38.15         2.68 o                         
   2   9  15         38.12         43.02         2.53 o                         
   3   9  15         83.73         83.01         3.10 o                         
   4   9  15        156.84        160.46         4.85 o                         
   0   0  16      14016.42      13788.63       259.49 o                         
   1   0  16      10345.76      10241.27       118.89 o                         
   2   0  16       6041.98       6111.82        44.29 o                         
   3   0  16      10574.53      10555.57        77.31 o                         
   4   0  16       3341.08       3401.25        25.26 o                         
   5   0  16          0.13          0.83         0.52 o                         
   6   0  16          3.15          3.68         0.69 o                         
   7   0  16       1163.03       1179.87        11.80 o                         
   8   0  16        266.70        303.63         4.49 o                         
   9   0  16          1.11          0.52         1.22 o                         
  10   0  16         58.63         66.32         3.30 o                         
  11   0  16        626.31        629.96        10.11 o                         
  12   0  16        513.79        480.18         8.93 o                         
  13   0  16         96.63        124.40        10.56 o                         
   1   1  16       6750.83       6987.93        45.22 o                         
   2   1  16        239.36        284.14         2.11 o                         
   3   1  16         99.52         92.03         0.99 o                         
   4   1  16        145.40        150.94         1.42 o                         
   5   1  16       3972.25       4231.07        22.16 o                         
   6   1  16         46.61         60.41         1.18 o                         
   7   1  16          3.07          1.90         0.62 o                         
   8   1  16         99.48         85.99         1.80 o                         
   9   1  16          0.64          1.04         0.93 o                         
  10   1  16          7.73         15.45         1.38 o                         
  11   1  16          1.66          0.76         1.63 o                         
  12   1  16          0.12          5.71         1.70 o                         
   0   2  16       4175.90       4664.19        36.32 o                         
   1   2  16       2147.97       2297.57        13.09 o                         
   2   2  16        618.54        661.80         4.12 o                         
   3   2  16       1249.53       1325.58         7.38 o                         
   4   2  16       1804.19       1930.57        10.54 o                         
   5   2  16        156.33        172.62         1.82 o                         
   6   2  16          0.51          2.17         0.53 o                         
   7   2  16        399.33        371.94         3.44 o                         
   8   2  16        699.26        683.28         6.01 o                         
   9   2  16         55.51         48.64         1.93 o                         
  10   2  16        287.65        281.70         4.37 o                         
  11   2  16          0.22          1.51         1.47 o                         
  12   2  16        237.58        225.47         5.02 o                         
   1   3  16       1831.45       1808.63        10.16 o                         
   2   3  16       1668.88       1679.25         9.54 o                         
   3   3  16       3335.05       3314.87        18.08 o                         
   4   3  16        122.02        112.00         1.62 o                         
   5   3  16        237.30        232.83         2.57 o                         
   6   3  16         34.91         55.27         2.68 o                         
   7   3  16         30.36         30.51         1.44 o                         
   8   3  16         60.26         66.75         2.07 o                         
   9   3  16        165.70        158.55         2.94 o                         
  10   3  16         57.31         61.11         2.49 o                         
  11   3  16         22.24         28.20         2.20 o                         
  12   3  16          1.87          5.62         3.57 o                         
   0   4  16        427.31        470.47         5.10 o                         
   1   4  16         23.82         30.78         1.02 o                         
   2   4  16        275.31        264.09         2.39 o                         
   3   4  16        101.03        104.57         1.54 o                         
   4   4  16        204.56        201.93         2.38 o                         
   5   4  16        354.44        360.87         3.71 o                         
   6   4  16         19.78         21.72         1.33 o                         
   7   4  16        163.59        181.45         2.93 o                         
   8   4  16        766.01        752.01         7.18 o                         
   9   4  16        289.60        291.26         4.12 o                         
  10   4  16         95.38         99.48         2.76 o                         
  11   4  16        282.86        287.38         4.93 o                         
   1   5  16         25.28         27.52         1.13 o                         
   2   5  16        926.01        921.34         6.85 o                         
   3   5  16       1017.78        991.03         7.69 o                         
   4   5  16       1710.36       1653.95        12.47 o                         
   5   5  16       1411.94       1327.97        11.09 o                         
   6   5  16         68.79         64.36         2.00 o                         
   7   5  16         76.58         73.47         2.19 o                         
   8   5  16         55.46         60.64         2.21 o                         
   9   5  16         94.62         89.59         2.67 o                         
  10   5  16         65.14         80.11         2.75 o                         
  11   5  16         55.57         63.86         5.44 o                         
   0   6  16         14.79         16.30         1.96 o                         
   1   6  16        371.58        385.45         4.08 o                         
   2   6  16        525.34        524.26         5.30 o                         
   3   6  16         61.87         60.71         2.03 o                         
   4   6  16         46.43         41.43         1.94 o                         
   5   6  16        698.75        677.97         6.95 o                         
   6   6  16        519.91        511.58         5.86 o                         
   7   6  16        364.93        337.41         4.76 o                         
   8   6  16         22.72         27.93         2.20 o                         
   9   6  16          4.15          6.29         1.61 o                         
  10   6  16          7.06         10.89         4.95 o                         
   1   7  16         53.60         57.26         2.03 o                         
   2   7  16        766.84        743.80         7.45 o                         
   3   7  16       1030.76       1050.02        10.25 o                         
   4   7  16        607.25        588.23         6.91 o                         
   5   7  16          5.40          9.94         1.51 o                         
   6   7  16          7.45          6.07         1.50 o                         
   7   7  16         75.36         87.89         3.13 o                         
   8   7  16         45.70         45.10         3.14 o                         
   0   8  16       1225.80       1224.50        20.71 o                         
   1   8  16          0.93          1.46         1.41 o                         
   2   8  16       1144.38       1140.48        11.14 o                         
   3   8  16        122.62        116.85         3.18 o                         
   4   8  16          0.46          1.47         1.38 o                         
   5   8  16        188.34        198.29         4.11 o                         
   6   8  16         61.66         61.34         2.79 o                         
   7   8  16          6.86         17.49         5.28 o                         
   1   9  16        399.21        378.01         6.41 o                         
   2   9  16        414.42        414.68         6.39 o                         
   3   9  16         77.01         88.55         3.20 o                         
   4   9  16          9.80         13.12         2.55 o                         
   1   1  17       4679.02       4746.06        25.09 o                         
   2   1  17       7563.87       7696.09        51.69 o                         
   3   1  17        826.29        772.62         4.57 o                         
   4   1  17        437.95        435.60         2.95 o                         
   5   1  17        557.51        520.65         3.53 o                         
   6   1  17         33.01         42.45         1.06 o                         
   7   1  17         10.69         13.43         0.81 o                         
   8   1  17        104.04         89.31         1.83 o                         
   9   1  17          0.57          1.54         0.99 o                         
  10   1  17        498.54        510.96         6.09 o                         
  11   1  17         10.79          4.78         1.55 o                         
  12   1  17        143.51        143.50         4.72 o                         
   0   2  17       9986.43      10144.13        86.72 o                         
   1   2  17         20.80         28.68         0.85 o                         
   2   2  17         31.62         12.78         0.62 o                         
   3   2  17        356.14        389.78         2.63 o                         
   4   2  17          2.98          2.71         0.36 o                         
   5   2  17         52.75         55.50         1.06 o                         
   6   2  17         59.50         54.16         1.15 o                         
   7   2  17         21.61         21.33         1.09 o                         
   8   2  17       1170.73       1130.62         8.82 o                         
   9   2  17          0.00         -1.03         1.03 o                         
  10   2  17        197.39        178.31         3.52 o                         
  11   2  17        350.96        358.90         5.63 o                         
  12   2  17        366.88        383.07         6.68 o                         
   1   3  17         44.62         41.39         0.78 o                         
   2   3  17       2941.97       3031.72        17.30 o                         
   3   3  17        125.29        143.54         1.58 o                         
   4   3  17         85.25         73.36         1.34 o                         
   5   3  17        419.59        400.18         3.62 o                         
   6   3  17       4201.87       4043.62        26.23 o                         
   7   3  17         36.73         30.29         1.51 o                         
   8   3  17         46.24         42.21         1.75 o                         
   9   3  17         28.17         31.29         1.68 o                         
  10   3  17        953.32        946.65         9.62 o                         
  11   3  17         22.97         28.96         2.21 o                         
  12   3  17        642.87        646.64        18.31 o                         
   0   4  17          0.45          0.70         0.87 o                         
   1   4  17        104.47        106.77         1.47 o                         
   2   4  17       2292.29       2314.61        14.18 o                         
   3   4  17         62.80         51.61         1.17 o                         
   4   4  17         57.57         57.40         1.36 o                         
   5   4  17          2.87          7.50         0.90 o                         
   6   4  17        443.43        423.40         5.05 o                         
   7   4  17         18.61         15.67         1.29 o                         
   8   4  17         70.68         82.92         2.34 o                         
   9   4  17          0.23          0.18         1.09 o                         
  10   4  17         23.79         20.83         1.72 o                         
  11   4  17          0.22          2.42         1.58 o                         
   1   5  17        189.92        193.50         2.43 o                         
   2   5  17        457.70        512.85         4.74 o                         
   3   5  17       1477.51       1453.10        11.55 o                         
   4   5  17        853.03        860.09         7.37 o                         
   5   5  17         45.16         47.81         1.85 o                         
   6   5  17          0.70          0.36         0.99 o                         
   7   5  17         21.08         23.37         1.52 o                         
   8   5  17         33.09         39.15         1.88 o                         
   9   5  17         51.57         44.96         2.11 o                         
  10   5  17        437.50        425.47         5.57 o                         
  11   5  17         42.62         43.00         5.86 o                         
   0   6  17       4285.27       4466.40        39.63 o                         
   1   6  17         43.96         52.78         2.06 o                         
   2   6  17       1189.91       1197.79         9.80 o                         
   3   6  17          3.71          8.15         1.18 o                         
   4   6  17        987.91        960.09         9.42 o                         
   5   6  17         34.33         40.44         2.02 o                         
   6   6  17         62.66         59.56         2.43 o                         
   7   6  17          0.55          1.90         1.28 o                         
   8   6  17          0.01          0.45         1.33 o                         
   9   6  17        177.45        171.56         3.74 o                         
  10   6  17         42.11         53.13         7.26 o                         
   1   7  17         11.72         20.24         1.45 o                         
   2   7  17        820.65        798.83         7.88 o                         
   3   7  17         73.24         94.30         2.70 o                         
   4   7  17        578.98        531.79         6.51 o                         
   5   7  17        132.90        125.50         3.19 o                         
   6   7  17          2.26          6.30         1.42 o                         
   7   7  17         26.12         35.12         2.20 o                         
   8   7  17         84.46         83.90         4.03 o                         
   0   8  17       2318.67       2317.82        33.30 o                         
   1   8  17         30.55         29.25         2.01 o                         
   2   8  17        111.88        116.26         3.59 o                         
   3   8  17          0.12          0.12         1.38 o                         
   4   8  17         38.40         31.22         2.09 o                         
   5   8  17         22.36         28.20         2.19 o                         
   6   8  17         26.40         39.86         3.01 o                         
   7   8  17         18.02         20.79         5.61 o                         
   1   9  17          0.04          2.99         1.86 o                         
   2   9  17       1239.00       1202.29        14.95 o                         
   3   9  17        245.69        240.34         5.08 o                         
   4   9  17        477.41        438.65        12.40 o                         
   0   0  18       7676.44       7609.59        78.63 o                         
   1   0  18        651.74        655.12         5.40 o                         
   2   0  18        927.38        898.32         7.24 o                         
   3   0  18       2208.65       2485.04        18.64 o                         
   4   0  18       1969.37       2122.89        16.26 o                         
   5   0  18         41.79         46.54         1.25 o                         
   6   0  18        951.62        909.30         8.01 o                         
   7   0  18        897.84        945.35         9.73 o                         
   8   0  18       2190.59       2220.49        20.51 o                         
   9   0  18        239.54        243.88         4.57 o                         
  10   0  18        543.38        551.65         8.93 o                         
  11   0  18         55.01         51.70         3.33 o                         
  12   0  18        559.29        551.95        11.80 o                         
   1   1  18       5161.40       5277.68        27.93 o                         
   2   1  18        121.85        122.18         1.72 o                         
   3   1  18        706.66        730.80         4.38 o                         
   4   1  18        295.55        279.41         2.15 o                         
   5   1  18        961.86       1063.54         6.31 o                         
   6   1  18       1775.13       1728.78        10.47 o                         
   7   1  18         37.07         34.26         1.11 o                         
   8   1  18         26.68         22.80         1.18 o                         
   9   1  18          0.24          0.04         0.92 o                         
  10   1  18         39.88         43.71         2.05 o                         
  11   1  18          8.30          6.75         1.62 o                         
  12   1  18         19.82         21.90         2.32 o                         
   0   2  18        647.97        718.73         6.52 o                         
   1   2  18       5104.17       5376.09        29.69 o                         
   2   2  18        330.15        340.19         2.44 o                         
   3   2  18       1383.41       1459.40         8.09 o                         
   4   2  18       1559.48       1594.12         8.89 o                         
   5   2  18        286.90        291.83         2.54 o                         
   6   2  18        525.17        470.44         3.91 o                         
   7   2  18        171.48        164.27         2.30 o                         
   8   2  18        208.67        193.78         2.95 o                         
   9   2  18          4.80          4.03         1.22 o                         
  10   2  18         69.66         84.77         2.65 o                         
  11   2  18         27.08         27.30         2.48 o                         
  12   2  18        165.95        157.59         7.14 o                         
   1   3  18        627.54        634.84         4.30 o                         
   2   3  18       3115.41       3074.79        17.55 o                         
   3   3  18        149.59        200.42         3.10 o                         
   4   3  18       1864.22       1776.20        11.66 o                         
   5   3  18         84.74         76.08         1.49 o                         
   7   3  18          7.67         14.31         1.18 o                         
   8   3  18         68.06         73.81         2.12 o                         
   9   3  18         35.66         41.39         1.97 o                         
  10   3  18          6.69          9.02         1.53 o                         
  11   3  18          0.06         -1.40         1.51 o                         
   0   4  18          6.38          6.74         1.01 o                         
   1   4  18         20.47         17.88         0.89 o                         
   2   4  18         11.97         13.12         0.74 o                         
   3   4  18         87.97         75.36         1.37 o                         
   4   4  18       2827.52       2689.27        17.16 o                         
   5   4  18        523.71        524.60         4.81 o                         
   6   4  18       1492.04       1441.98        11.26 o                         
   7   4  18        351.28        337.05         4.13 o                         
   8   4  18        350.28        335.35         4.85 o                         
   9   4  18         88.17         86.58         2.47 o                         
  10   4  18         85.65         78.60         2.66 o                         
  11   4  18          2.80          4.63         1.61 o                         
   1   5  18        221.15        204.02         2.49 o                         
   2   5  18       1552.82       1572.40        11.38 o                         
   3   5  18        518.25        486.58         4.90 o                         
   4   5  18       3047.33       2952.36        20.75 o                         
   5   5  18        625.94        591.88         6.07 o                         
   6   5  18         78.04         78.18         2.25 o                         
   7   5  18         15.46         15.53         1.48 o                         
   8   5  18         83.52         83.60         2.60 o                         
   9   5  18          4.06          4.12         1.41 o                         
  10   5  18         58.42         74.95         3.09 o                         
  11   5  18         16.01         19.61         4.92 o                         
   0   6  18       7777.98       7880.70        67.90 o                         
   1   6  18       2050.18       2095.06        14.88 o                         
   2   6  18        422.66        415.71         4.63 o                         
   3   6  18         72.48         83.85         2.22 o                         
   4   6  18         28.83         33.10         1.79 o                         
   5   6  18        961.11        928.63         9.41 o                         
   6   6  18         16.40         25.84         1.84 o                         
   7   6  18         98.51        100.53         3.03 o                         
   8   6  18        331.08        337.00         5.04 o                         
   9   6  18          0.33          2.28         1.48 o                         
  10   6  18        353.89        320.37        14.19 o                         
   1   7  18        465.99        462.64         5.21 o                         
   2   7  18         14.85         22.08         1.60 o                         
   3   7  18        130.53        146.06         3.20 o                         
   4   7  18        434.62        427.25         5.73 o                         
   5   7  18         41.09         42.76         2.22 o                         
   6   7  18          4.74          6.16         1.55 o                         
   7   7  18         90.16         96.84         3.13 o                         
   8   7  18        177.30        181.19        10.06 o                         
   0   8  18        282.79        294.28         8.06 o                         
   1   8  18        172.73        170.73         4.97 o                         
   2   8  18         59.33         57.11         2.49 o                         
   3   8  18          0.83          0.19         1.34 o                         
   4   8  18          2.80          1.02         1.42 o                         
   5   8  18         87.47         92.83         3.15 o                         
   6   8  18        501.47        483.73         8.38 o                         
   1   9  18         41.50         44.50         3.04 o                         
   2   9  18        672.12        665.64         8.58 o                         
   3   9  18         70.93         82.67         3.68 o                         
   4   9  18         49.67         51.40         5.07 o                         
   1   1  19         26.79         14.79         0.66 o                         
   2   1  19       1698.34       1724.88         9.31 o                         
   3   1  19       1265.51       1142.58         6.48 o                         
   4   1  19         36.72         26.88         0.70 o                         
   5   1  19        173.63        190.32         1.80 o                         
   6   1  19        781.12        766.52         5.32 o                         
   7   1  19        151.93        157.85         1.99 o                         
   8   1  19        298.14        295.66         3.32 o                         
   9   1  19         15.77         22.54         1.47 o                         
  10   1  19        735.09        716.81         7.67 o                         
  11   1  19          2.30          4.88         1.67 o                         
  12   1  19        168.01        176.68         4.59 o                         
   0   2  19       4301.01       4488.91        35.39 o                         
   1   2  19        656.81        710.61         4.60 o                         
   2   2  19        227.93        251.18         1.97 o                         
   3   2  19        273.17        323.01         2.47 o                         
   4   2  19       3354.65       3234.16        17.82 o                         
   5   2  19        693.64        709.62         5.18 o                         
   6   2  19        285.90        262.97         2.69 o                         
   7   2  19        874.80        858.74         6.98 o                         
   8   2  19        133.77        138.77         2.56 o                         
   9   2  19        291.07        302.51         4.37 o                         
  10   2  19         16.36         14.45         1.60 o                         
  11   2  19        335.78        345.42         5.95 o                         
  12   2  19         16.00         19.28         2.82 o                         
   1   3  19       1809.28       1958.88        11.50 o                         
   2   3  19         91.23        113.95         1.40 o                         
   3   3  19       1119.78       1010.08         6.50 o                         
   4   3  19        579.42        520.86         4.29 o                         
   5   3  19        573.26        530.08         4.47 o                         
   6   3  19        637.33        631.96         5.52 o                         
   7   3  19       1225.09       1196.47         9.69 o                         
   8   3  19        138.61        153.08         2.80 o                         
   9   3  19        140.99        136.21         2.79 o                         
  10   3  19          4.71          5.25         1.44 o                         
  11   3  19        168.44        179.93         4.15 o                         
   0   4  19       2990.63       3132.27        27.87 o                         
   1   4  19       1982.30       2025.13        13.24 o                         
   2   4  19        657.94        669.53         4.96 o                         
   3   4  19        321.31        314.85         3.10 o                         
   4   4  19        256.52        237.83         2.68 o                         
   5   4  19        625.32        614.34         5.41 o                         
   6   4  19          2.95          9.06         1.05 o                         
   7   4  19         47.23         48.73         1.86 o                         
   8   4  19          1.87          0.91         1.06 o                         
   9   4  19        161.89        169.39         3.27 o                         
  10   4  19         82.82         95.96         2.82 o                         
  11   4  19        113.38        103.45         3.83 o                         
   1   5  19        690.70        656.18         5.41 o                         
   2   5  19       1245.76       1242.07         9.37 o                         
   3   5  19        213.17        214.15         2.99 o                         
   4   5  19          1.16          4.99         1.03 o                         
   5   5  19        112.87        104.84         2.34 o                         
   6   5  19        394.87        386.44         4.75 o                         
   7   5  19          0.22         -0.47         1.09 o                         
   8   5  19        149.29        149.02         3.26 o                         
   9   5  19        639.66        632.68         7.23 o                         
  10   5  19         89.79         88.97         3.09 o                         
  11   5  19         15.88         12.54         7.26 o                         
   0   6  19       1468.82       1485.71        15.07 o                         
   1   6  19       1686.53       1639.81        12.11 o                         
   2   6  19        789.29        815.07         7.34 o                         
   3   6  19       1801.18       1740.97        14.20 o                         
   4   6  19        213.67        192.22         3.50 o                         
   5   6  19        528.91        511.62         6.28 o                         
   6   6  19        208.29        180.15         3.65 o                         
   7   6  19        216.36        219.88         5.14 o                         
   8   6  19          0.05          1.38         1.40 o                         
   9   6  19          3.02          2.91         1.63 o                         
   1   7  19        228.32        224.76         3.45 o                         
   2   7  19       2529.00       2448.55        19.30 o                         
   3   7  19       1315.02       1268.36        11.99 o                         
   4   7  19        152.62        153.74         3.39 o                         
   5   7  19          0.09          2.93         1.38 o                         
   6   7  19         14.18         16.98         1.83 o                         
   7   7  19          1.57          2.35         1.54 o                         
   8   7  19         73.35         82.16         8.58 o                         
   0   8  19        152.36        194.77         5.71 o                         
   1   8  19        821.23        825.45         8.93 o                         
   2   8  19         43.25         49.46         2.45 o                         
   3   8  19          4.93          3.69         1.47 o                         
   4   8  19         25.49         22.82         1.99 o                         
   5   8  19          9.94         10.78         1.74 o                         
   6   8  19        302.78        310.83        11.10 o                         
   1   9  19         47.24         53.35         3.52 o                         
   2   9  19         33.10         32.88         2.97 o                         
   3   9  19        232.68        229.64         6.38 o                         
   1   0  20        927.05        771.96         6.34 o                         
   2   0  20      12068.14      12216.51       108.37 o                         
   3   0  20       2449.62       2929.07        21.87 o                         
   4   0  20         18.84         28.83         1.31 o                         
   5   0  20        172.47        169.56         2.40 o                         
   6   0  20          0.95          0.09         0.69 o                         
   7   0  20        711.46        724.52         7.98 o                         
   8   0  20        194.12        196.77         3.68 o                         
   9   0  20          0.02          0.94         1.27 o                         
  10   0  20         49.10         70.80         4.07 o                         
  11   0  20         46.68         48.80         4.01 o                         
  12   0  20         31.86         47.77         4.29 o                         
   1   1  20        429.52        467.99         3.05 o                         
   2   1  20         25.07         12.69         0.67 o                         
   3   1  20         69.85         58.06         0.82 o                         
   4   1  20         80.00         75.04         1.02 o                         
   5   1  20         86.16         75.77         1.11 o                         
   6   1  20         82.66         97.99         1.50 o                         
   7   1  20         14.74         11.62         0.83 o                         
   8   1  20       1100.42       1109.23         8.98 o                         
   9   1  20        385.86        386.53         4.66 o                         
  10   1  20        149.42        161.40         3.58 o                         
  11   1  20         53.76         60.29         2.96 o                         
  12   1  20         93.69        102.32         4.24 o                         
   0   2  20         29.01         14.80         0.69 o                         
   1   2  20         62.62         74.87         1.34 o                         
   2   2  20        767.63        786.28         4.87 o                         
   3   2  20        174.22        200.88         1.80 o                         
   4   2  20       1903.71       1713.11         9.95 o                         
   5   2  20        894.01        817.56         6.08 o                         
   6   2  20         33.47         36.68         1.22 o                         
   7   2  20        215.16        220.20         2.88 o                         
   8   2  20        433.97        452.40         4.86 o                         
   9   2  20        233.91        218.90         3.72 o                         
  10   2  20         63.46         66.32         2.50 o                         
  11   2  20        462.24        468.16         6.58 o                         
  12   2  20          2.90          6.28         3.19 o                         
   1   3  20          0.83          5.98         0.53 o                         
   2   3  20        261.74        257.30         2.26 o                         
   3   3  20        233.54        192.12         1.95 o                         
   4   3  20       3857.19       3700.91        22.89 o                         
   5   3  20       1242.80       1127.00         8.06 o                         
   6   3  20        944.79        918.84         7.34 o                         
   7   3  20         29.15         36.26         1.77 o                         
   8   3  20        885.28        848.26         7.66 o                         
   9   3  20        175.96        172.93         3.10 o                         
  10   3  20         16.63         15.87         1.69 o                         
  11   3  20         82.03         92.51         3.39 o                         
  12   3  20          8.44          2.31         4.29 o                         
   0   4  20         93.44         92.34         2.18 o                         
   1   4  20         99.84         80.31         1.47 o                         
   2   4  20       2921.04       2812.94        17.94 o                         
   3   4  20          4.24          3.65         0.70 o                         
   4   4  20        554.92        513.00         4.67 o                         
   5   4  20       4428.48       4248.44        27.56 o                         
   6   4  20       1570.81       1506.41        11.67 o                         
   7   4  20         67.70         67.72         2.03 o                         
   8   4  20         45.59         57.06         2.13 o                         
   9   4  20        105.47         99.07         2.65 o                         
  10   4  20        604.88        566.83         6.50 o                         
  11   4  20          8.69         13.78         2.39 o                         
   1   5  20          4.81          7.16         0.81 o                         
   2   5  20        107.05        114.45         2.05 o                         
   3   5  20       1171.71       1150.59         9.36 o                         
   4   5  20        148.29        150.88         2.78 o                         
   5   5  20        999.98        949.88         9.27 o                         
   6   5  20         45.92         47.91         2.01 o                         
   7   5  20         41.52         29.98         1.77 o                         
   8   5  20        646.79        619.25         6.92 o                         
   9   5  20        209.13        199.94         3.86 o                         
  10   5  20        247.56        254.61         4.54 o                         
   0   6  20         29.65         47.70         2.56 o                         
   1   6  20          2.24          6.37         1.00 o                         
   2   6  20        817.94        806.26         7.34 o                         
   3   6  20        286.44        286.09         3.78 o                         
   4   6  20         19.99         20.91         1.65 o                         
   5   6  20          1.18          2.44         1.25 o                         
   6   6  20        100.03         87.43         2.79 o                         
   7   6  20         21.67         36.67         2.15 o                         
   8   6  20          3.14          2.25         1.55 o                         
   9   6  20         18.51         15.31         2.19 o                         
   1   7  20        403.10        429.01         5.01 o                         
   2   7  20       2406.26       2422.21        18.25 o                         
   3   7  20        493.19        481.67         6.09 o                         
   4   7  20          5.40          5.84         1.39 o                         
   5   7  20        223.00        201.79         3.97 o                         
   6   7  20         26.23         22.61         1.91 o                         
   7   7  20        180.22        189.96         4.12 o                         
   8   7  20         92.30         96.02         8.58 o                         
   0   8  20       3985.83       3984.71        62.72 o                         
   1   8  20         54.69         54.12         2.71 o                         
   2   8  20         75.03         76.39         2.77 o                         
   3   8  20          1.56          5.17         1.55 o                         
   4   8  20          8.17          9.44         1.70 o                         
   5   8  20         17.56         20.91         1.96 o                         
   6   8  20        117.66        144.20         9.57 o                         
   1   9  20        641.20        612.27        11.01 o                         
   2   9  20         85.24         94.14         4.59 o                         
   3   9  20        971.42        942.87        20.43 o                         
   1   1  21       1265.06       1500.95         8.17 o                         
   2   1  21       1419.15       1496.27         8.45 o                         
   3   1  21         12.61          6.84         0.44 o                         
   4   1  21        557.56        553.72         3.63 o                         
   5   1  21         82.28         61.70         1.04 o                         
   6   1  21          4.69          3.89         0.66 o                         
   7   1  21        632.08        602.10         4.86 o                         
   8   1  21        429.75        439.58         4.59 o                         
   9   1  21       1669.86       1677.80        13.60 o                         
  10   1  21          0.00          0.90         1.35 o                         
  11   1  21        372.74        363.97         6.16 o                         
  12   1  21         33.47         33.51         3.87 o                         
   0   2  21       1287.99       1318.05        12.33 o                         
   1   2  21       2664.61       2683.53        15.31 o                         
   2   2  21        268.87        265.40         2.24 o                         
   3   2  21         23.79         22.30         0.74 o                         
   4   2  21         26.19         26.04         0.82 o                         
   5   2  21         55.48         58.59         1.32 o                         
   6   2  21        869.72        838.04         6.40 o                         
   7   2  21        120.31        127.95         2.22 o                         
   8   2  21          2.50          4.69         1.02 o                         
   9   2  21          0.82          3.20         1.22 o                         
  10   2  21         61.99         59.17         2.43 o                         
  11   2  21        668.07        639.20         8.07 o                         
  12   2  21         66.74         82.50         6.22 o                         
   1   3  21         38.67         42.81         1.03 o                         
   2   3  21        669.61        643.09         4.48 o                         
   3   3  21         30.84         34.53         1.01 o                         
   4   3  21         78.05         72.20         1.40 o                         
   5   3  21        169.36        165.22         2.17 o                         
   6   3  21        601.08        553.16         5.07 o                         
   7   3  21       1622.68       1560.03        12.08 o                         
   8   3  21        235.20        241.08         3.48 o                         
   9   3  21         37.69         42.95         1.90 o                         
  10   3  21        157.07        169.29         3.61 o                         
  11   3  21         95.73        108.24         3.24 o                         
  12   3  21         81.83         88.10         7.92 o                         
   0   4  21          8.89         20.00         2.27 o                         
   1   4  21        115.44         98.53         1.65 o                         
   2   4  21       1489.19       1443.36         9.92 o                         
   3   4  21       2049.29       1860.10        13.02 o                         
   4   4  21        253.54        251.64         2.96 o                         
   5   4  21        150.92        137.66         2.38 o                         
   6   4  21        158.92        156.44         2.67 o                         
   7   4  21         56.82         55.38         1.97 o                         
   8   4  21          7.88          6.66         1.20 o                         
   9   4  21        234.25        240.95         3.80 o                         
  10   4  21         47.93         59.93         2.45 o                         
  11   4  21          0.14          1.53         1.97 o                         
   1   5  21         55.41         47.31         1.40 o                         
   2   5  21       1342.18       1286.79         9.71 o                         
   3   5  21       2694.26       2629.67        18.96 o                         
   4   5  21          5.04         11.39         1.14 o                         
   5   5  21          3.41          3.82         1.13 o                         
   6   5  21        552.75        508.16         6.18 o                         
   7   5  21        215.47        194.38         3.51 o                         
   8   5  21         28.92         26.25         1.84 o                         
   9   5  21          3.06          4.72         1.50 o                         
  10   5  21         99.38         98.84         4.13 o                         
   0   6  21       1693.90       1646.89        18.18 o                         
   1   6  21        214.22        207.76         2.98 o                         
   2   6  21        209.65        220.46         3.29 o                         
   3   6  21        138.16        135.17         2.61 o                         
   4   6  21        279.56        264.15         4.16 o                         
   5   6  21        118.74        111.79         3.48 o                         
   6   6  21         40.14         42.42         2.21 o                         
   7   6  21        144.84        159.27         3.66 o                         
   8   6  21         30.76         30.84         2.22 o                         
   9   6  21         32.49         34.52         7.03 o                         
   1   7  21        331.54        321.66         4.28 o                         
   2   7  21        604.39        594.89         7.20 o                         
   3   7  21        214.69        212.99         3.89 o                         
   4   7  21         49.86         48.36         2.30 o                         
   5   7  21         17.23         21.14         1.85 o                         
   6   7  21          0.01         -1.34         1.34 o                         
   7   7  21         17.75         25.38         2.12 o                         
   0   8  21       3545.51       3478.74        61.67 o                         
   1   8  21        302.10        311.10         5.44 o                         
   2   8  21         11.80          8.13         1.61 o                         
   3   8  21          3.99          4.57         1.50 o                         
   4   8  21         86.79         73.65         2.80 o                         
   5   8  21        256.07        283.10         5.03 o                         
   6   8  21         51.71         52.14         6.93 o                         
   1   9  21        196.66        185.48         5.80 o                         
   2   9  21         92.65         91.98         4.72 o                         
   3   9  21        181.87        171.88        11.88 o                         
   0   0  22      10989.52      11284.69       116.11 o                         
   1   0  22       1050.59       1089.38         9.40 o                         
   2   0  22         10.06         15.26         1.01 o                         
   3   0  22       2245.44       2441.58        18.49 o                         
   4   0  22         95.71        127.23         1.96 o                         
   5   0  22       3381.56       3268.21        24.73 o                         
   6   0  22       2199.51       2125.53        16.83 o                         
   7   0  22        173.99        165.23         3.16 o                         
   8   0  22        378.15        404.31         5.56 o                         
   9   0  22       2980.24       2838.14        32.20 o                         
  10   0  22        698.10        707.19        14.50 o                         
  11   0  22        451.44        492.26        10.48 o                         
   1   1  22        452.78        421.59         3.01 o                         
   2   1  22        289.82        324.04         2.28 o                         
   3   1  22       1304.09       1214.65         6.91 o                         
   4   1  22         10.33         17.43         0.62 o                         
   5   1  22        820.85        785.14         5.22 o                         
   6   1  22        189.42        191.76         2.24 o                         
   7   1  22       1435.15       1388.06         9.34 o                         
   8   1  22       1001.67       1001.84         8.35 o                         
   9   1  22        159.19        171.92         3.43 o                         
  10   1  22        106.51        100.41         2.95 o                         
  11   1  22         25.23         35.68         2.76 o                         
  12   1  22         15.73         18.81         5.61 o                         
   0   2  22        613.49        586.00         6.18 o                         
   1   2  22         47.54         27.36         0.80 o                         
   2   2  22        177.06        156.99         1.61 o                         
   3   2  22        142.17        109.17         1.38 o                         
   4   2  22          8.43         11.76         0.70 o                         
   5   2  22       1443.88       1366.78         9.36 o                         
   6   2  22         61.79         56.87         1.44 o                         
   7   2  22        166.48        181.60         2.63 o                         
   8   2  22        150.92        148.78         2.68 o                         
   9   2  22        241.81        252.33         4.02 o                         
  10   2  22         13.11         16.14         1.72 o                         
  11   2  22         36.74         48.70         3.24 o                         
  12   2  22        139.98        157.07         9.90 o                         
   1   3  22         28.20         21.30         0.99 o                         
   2   3  22         55.45         76.74         1.25 o                         
   3   3  22         57.42         54.22         1.08 o                         
   4   3  22          0.36          0.74         0.59 o                         
   5   3  22         40.31         47.13         1.37 o                         
   6   3  22         45.75         56.41         1.61 o                         
   7   3  22        168.60        171.71         2.83 o                         
   8   3  22         33.51         35.36         1.70 o                         
   9   3  22         39.87         42.94         1.93 o                         
  10   3  22        225.63        241.10         4.26 o                         
  11   3  22         26.54         32.34         2.24 o                         
  12   3  22         53.90         61.04         7.59 o                         
   0   4  22         19.13         21.53         1.75 o                         
   1   4  22        287.39        297.30         3.03 o                         
   2   4  22       1008.99       1027.43         7.50 o                         
   3   4  22        174.06        168.82         2.49 o                         
   4   4  22        907.12        901.14         7.63 o                         
   5   4  22         75.77         71.14         1.69 o                         
   6   4  22         10.03         14.74         1.29 o                         
   7   4  22          2.34          3.95         1.15 o                         
   8   4  22        314.61        327.95         4.33 o                         
   9   4  22         14.68         15.45         1.52 o                         
  10   4  22         11.16         16.64         1.67 o                         
  11   4  22        340.35        333.44         6.82 o                         
   1   5  22        190.69        182.70         2.45 o                         
   2   5  22          2.38          2.23         0.85 o                         
   3   5  22       1100.07       1031.58         8.65 o                         
   4   5  22        409.03        411.45         4.58 o                         
   5   5  22        519.55        477.30         5.79 o                         
   6   5  22         42.73         45.55         2.10 o                         
   7   5  22         27.89         33.10         2.02 o                         
   8   5  22         55.03         65.64         2.71 o                         
   9   5  22        127.07        136.23         3.34 o                         
  10   5  22         45.53         51.42         3.57 o                         
   0   6  22       1208.70       1246.36        14.55 o                         
   1   6  22        459.98        440.30         4.61 o                         
   2   6  22         37.08         37.77         1.65 o                         
   3   6  22        216.09        211.73         3.27 o                         
   4   6  22        245.98        236.38         3.94 o                         
   5   6  22         71.14         73.35         2.56 o                         
   6   6  22         18.96         17.47         1.66 o                         
   7   6  22          3.58          5.70         1.49 o                         
   8   6  22        103.11         99.46         3.26 o                         
   9   6  22         23.64         12.70         4.90 o                         
   1   7  22         13.38         15.56         1.46 o                         
   2   7  22        279.76        283.21         4.08 o                         
   3   7  22        404.05        380.30         5.88 o                         
   4   7  22          0.73         -0.23         1.32 o                         
   5   7  22         27.31         36.59         2.24 o                         
   6   7  22        193.66        200.27         4.26 o                         
   7   7  22         72.52         73.64         3.06 o                         
   0   8  22        744.48        793.47        12.63 o                         
   1   8  22         83.31         84.26         3.27 o                         
   2   8  22        141.43        136.54         3.35 o                         
   3   8  22        130.80        125.29         3.37 o                         
   4   8  22         10.01         11.87         1.75 o                         
   5   8  22        481.01        468.10         7.70 o                         
   1   9  22         48.93         56.91         4.85 o                         
   2   9  22        164.42        161.19        27.21 o                         
   1   1  23         12.30         15.47         0.68 o                         
   2   1  23        228.47        245.06         1.99 o                         
   3   1  23        146.06        137.06         1.46 o                         
   4   1  23        508.67        488.21         3.52 o                         
   5   1  23        727.94        723.48         4.91 o                         
   6   1  23       1033.03       1033.32         7.20 o                         
   7   1  23       3709.01       3625.93        21.89 o                         
   8   1  23         28.68         31.85         1.58 o                         
   9   1  23         11.74         14.53         1.50 o                         
  10   1  23        395.87        412.44         5.93 o                         
  11   1  23         85.87         89.97         3.87 o                         
  12   1  23         45.40         55.77         7.59 o                         
   0   2  23        901.80        981.56         9.55 o                         
   1   2  23          9.17         12.77         0.62 o                         
   2   2  23        395.34        400.39         3.06 o                         
   3   2  23       1567.52       1467.89         8.98 o                         
   4   2  23        561.55        517.49         3.88 o                         
   5   2  23        559.95        585.68         4.79 o                         
   6   2  23        137.06        123.47         1.95 o                         
   7   2  23        349.68        329.99         3.70 o                         
   8   2  23          2.15          4.82         1.04 o                         
   9   2  23         25.81         35.71         1.90 o                         
  10   2  23          2.29          1.07         1.27 o                         
  11   2  23        115.67        118.13         3.52 o                         
   1   3  23         25.60         16.40         0.81 o                         
   2   3  23        324.77        321.93         3.06 o                         
   3   3  23        354.30        363.85         3.17 o                         
   4   3  23        778.09        759.92         5.85 o                         
   5   3  23         26.71         40.87         1.33 o                         
   6   3  23         68.63         51.39         1.62 o                         
   7   3  23         48.92         42.45         1.69 o                         
   8   3  23        581.52        555.53         6.04 o                         
   9   3  23        479.44        457.79         5.33 o                         
  10   3  23         64.75         85.80         2.81 o                         
  11   3  23         19.06         22.35         2.03 o                         
   0   4  23        196.38        197.92         3.32 o                         
   1   4  23        207.48        219.46         2.52 o                         
   2   4  23        263.54        235.04         2.69 o                         
   3   4  23          0.96          1.59         0.79 o                         
   4   4  23          3.49          6.60         0.91 o                         
   5   4  23         65.13         58.79         1.77 o                         
   6   4  23        148.15        143.14         2.69 o                         
   7   4  23          3.85          3.93         1.14 o                         
   8   4  23        318.57        318.61         4.58 o                         
   9   4  23          0.31          1.31         1.24 o                         
  10   4  23        111.18        125.72         3.09 o                         
  11   4  23         74.13         78.67         5.18 o                         
   1   5  23         64.91         73.43         1.63 o                         
   2   5  23        211.10        186.04         2.68 o                         
   3   5  23          4.14          7.59         1.06 o                         
   4   5  23        455.28        413.29         4.60 o                         
   5   5  23        419.49        382.10         5.04 o                         
   6   5  23        190.04        190.87         3.59 o                         
   7   5  23         37.18         39.26         2.13 o                         
   8   5  23        302.12        293.40         4.89 o                         
   9   5  23         26.24         36.02         2.32 o                         
  10   5  23         41.44         53.32         7.20 o                         
   0   6  23       1607.31       1612.07        20.57 o                         
   1   6  23         61.05         67.26         1.96 o                         
   2   6  23         58.63         57.87         2.01 o                         
   3   6  23          0.12         -0.98         0.98 o                         
   4   6  23          6.46          4.38         1.24 o                         
   5   6  23         62.89         72.04         2.57 o                         
   6   6  23         58.31         61.01         2.51 o                         
   7   6  23          3.73          9.82         1.64 o                         
   8   6  23          0.94          7.63         1.69 o                         
   1   7  23        270.42        262.00         3.85 o                         
   2   7  23        611.29        576.63         6.21 o                         
   3   7  23         59.41         66.59         2.60 o                         
   4   7  23          3.53          0.57         1.69 o                         
   5   7  23        205.95        206.67         4.05 o                         
   6   7  23         51.60         51.17         2.58 o                         
   7   7  23         28.58         31.48         2.34 o                         
   0   8  23        258.87        267.87         6.78 o                         
   1   8  23        151.96        152.74         3.88 o                         
   2   8  23          0.03          0.34         1.63 o                         
   3   8  23        125.56        120.12         3.33 o                         
   4   8  23        145.40        145.20         3.66 o                         
   5   8  23         70.85         84.65         5.06 o                         
   1   9  23         18.37         12.77         8.08 o                         
   1   0  24         69.76         62.86         1.18 o                         
   2   0  24       2974.09       3064.16        22.85 o                         
   3   0  24        128.25        141.46         2.01 o                         
   4   0  24       1249.03       1244.88        10.22 o                         
   5   0  24         18.32         23.09         1.14 o                         
   6   0  24        349.93        321.58         3.88 o                         
   7   0  24        165.21        182.54         3.87 o                         
   8   0  24        142.74        157.09         3.79 o                         
   9   0  24          1.50         19.20         3.64 o                         
  10   0  24        319.17        338.47         8.07 o                         
  11   0  24        193.64        205.21        16.17 o                         
   1   1  24         69.08         63.28         0.82 o                         
   2   1  24       1720.91       1859.13        10.89 o                         
   3   1  24        100.11         82.00         1.12 o                         
   4   1  24        198.74        169.56         1.75 o                         
   5   1  24         23.11         29.97         0.93 o                         
   6   1  24        463.45        457.90         3.92 o                         
   7   1  24       1659.79       1544.53        10.73 o                         
   8   1  24         54.05         65.38         2.06 o                         
   9   1  24          4.27          4.57         1.28 o                         
  10   1  24         69.91         74.67         2.97 o                         
  11   1  24         23.32         25.63         2.57 o                         
  12   1  24         13.33         17.16         5.94 o                         
   0   2  24       1112.34       1203.03        12.83 o                         
   1   2  24          0.18          2.63         0.45 o                         
   2   2  24         58.76         68.15         1.08 o                         
   3   2  24       1005.13       1021.27         6.60 o                         
   4   2  24         85.27         93.97         1.58 o                         
   5   2  24        343.41        305.20         3.09 o                         
   6   2  24        602.78        588.35         4.98 o                         
   7   2  24        220.23        206.14         2.84 o                         
   8   2  24          1.29          2.60         1.07 o                         
   9   2  24        638.82        615.50         6.86 o                         
  10   2  24         77.83         87.69         2.74 o                         
  11   2  24        150.58        144.38         3.75 o                         
   1   3  24         22.42         30.78         1.07 o                         
   2   3  24        214.91        211.25         2.38 o                         
   3   3  24         91.45        122.46         1.78 o                         
   4   3  24          5.91          2.93         0.66 o                         
   5   3  24       2049.64       1939.88        12.93 o                         
   6   3  24         15.26         19.37         1.11 o                         
   7   3  24          4.90          8.47         1.13 o                         
   8   3  24        826.81        841.47         7.70 o                         
   9   3  24        186.76        189.67         3.32 o                         
  10   3  24        179.92        188.82         3.82 o                         
  11   3  24        149.84        132.30         4.08 o                         
   0   4  24          1.64          0.77         1.16 o                         
   1   4  24         25.04         28.61         1.12 o                         
   2   4  24        943.76        900.41         6.84 o                         
   3   4  24         33.10         35.06         1.42 o                         
   4   4  24        855.03        836.19         7.27 o                         
   5   4  24        121.70        132.82         2.43 o                         
   6   4  24        288.05        275.37         4.15 o                         
   7   4  24         32.12         30.61         1.66 o                         
   8   4  24          8.68         19.00         1.57 o                         
   9   4  24        173.29        164.36         3.46 o                         
  10   4  24        128.06        137.73         3.56 o                         
  11   4  24         32.77         32.47         4.83 o                         
   1   5  24        236.92        226.27         2.80 o                         
   2   5  24        140.17        127.62         2.25 o                         
   3   5  24        250.10        248.77         3.38 o                         
   4   5  24         13.98         13.80         1.22 o                         
   5   5  24          5.26          8.91         1.28 o                         
   6   5  24        489.40        479.19         6.09 o                         
   7   5  24        222.83        233.76         4.17 o                         
   8   5  24        419.41        407.36         5.87 o                         
   9   5  24         40.24         32.87         2.23 o                         
  10   5  24         12.45         33.00         8.25 o                         
   0   6  24        357.56        336.23         5.91 o                         
   1   6  24        379.91        374.54         4.23 o                         
   2   6  24        158.20        154.54         2.81 o                         
   3   6  24         72.52         67.74         2.16 o                         
   4   6  24          1.91          2.08         1.28 o                         
   5   6  24          0.02          1.29         1.22 o                         
   6   6  24        393.24        419.91         5.84 o                         
   7   6  24        126.66        109.08         3.26 o                         
   8   6  24        617.33        666.02         8.79 o                         
   1   7  24          9.99          7.19         1.22 o                         
   2   7  24         27.94         25.07         1.62 o                         
   3   7  24         56.78         63.76         2.52 o                         
   4   7  24          0.23         -0.74         1.29 o                         
   5   7  24          5.02         11.50         1.67 o                         
   6   7  24         83.31         89.32         3.05 o                         
   7   7  24        289.27        265.26        13.20 o                         
   0   8  24         10.52         18.97         2.66 o                         
   1   8  24        164.51        157.68         4.34 o                         
   2   8  24         18.45         24.11         2.11 o                         
   3   8  24          0.01          1.61         1.45 o                         
   4   8  24          3.21          1.72         1.55 o                         
   5   8  24         37.02         27.06         6.60 o                         
   1   9  24         43.43         41.02         7.92 o                         
   1   1  25        602.70        635.01         4.11 o                         
   2   1  25          0.15          1.25         0.52 o                         
   3   1  25        538.34        485.46         3.46 o                         
   4   1  25        130.94        132.11         1.55 o                         
   5   1  25        409.20        398.66         3.35 o                         
   6   1  25        388.70        424.15         3.95 o                         
   7   1  25        114.82        107.37         2.17 o                         
   8   1  25          0.35          1.70         1.12 o                         
   9   1  25         12.91         14.22         1.62 o                         
  10   1  25        404.34        417.73         6.64 o                         
  11   1  25        130.08        125.36         4.23 o                         
  12   1  25         46.40         35.31         6.60 o                         
   0   2  25       4838.90       4694.40        40.54 o                         
   1   2  25       1298.68       1215.38         8.31 o                         
   2   2  25        196.82        190.35         1.90 o                         
   3   2  25        221.51        243.85         2.30 o                         
   4   2  25       1851.78       1647.63        10.12 o                         
   5   2  25       1179.91       1118.54         8.01 o                         
   6   2  25         28.74         27.28         1.20 o                         
   7   2  25         19.53         33.98         1.43 o                         
   8   2  25        238.13        235.38         3.42 o                         
   9   2  25        301.06        302.36         4.49 o                         
  10   2  25       1394.62       1396.37        12.96 o                         
  11   2  25         71.60         71.86         3.28 o                         
   1   3  25        200.29        195.40         2.28 o                         
   2   3  25          3.02          4.64         0.66 o                         
   3   3  25          2.18          1.88         0.62 o                         
   4   3  25        637.53        587.98         5.43 o                         
   5   3  25       1423.42       1356.34         9.57 o                         
   6   3  25         17.43         23.86         1.18 o                         
   7   3  25         85.35         73.15         2.04 o                         
   8   3  25         31.72         38.62         1.78 o                         
   9   3  25        172.88        181.72         3.25 o                         
  10   3  25        158.49        155.41         3.51 o                         
  11   3  25        310.18        306.69         6.42 o                         
   0   4  25         82.30         65.00         2.65 o                         
   1   4  25         55.99         63.36         1.45 o                         
   2   4  25         99.82        105.35         1.82 o                         
   3   4  25         80.83         91.80         1.97 o                         
   4   4  25         22.96         22.70         1.27 o                         
   5   4  25         72.40         74.17         1.94 o                         
   6   4  25         63.93         62.30         2.27 o                         
   7   4  25          0.37          0.97         1.15 o                         
   8   4  25         86.65         78.70         2.48 o                         
   9   4  25         61.29         63.91         2.54 o                         
  10   4  25          8.43         10.08         1.84 o                         
  11   4  25          8.02          1.65         4.29 o                         
   1   5  25          5.05          5.18         0.84 o                         
   2   5  25        151.49        143.53         2.54 o                         
   3   5  25        733.07        706.41         6.61 o                         
   4   5  25          3.28          2.14         0.96 o                         
   5   5  25        274.27        246.71         4.00 o                         
   6   5  25         13.22         21.19         1.72 o                         
   7   5  25        336.24        317.52         4.91 o                         
   8   5  25        364.88        401.35         5.92 o                         
   9   5  25         34.55         34.81         2.38 o                         
  10   5  25         13.77         10.03         4.78 o                         
   0   6  25         62.02         57.48         2.77 o                         
   1   6  25        233.63        228.83         3.26 o                         
   2   6  25        710.08        716.83         6.92 o                         
   3   6  25         25.28         27.41         1.56 o                         
   4   6  25          7.02          6.21         1.31 o                         
   5   6  25         39.23         44.11         2.15 o                         
   6   6  25          9.15         10.57         1.54 o                         
   7   6  25          9.63         18.00         1.88 o                         
   8   6  25        695.01        730.05         8.86 o                         
   1   7  25          4.13          4.22         1.32 o                         
   2   7  25         13.51         13.73         1.45 o                         
   3   7  25          1.74          1.58         1.30 o                         
   4   7  25          0.58          1.95         1.31 o                         
   5   7  25         95.58        100.37         3.08 o                         
   6   7  25         35.73         47.17         2.50 o                         
   0   8  25        283.46        285.65         6.97 o                         
   1   8  25        272.52        275.24         5.32 o                         
   2   8  25          0.12          1.00         1.55 o                         
   3   8  25          0.04          0.01         1.42 o                         
   4   8  25         33.70         33.66         2.79 o                         
   0   0  26         80.06        193.37         9.14 o                         
   1   0  26        744.09        693.91         6.51 o                         
   2   0  26         56.34         45.15         1.14 o                         
   3   0  26       1569.51       1540.02        12.25 o                         
   4   0  26        973.52        938.99         8.15 o                         
   5   0  26        179.50        161.79         2.72 o                         
   6   0  26        141.48         96.47         2.29 o                         
   7   0  26        100.56         97.43         2.97 o                         
   8   0  26         22.94         28.12         2.12 o                         
   9   0  26        209.59        188.63         6.20 o                         
  10   0  26          0.99          1.45         2.80 o                         
  11   0  26         88.28        102.34         6.42 o                         
   1   1  26       1173.02       1032.81         6.72 o                         
   2   1  26         91.64         86.34         1.13 o                         
   3   1  26         13.73         10.39         0.56 o                         
   4   1  26        678.35        692.05         4.90 o                         
   5   1  26         51.77         42.07         1.13 o                         
   6   1  26        532.69        475.30         4.28 o                         
   7   1  26          4.59          5.69         0.90 o                         
   8   1  26        823.55        832.28         8.39 o                         
   9   1  26        179.33        193.62         3.85 o                         
  10   1  26        182.35        188.72         4.31 o                         
  11   1  26         85.39         99.37         3.93 o                         
   0   2  26        994.69       1052.57        10.48 o                         
   1   2  26         58.22         57.59         1.79 o                         
   2   2  26        227.67        248.08         2.41 o                         
   3   2  26         83.46         63.52         1.15 o                         
   4   2  26        853.03        808.57         5.63 o                         
   5   2  26        539.62        544.40         4.63 o                         
   6   2  26        786.00        677.69         5.60 o                         
   7   2  26         34.43         51.81         1.63 o                         
   8   2  26        841.99        800.54         7.03 o                         
   9   2  26         36.76         36.03         1.98 o                         
  10   2  26        316.43        318.67         5.91 o                         
  11   2  26        304.79        321.13         5.98 o                         
   1   3  26        117.13        114.68         1.74 o                         
   2   3  26        112.13         94.23         1.61 o                         
   3   3  26        258.97        267.34         2.82 o                         
   4   3  26        847.57        778.00         6.77 o                         
   5   3  26        569.23        536.64         4.93 o                         
   6   3  26       1496.33       1452.73        10.36 o                         
   7   3  26        144.05        135.03         2.44 o                         
   8   3  26        192.35        206.21         3.33 o                         
   9   3  26        240.04        237.04         3.91 o                         
  10   3  26        114.52        118.06         3.17 o                         
  11   3  26         26.53         27.36         2.46 o                         
   0   4  26        566.85        529.30         8.25 o                         
   1   4  26        267.17        249.54         2.83 o                         
   2   4  26         91.48         87.45         1.70 o                         
   3   4  26       1681.52       1579.23        12.12 o                         
   4   4  26          1.12          3.31         0.92 o                         
   5   4  26         10.18         13.55         1.21 o                         
   6   4  26        546.95        520.20         5.79 o                         
   7   4  26        454.45        438.49         6.49 o                         
   8   4  26          0.79          2.12         1.38 o                         
   9   4  26        178.10        194.88         4.88 o                         
  10   4  26         16.39         24.30         2.37 o                         
   1   5  26        102.76         95.19         1.86 o                         
   2   5  26          3.80          1.40         0.92 o                         
   3   5  26         31.44         36.78         1.61 o                         
   4   5  26        213.47        205.50         3.18 o                         
   5   5  26          0.26          1.11         1.13 o                         
   6   5  26        151.55        153.80         3.37 o                         
   7   5  26        508.16        477.49         6.29 o                         
   8   5  26        329.14        333.53         5.29 o                         
   9   5  26        191.48        229.82         5.73 o                         
  10   5  26        291.47        225.67        16.83 o                         
   0   6  26        373.29        370.24         5.73 o                         
   1   6  26        301.01        296.31         3.95 o                         
   2   6  26         14.43         17.10         1.34 o                         
   3   6  26         97.55         96.69         2.38 o                         
   4   6  26         63.69         69.48         2.44 o                         
   5   6  26          8.17          6.50         1.41 o                         
   6   6  26        257.25        259.54         4.53 o                         
   7   6  26        112.65        124.38         3.47 o                         
   8   6  26         10.53         13.80         2.11 o                         
   1   7  26         84.70         92.00         2.94 o                         
   2   7  26         12.85         15.94         1.50 o                         
   3   7  26         11.99         11.41         1.67 o                         
   4   7  26          6.85          8.41         1.58 o                         
   5   7  26        470.67        481.00         6.59 o                         
   6   7  26        166.39        170.07         3.92 o                         
   0   8  26         70.71         70.66         4.27 o                         
   1   8  26         29.10         32.31         2.71 o                         
   2   8  26         10.43          8.87         1.82 o                         
   3   8  26        282.21        281.77         4.89 o                         
   4   8  26         65.40         64.03         5.21 o                         
   1   1  27         27.49         34.74         2.51 o                         
   2   1  27         66.21         63.97         1.08 o                         
   3   1  27        405.68        365.62         3.01 o                         
   4   1  27          0.18          6.08         0.61 o                         
   5   1  27        379.34        327.37         3.13 o                         
   6   1  27        873.77        833.06         6.47 o                         
   7   1  27         91.27         80.99         1.92 o                         
   8   1  27        540.78        480.01         5.75 o                         
   9   1  27         28.58         43.23         2.26 o                         
  10   1  27        502.31        485.72         7.19 o                         
  11   1  27          1.70         -0.13         2.20 o                         
   0   2  27        248.75        257.34         3.66 o                         
   1   2  27        143.34        125.73         1.73 o                         
   2   2  27        592.74        537.13         4.38 o                         
   3   2  27        143.46        141.29         1.73 o                         
   4   2  27        753.54        694.61         5.22 o                         
   5   2  27        132.13        148.02         2.12 o                         
   6   2  27          1.24          2.23         0.76 o                         
   7   2  27        930.74        868.06         6.94 o                         
   8   2  27        207.89        205.25         3.10 o                         
   9   2  27        227.89        217.79         4.87 o                         
  10   2  27         19.46         22.68         2.05 o                         
  11   2  27         22.36         33.03         2.80 o                         
   1   3  27        233.14        223.30         2.53 o                         
   2   3  27        465.59        437.18         3.91 o                         
   3   3  27          0.14          2.21         0.69 o                         
   4   3  27          3.52          3.94         0.84 o                         
   5   3  27       1924.66       1819.95        13.69 o                         
   6   3  27         85.12         87.54         1.92 o                         
   7   3  27         24.49         27.10         1.50 o                         
   8   3  27        140.80        144.20         2.84 o                         
   9   3  27         49.71         56.10         2.28 o                         
  10   3  27          1.03         -0.22         1.43 o                         
  11   3  27          1.44          8.16         2.57 o                         
   0   4  27         92.74         97.07         2.80 o                         
   1   4  27         72.75         67.22         1.56 o                         
   2   4  27        311.94        297.57         3.39 o                         
   3   4  27        511.46        498.36         5.05 o                         
   4   4  27        407.42        396.30         4.38 o                         
   5   4  27        208.57        225.20         3.25 o                         
   6   4  27         27.21         31.67         1.70 o                         
   7   4  27         41.99         46.71         2.43 o                         
   8   4  27         48.57         49.57         2.43 o                         
   9   4  27        204.96        216.47         4.32 o                         
  10   4  27        789.73        854.47        13.23 o                         
   1   5  27        143.12        137.88         2.37 o                         
   2   5  27        149.56        149.34         2.64 o                         
   3   5  27         16.42         15.80         1.24 o                         
   4   5  27        137.82        140.46         2.66 o                         
   5   5  27          5.81          7.03         1.24 o                         
   6   5  27        580.63        552.70         6.73 o                         
   7   5  27         60.32         62.61         2.66 o                         
   8   5  27         53.74         74.18         2.92 o                         
   9   5  27         17.07         18.65         2.37 o                         
   0   6  27        168.04        167.62         4.23 o                         
   1   6  27        109.52        104.11         2.43 o                         
   2   6  27        107.37        107.72         2.44 o                         
   3   6  27          1.07         17.96         1.41 o                         
   4   6  27         17.98         21.63         1.71 o                         
   5   6  27         13.59         12.81         1.58 o                         
   6   6  27        256.64        283.97         4.80 o                         
   7   6  27          0.06          1.07         1.51 o                         
   8   6  27        116.13        134.28         6.62 o                         
   1   7  27        288.34        281.16         4.74 o                         
   2   7  27        342.94        339.48         4.60 o                         
   3   7  27        111.00        115.14         3.14 o                         
   4   7  27         42.05         45.29         2.35 o                         
   5   7  27          4.37          9.63         1.66 o                         
   6   7  27          3.95         10.24         1.86 o                         
   0   8  27         57.90         55.49         3.86 o                         
   1   8  27        350.76        353.27         6.18 o                         
   2   8  27         13.73         17.90         2.02 o                         
   3   8  27          7.04          6.99         1.61 o                         
   4   8  27         15.77         15.33         3.95 o                         
   0   0  28         44.64        104.69         3.33 o                         
   1   0  28        226.62        163.62         2.13 o                         
   2   0  28       3318.62       2977.96        24.32 o                         
   3   0  28        116.17        102.69         2.01 o                         
   4   0  28        482.42        494.80         5.45 o                         
   5   0  28        104.22         75.83         2.01 o                         
   6   0  28       2030.14       1863.21        17.75 o                         
   7   0  28        553.11        606.13         9.26 o                         
   8   0  28       5521.03       5082.92        67.14 o                         
   9   0  28          3.84          3.93         1.94 o                         
  10   0  28        148.30        155.16         6.90 o                         
  11   0  28        166.94        175.11         7.84 o                         
   1   1  28         57.95         42.82         0.88 o                         
   2   1  28        820.24        826.95         5.52 o                         
   3   1  28        209.48        185.05         1.94 o                         
   4   1  28         30.39         35.08         1.03 o                         
   5   1  28        165.39        168.69         2.11 o                         
   6   1  28         45.38         41.07         1.48 o                         
   7   1  28         29.81         26.35         1.41 o                         
   8   1  28          2.44          3.77         1.18 o                         
   9   1  28          0.08         -0.24         1.21 o                         
  10   1  28        768.97        711.35         9.25 o                         
  11   1  28         33.19         35.05         3.25 o                         
   0   2  28        113.91        129.32         2.91 o                         
   1   2  28         69.15         66.60         1.32 o                         
   2   2  28          6.51          9.16         0.73 o                         
   3   2  28          0.73          3.60         0.63 o                         
   4   2  28        385.07        370.89         3.33 o                         
   5   2  28         50.85         51.33         1.42 o                         
   6   2  28        199.32        186.02         2.53 o                         
   7   2  28         43.07         41.28         1.52 o                         
   8   2  28         81.23         86.04         2.21 o                         
   9   2  28        120.01        113.73         3.17 o                         
  10   2  28        305.51        299.44         5.20 o                         
  11   2  28          9.56         15.49         3.19 o                         
   1   3  28          0.13          2.58         0.66 o                         
   2   3  28         18.69         22.43         1.02 o                         
   3   3  28         58.33         63.57         1.82 o                         
   4   3  28        209.41        229.54         3.06 o                         
   5   3  28        163.87        187.96         2.85 o                         
   6   3  28        225.42        238.74         3.35 o                         
   7   3  28          0.16          1.14         1.11 o                         
   8   3  28          1.86          3.88         1.25 o                         
   9   3  28        147.50        169.63         3.72 o                         
  10   3  28         44.04         45.59         2.55 o                         
  11   3  28          5.73          0.79         3.29 o                         
   0   4  28        704.22        690.93         8.03 o                         
   1   4  28        106.18         93.06         1.77 o                         
   2   4  28         63.26         71.30         1.73 o                         
   3   4  28         82.29         75.14         1.88 o                         
   4   4  28       1182.80       1110.84         9.24 o                         
   5   4  28         10.84         16.53         1.27 o                         
   6   4  28        170.46        143.46         2.89 o                         
   7   4  28        312.69        293.20         4.63 o                         
   8   4  28          5.10          9.21         1.60 o                         
   9   4  28        337.73        370.03         5.65 o                         
  10   4  28        317.17        311.85        15.67 o                         
   1   5  28          6.23          6.67         1.03 o                         
   2   5  28        135.94        116.92         2.38 o                         
   3   5  28        110.57        110.46         2.36 o                         
   4   5  28          3.25          3.72         1.08 o                         
   5   5  28        349.28        358.97         4.74 o                         
   6   5  28        135.36        137.12         3.27 o                         
   7   5  28         19.73         33.12         2.16 o                         
   8   5  28         12.28          8.52         1.70 o                         
   9   5  28          0.09          0.12         2.37 o                         
   0   6  28        343.65        340.95         6.16 o                         
   1   6  28          2.77          3.52         1.10 o                         
   2   6  28         15.00         16.64         1.38 o                         
   3   6  28        256.63        239.46         3.69 o                         
   4   6  28         12.60         15.61         1.53 o                         
   5   6  28        172.02        166.09         3.55 o                         
   6   6  28         10.47         13.05         1.73 o                         
   7   6  28          7.79          4.98         1.54 o                         
   1   7  28          8.80         10.70         1.67 o                         
   2   7  28          2.29          1.88         1.22 o                         
   3   7  28         35.59         29.40         1.98 o                         
   4   7  28         43.84         47.55         2.39 o                         
   5   7  28        134.19        145.43         3.66 o                         
   6   7  28         99.12         93.38         9.57 o                         
   0   8  28        242.81        264.13         6.94 o                         
   1   8  28          1.69          2.28         1.56 o                         
   2   8  28         26.18         30.70         2.33 o                         
   3   8  28        253.96        259.52         7.67 o                         
   4   8  28          8.02         14.52         5.28 o                         
   1   1  29        218.02        204.18         2.12 o                         
   2   1  29        178.19        168.50         1.83 o                         
   3   1  29        360.61        316.71         2.77 o                         
   4   1  29        159.40        149.91         1.85 o                         
   5   1  29        368.35        350.00         3.51 o                         
   6   1  29         27.96         24.72         1.32 o                         
   7   1  29        293.34        270.57         3.55 o                         
   8   1  29        217.37        206.46         3.61 o                         
   9   1  29         36.09         40.57         2.71 o                         
  10   1  29        122.86        115.75         3.96 o                         
  11   1  29         35.48         29.23         3.00 o                         
   0   2  29         58.49         80.24         2.39 o                         
   1   2  29         58.87         66.58         1.34 o                         
   2   2  29          0.02          1.82         0.60 o                         
   3   2  29        762.22        631.71         5.10 o                         
   4   2  29          2.08          2.46         0.70 o                         
   5   2  29         34.86         40.40         1.33 o                         
   6   2  29        151.82        162.44         2.37 o                         
   7   2  29        268.53        243.04         3.07 o                         
   8   2  29         10.23         17.66         1.49 o                         
   9   2  29          4.95          5.10         1.56 o                         
  10   2  29         16.12         13.76         1.86 o                         
  11   2  29          7.26          8.17         2.29 o                         
   1   3  29         63.59         57.28         1.37 o                         
   2   3  29         99.79         89.26         1.66 o                         
   3   3  29        795.39        694.32         5.90 o                         
   4   3  29         24.99         45.30         1.60 o                         
   5   3  29       3084.86       2846.92        20.37 o                         
   6   3  29         33.31         39.45         1.68 o                         
   7   3  29        185.11        202.04         3.41 o                         
   8   3  29        176.83        158.32         3.40 o                         
   9   3  29         34.81         35.02         2.66 o                         
  10   3  29        407.98        401.31         6.91 o                         
  11   3  29        146.62        147.96        11.71 o                         
   0   4  29         19.35         15.02         1.40 o                         
   1   4  29          4.94          8.38         0.91 o                         
   2   4  29          9.74         12.18         1.01 o                         
   3   4  29        297.23        313.18         3.79 o                         
   4   4  29        300.20        243.74         3.36 o                         
   5   4  29         13.11         30.55         1.53 o                         
   6   4  29         20.24         24.84         1.63 o                         
   7   4  29        285.13        275.74         4.46 o                         
   8   4  29         92.23         98.49         3.01 o                         
   9   4  29        101.27        108.03         3.26 o                         
  10   4  29        278.58        223.39         9.04 o                         
   1   5  29        520.64        480.42         4.88 o                         
   2   5  29        185.30        167.41         2.85 o                         
   3   5  29          0.81          1.06         1.00 o                         
   4   5  29        312.88        288.01         3.90 o                         
   5   5  29        168.73        142.43         3.02 o                         
   6   5  29          9.58         10.32         1.54 o                         
   7   5  29       1384.14       1367.11        13.16 o                         
   8   5  29         83.01         70.06         2.95 o                         
   9   5  29         51.11         61.22         5.20 o                         
   0   6  29          1.79          1.48         1.70 o                         
   1   6  29        196.38        192.87         3.22 o                         
   2   6  29          1.08          2.70         1.12 o                         
   3   6  29        174.29        158.56         3.02 o                         
   4   6  29          6.23          4.38         1.28 o                         
   5   6  29         22.87         30.31         2.07 o                         
   6   6  29         60.77         52.68         2.50 o                         
   7   6  29         28.03         37.51         2.39 o                         
   1   7  29        342.51        334.94         5.86 o                         
   2   7  29          0.43         -0.81         1.19 o                         
   3   7  29          4.48          4.67         1.48 o                         
   4   7  29         42.60         53.73         2.57 o                         
   5   7  29         25.56         20.21         1.92 o                         
   0   8  29         74.88         97.00         4.85 o                         
   1   8  29        114.50        114.32         3.41 o                         
   2   8  29         42.62         43.47         3.78 o                         
   3   8  29        238.65        224.11         9.06 o                         
   4   8  29        155.64        173.86        10.89 o                         
   0   0  30       1436.57       1400.26        17.95 o                         
   1   0  30       1622.51       1458.72        12.72 o                         
   2   0  30       1985.24       1789.09        15.32 o                         
   3   0  30        145.24        164.54         2.66 o                         
   4   0  30       1029.26        896.58         8.76 o                         
   5   0  30         28.54         23.36         1.59 o                         
   6   0  30          0.05          2.08         1.27 o                         
   7   0  30        649.30        592.57         9.25 o                         
   8   0  30        508.48        485.09         8.44 o                         
   9   0  30        683.21        621.75        11.77 o                         
  10   0  30         51.50         51.40         3.94 o                         
  11   0  30        220.45        227.75         9.02 o                         
   1   1  30        280.95        254.88         2.59 o                         
   2   1  30        189.78        180.91         2.03 o                         
   3   1  30          3.40          8.39         1.50 o                         
   4   1  30         30.83         35.17         1.14 o                         
   5   1  30        630.47        606.48         5.13 o                         
   6   1  30         14.71          8.07         0.95 o                         
   7   1  30         51.85         64.69         1.98 o                         
   8   1  30          0.81          0.35         1.04 o                         
   9   1  30         52.20         48.55         2.30 o                         
  10   1  30        351.81        304.63         6.18 o                         
  11   1  30          0.44          0.92         2.85 o                         
   0   2  30         18.83         19.69         2.19 o                         
   1   2  30        760.05        663.39         5.57 o                         
   2   2  30        385.55        367.62         3.46 o                         
   3   2  30         24.89         24.10         1.61 o                         
   4   2  30        630.91        612.64         5.35 o                         
   5   2  30        768.82        707.65         6.39 o                         
   6   2  30        877.52        741.20         6.14 o                         
   7   2  30         24.93         16.63         1.23 o                         
   8   2  30        896.73        818.40         8.09 o                         
   9   2  30         45.69         58.03         2.70 o                         
  10   2  30        314.62        317.46         5.37 o                         
  11   2  30         31.30         34.83         3.21 o                         
   1   3  30         18.51         19.65         1.04 o                         
   2   3  30         69.76         81.80         1.78 o                         
   3   3  30        317.89        288.39         3.28 o                         
   4   3  30          0.50          4.36         0.93 o                         
   5   3  30          0.49          8.12         1.12 o                         
   6   3  30         34.57         42.05         1.72 o                         
   7   3  30        651.90        564.18         6.24 o                         
   8   3  30        114.53        135.39         3.22 o                         
   9   3  30        143.57        157.52         4.05 o                         
  10   3  30         59.06         53.91         3.40 o                         
   0   4  30        512.47        492.92         6.46 o                         
   1   4  30        119.80        113.48         2.02 o                         
   2   4  30        136.82        127.98         2.24 o                         
   3   4  30       1007.42        935.90         8.08 o                         
   4   4  30        156.68        135.08         2.52 o                         
   5   4  30          3.63          6.42         1.10 o                         
   6   4  30       1110.29       1045.13         9.70 o                         
   7   4  30        610.89        547.34         6.73 o                         
   8   4  30        627.76        593.81         7.27 o                         
   9   4  30        187.51        179.63         4.03 o                         
  10   4  30        301.75        311.13        13.20 o                         
   1   5  30         11.07         11.38         1.13 o                         
   2   5  30          4.11          4.07         1.04 o                         
   3   5  30         30.95         29.82         1.56 o                         
   4   5  30        949.22        938.32         8.49 o                         
   5   5  30        127.24        133.48         2.92 o                         
   6   5  30        311.62        287.11         4.64 o                         
   7   5  30       1490.92       1519.23        14.65 o                         
   8   5  30         61.34         65.70         2.88 o                         
   9   5  30        161.33        205.03         9.99 o                         
   0   6  30          2.99         12.86         2.00 o                         
   1   6  30         16.61         15.30         1.51 o                         
   2   6  30         21.22         20.55         1.51 o                         
   3   6  30          4.75         12.17         1.36 o                         
   4   6  30        127.64        105.94         2.80 o                         
   5   6  30        283.28        275.20         5.38 o                         
   6   6  30        153.32        147.56         3.63 o                         
   7   6  30        270.15        249.66         4.79 o                         
   1   7  30        265.37        248.68         4.55 o                         
   2   7  30        270.54        264.40         4.16 o                         
   3   7  30          5.50          3.83         1.52 o                         
   4   7  30         40.85         41.84         2.34 o                         
   5   7  30         13.72         12.04         1.80 o                         
   0   8  30         25.74         31.65         3.91 o                         
   1   8  30         95.95         83.94         5.36 o                         
   2   8  30         82.21         83.80         6.25 o                         
   3   8  30          0.71         -2.85         2.85 o                         
   1   1  31        131.50        113.89         1.79 o                         
   2   1  31        110.04        137.06         2.10 o                         
   3   1  31       4843.11       4488.27        27.93 o                         
   4   1  31       1427.18       1341.06         9.04 o                         
   5   1  31       1320.95       1172.55         8.57 o                         
   6   1  31        221.52        229.78         3.03 o                         
   7   1  31        150.40        140.25         2.61 o                         
   8   1  31          1.52          4.45         1.32 o                         
   9   1  31         86.73         76.15         2.87 o                         
  10   1  31         42.53         37.99         2.79 o                         
  11   1  31        302.01        340.14        10.99 o                         
   0   2  31       1839.35       1809.27        17.10 o                         
   1   2  31        162.35        156.27         2.23 o                         
   2   2  31        136.25        129.34         1.92 o                         
   3   2  31       2137.11       2002.67        13.34 o                         
   4   2  31        954.88        927.88         7.38 o                         
   5   2  31        781.38        660.10         6.14 o                         
   6   2  31        160.53        130.61         2.65 o                         
   7   2  31         77.59         61.38         1.90 o                         
   8   2  31         31.08         41.83         1.93 o                         
   9   2  31        224.58        185.35         3.96 o                         
  10   2  31         55.52         61.15         3.27 o                         
  11   2  31        272.47        265.46         9.52 o                         
   1   3  31        293.47        287.05         3.13 o                         
   2   3  31       2374.57       2270.52        15.03 o                         
   3   3  31         85.22         73.59         1.72 o                         
   4   3  31        774.88        715.46         6.54 o                         
   5   3  31        261.52        237.63         3.34 o                         
   6   3  31        103.48         92.45         2.25 o                         
   7   3  31         43.09         66.77         2.31 o                         
   8   3  31        688.96        686.86         7.81 o                         
   9   3  31         22.86         26.67         2.48 o                         
  10   3  31          3.06         -0.46         4.15 o                         
   0   4  31         90.48         80.62         2.51 o                         
   1   4  31        375.38        349.66         3.68 o                         
   2   4  31       1395.88       1365.69        10.36 o                         
   3   4  31        253.18        259.16         3.47 o                         
   4   4  31        210.77        199.85         3.09 o                         
   5   4  31        226.34        229.48         3.42 o                         
   6   4  31        315.63        316.27         4.43 o                         
   7   4  31         68.29         77.89         2.70 o                         
   8   4  31         29.57         36.98         2.33 o                         
   9   4  31          7.24         11.94         1.89 o                         
  10   4  31         18.39         28.05         5.94 o                         
   1   5  31         47.50         44.56         1.70 o                         
   2   5  31       1119.32       1020.87         8.95 o                         
   3   5  31        519.86        475.98         5.29 o                         
   4   5  31          4.40         10.31         1.25 o                         
   5   5  31       1445.73       1418.80        12.45 o                         
   6   5  31          0.32          1.88         1.30 o                         
   7   5  31          1.80          9.35         1.69 o                         
   8   5  31         39.31         47.84         2.60 o                         
   0   6  31        951.29        889.06        11.87 o                         
   1   6  31          8.43          8.99         1.52 o                         
   2   6  31          9.79         15.81         1.44 o                         
   3   6  31        316.72        281.71         4.07 o                         
   4   6  31        727.36        681.99         7.45 o                         
   5   6  31        222.92        252.09         4.51 o                         
   6   6  31         18.43         20.12         1.94 o                         
   7   6  31         26.47         39.92         5.06 o                         
   1   7  31        191.23        188.51         4.02 o                         
   2   7  31        258.15        262.84         4.38 o                         
   3   7  31        121.67        109.77         3.24 o                         
   4   7  31         61.44         47.31         2.46 o                         
   5   7  31          3.92          7.55         2.82 o                         
   0   8  31        212.62        200.09         9.68 o                         
   1   8  31         11.47         16.23         3.36 o                         
   2   8  31          0.16          4.95         5.28 o                         
   3   8  31          0.76          0.33         3.96 o                         
   0   0  32        680.26        648.19        10.21 o                         
   1   0  32        798.26        707.29         7.76 o                         
   2   0  32        647.47        592.16         6.19 o                         
   3   0  32          0.19          0.64         0.92 o                         
   4   0  32         15.49         16.96         1.69 o                         
   5   0  32        379.52        308.30         4.71 o                         
   6   0  32        530.47        466.11         6.97 o                         
   7   0  32       1099.91       1038.42        14.07 o                         
   8   0  32        167.13        160.03         5.81 o                         
   9   0  32          1.39         -0.54         1.88 o                         
  10   0  32          9.27          8.87         2.60 o                         
   1   1  32         16.06         25.10         1.23 o                         
   2   1  32       3054.55       2989.46        19.97 o                         
   3   1  32       2717.22       2551.68        16.60 o                         
   4   1  32         81.07        105.58         1.83 o                         
   5   1  32        276.15        279.90         3.15 o                         
   6   1  32        960.47        936.74         7.70 o                         
   7   1  32        296.56        282.72         3.74 o                         
   8   1  32        332.47        281.08         4.38 o                         
   9   1  32         85.89        104.65         3.16 o                         
  10   1  32          1.85          2.43         1.72 o                         
  11   1  32        177.87        219.40        11.55 o                         
   0   2  32      13324.43      12537.78       105.71 o                         
   1   2  32          5.55         13.53         3.30 o                         
   2   2  32       1458.06       1377.20         9.65 o                         
   3   2  32        404.81        400.55         3.81 o                         
   4   2  32        680.15        679.48         5.87 o                         
   5   2  32        368.44        376.35         4.54 o                         
   6   2  32        242.89        246.51         3.67 o                         
   7   2  32       1114.30       1048.44         9.73 o                         
   8   2  32         47.24         60.97         2.67 o                         
   9   2  32         82.64         76.09         2.99 o                         
  10   2  32         43.54         52.81         2.77 o                         
  11   2  32          2.79          8.35         3.71 o                         
   1   3  32       1535.59       1464.98        10.87 o                         
   2   3  32         66.02         77.61         3.44 o                         
   3   3  32       1119.05       1072.23         8.39 o                         
   4   3  32        337.79        355.41         4.17 o                         
   5   3  32       2466.11       2354.55        17.38 o                         
   6   3  32        937.65        878.30         9.80 o                         
   7   3  32        506.54        501.46         5.86 o                         
   8   3  32        118.14        121.13         3.51 o                         
   9   3  32        186.30        180.34         4.91 o                         
  10   3  32         15.14          8.07         4.78 o                         
   0   4  32       2106.12       1883.77        18.40 o                         
   1   4  32         16.28         14.99         1.15 o                         
   2   4  32          2.57          6.84         1.00 o                         
   3   4  32        256.10        252.07         3.47 o                         
   4   4  32        275.04        243.28         3.50 o                         
   5   4  32       2415.49       2302.60        17.34 o                         
   6   4  32        336.38        291.90         4.27 o                         
   7   4  32          9.23         15.24         1.69 o                         
   8   4  32          5.39          7.87         1.59 o                         
   9   4  32        206.55        199.29         4.62 o                         
   1   5  32        213.10        219.01         3.66 o                         
   2   5  32        106.85         91.58         2.30 o                         
   3   5  32        492.81        453.34         5.18 o                         
   4   5  32        116.25        121.89         2.65 o                         
   5   5  32        134.54        128.17         3.13 o                         
   6   5  32         10.96          5.91         1.50 o                         
   7   5  32         41.32         58.65         2.64 o                         
   8   5  32          7.84          7.35         2.04 o                         
   0   6  32         32.60         39.98         2.77 o                         
   1   6  32        202.51        206.62         3.98 o                         
   2   6  32        300.05        268.44         3.98 o                         
   3   6  32         23.99         38.09         1.93 o                         
   4   6  32          0.28          3.48         1.28 o                         
   5   6  32          6.75          8.76         1.60 o                         
   6   6  32         93.52         76.95         3.05 o                         
   7   6  32         91.06         91.40         7.92 o                         
   1   7  32         38.82         44.08         2.28 o                         
   2   7  32         78.41         97.43         2.80 o                         
   3   7  32        356.35        319.98         4.91 o                         
   4   7  32        196.59        180.95         4.22 o                         
   5   7  32        192.21        191.68        11.55 o                         
   0   8  32         25.84         31.69         5.48 o                         
   1   8  32         23.47         37.96         4.97 o                         
   2   8  32         20.04         20.13         6.60 o                         
   1   1  33          0.02          2.78         0.72 o                         
   2   1  33       9378.98       8595.18        54.45 o                         
   3   1  33        780.57        863.13         8.35 o                         
   4   1  33        368.19        309.68         3.34 o                         
   5   1  33        107.06        111.12         2.09 o                         
   6   1  33         74.54         75.56         1.86 o                         
   7   1  33        800.70        721.28         7.25 o                         
   8   1  33         35.73         32.57         1.85 o                         
   9   1  33        245.52        257.48         4.77 o                         
  10   1  33         25.96         24.72         2.47 o                         
   0   2  33       8519.34       7806.90        66.73 o                         
   1   2  33       3817.50       3537.27        23.40 o                         
   2   2  33         55.25         71.59         3.12 o                         
   3   2  33        271.47        236.85         2.77 o                         
   4   2  33         12.30         27.37         1.26 o                         
   5   2  33        717.82        673.15         6.81 o                         
   6   2  33        316.72        306.23         4.24 o                         
   7   2  33          5.85          9.94         1.37 o                         
   8   2  33         88.84         84.94         3.12 o                         
   9   2  33        302.66        300.85         6.14 o                         
  10   2  33         75.88         66.08         5.81 o                         
   1   3  33          0.85          7.06         1.33 o                         
   2   3  33        149.90        144.30         2.23 o                         
   3   3  33       1505.10       1412.24        10.57 o                         
   4   3  33       1010.07        928.66         8.08 o                         
   5   3  33       1504.89       1435.37        11.50 o                         
   6   3  33        125.97        131.37         2.66 o                         
   7   3  33        989.02        936.32         9.88 o                         
   8   3  33        238.52        199.19         4.38 o                         
   9   3  33         55.21         76.36         3.78 o                         
  10   3  33         86.22         86.15        16.33 o                         
   0   4  33          0.13          6.42         1.99 o                         
   1   4  33        116.98        104.02         2.29 o                         
   2   4  33         21.93         24.16         1.34 o                         
   3   4  33         32.14         30.25         1.52 o                         
   4   4  33        144.39        168.83         2.92 o                         
   5   4  33         35.02         28.76         1.62 o                         
   6   4  33         12.35          3.84         1.25 o                         
   7   4  33         58.89         58.60         2.57 o                         
   8   4  33       1089.50       1093.81        11.25 o                         
   9   4  33          8.46          5.59         2.70 o                         
   1   5  33        152.86        144.42         3.04 o                         
   2   5  33        119.59        115.60         2.54 o                         
   3   5  33        148.19        152.59         2.92 o                         
   4   5  33       1195.84       1136.29         9.96 o                         
   5   5  33         10.07          6.63         1.33 o                         
   6   5  33          4.83         12.92         1.68 o                         
   7   5  33         25.07         29.43         2.16 o                         
   8   5  33        296.62        285.10         8.71 o                         
   0   6  33         90.78        105.14         4.44 o                         
   1   6  33         21.63         23.17         1.78 o                         
   2   6  33       1275.07       1214.39        10.65 o                         
   3   6  33        806.50        806.58         7.99 o                         
   4   6  33        734.59        720.75         7.85 o                         
   5   6  33          0.16          2.82         1.44 o                         
   6   6  33          9.71          9.62         1.79 o                         
   1   7  33         34.24         48.52         2.44 o                         
   2   7  33        481.58        448.65         5.72 o                         
   3   7  33         13.25         20.27         1.84 o                         
   4   7  33        131.84        119.11         5.21 o                         
   0   8  33          0.04          3.30         5.94 o                         
   1   8  33          5.87          7.26         5.94 o                         
   2   8  33        175.88        195.97        12.87 o                         
   0   0  34      22632.90      20507.75       725.84 o                         
   1   0  34      10191.97       9444.66        89.18 o                         
   2   0  34       4088.19       3799.77        41.72 o                         
   3   0  34         96.35         80.17         2.56 o                         
   4   0  34       2451.73       2394.99        22.34 o                         
   5   0  34       2541.60       2388.06        22.47 o                         
   6   0  34        128.21        115.33         3.29 o                         
   7   0  34         11.16         12.18         1.87 o                         
   8   0  34         58.71         65.58         3.53 o                         
   9   0  34          5.61         11.40         2.51 o                         
  10   0  34         38.73         55.62         4.40 o                         
   1   1  34         65.77         73.69         1.57 o                         
   2   1  34       3098.52       3027.23        20.35 o                         
   3   1  34       2353.39       2142.31        14.98 o                         
   4   1  34        198.10        251.78         4.23 o                         
   5   1  34        459.25        431.96         4.44 o                         
   6   1  34          1.67          1.66         1.03 o                         
   7   1  34        154.69        158.30         3.02 o                         
   8   1  34          0.98          2.84         1.42 o                         
   9   1  34        645.73        607.93         7.79 o                         
  10   1  34         33.41         43.03         3.28 o                         
   0   2  34       1192.77       1141.15        22.36 o                         
   1   2  34         47.19        135.63         8.90 o                         
   2   2  34        911.71        787.31         6.23 o                         
   3   2  34          4.07          4.26         0.79 o                         
   4   2  34         10.66          5.76         0.96 o                         
   5   2  34         12.35         16.00         1.31 o                         
   6   2  34         86.55         89.27         2.56 o                         
   7   2  34         33.50         33.71         1.88 o                         
   8   2  34         99.15         95.09         3.65 o                         
   9   2  34         11.94          9.92         2.13 o                         
  10   2  34         62.46         53.98         4.50 o                         
   1   3  34         42.86         20.92         1.23 o                         
   2   3  34         58.11         35.49         1.97 o                         
   3   3  34          9.47         10.73         1.26 o                         
   4   3  34          0.61          2.02         0.99 o                         
   5   3  34        218.31        226.96         3.35 o                         
   6   3  34        277.34        299.70         4.36 o                         
   7   3  34          8.99          6.37         1.44 o                         
   8   3  34         60.84         55.08         2.78 o                         
   9   3  34        118.82        126.80         4.46 o                         
  10   3  34         72.54         87.77         8.58 o                         
   0   4  34       1955.13       1831.40        18.20 o                         
   1   4  34       2334.99       2141.21        16.22 o                         
   2   4  34        551.46        520.39         5.15 o                         
   3   4  34          0.09         -0.67         0.93 o                         
   4   4  34         13.36         10.47         1.25 o                         
   5   4  34         24.45         16.80         1.41 o                         
   6   4  34         86.17         73.93         2.42 o                         
   7   4  34        342.82        320.09         5.06 o                         
   8   4  34         85.01        121.06         3.45 o                         
   9   4  34          3.29          2.48         3.33 o                         
   1   5  34        996.61        975.70         9.37 o                         
   2   5  34        197.54        202.07         3.35 o                         
   3   5  34          2.88          6.81         1.24 o                         
   4   5  34        250.29        226.50         3.62 o                         
   5   5  34        238.60        244.42         4.04 o                         
   6   5  34        756.19        739.95         8.52 o                         
   7   5  34        172.22        161.44         4.42 o                         
   8   5  34         56.45         65.36         5.90 o                         
   0   6  34       1483.21       1397.11        22.22 o                         
   1   6  34          7.74          7.57         1.40 o                         
   2   6  34          7.32         11.15         1.42 o                         
   3   6  34        231.69        254.73         4.04 o                         
   4   6  34        573.09        543.37         6.59 o                         
   5   6  34        305.31        321.45         5.23 o                         
   6   6  34         52.51         54.74         3.36 o                         
   1   7  34         61.42         61.73         2.71 o                         
   2   7  34         94.47        115.94         3.26 o                         
   3   7  34          0.02          0.53         1.43 o                         
   4   7  34        121.55        134.83         5.70 o                         
   1   8  34         85.45         78.53        10.56 o                         
   1   1  35          4.10         13.76         0.96 o                         
   2   1  35        105.84        183.93         6.26 o                         
   3   1  35        507.49        568.17         5.23 o                         
   4   1  35       4714.97       4320.52        28.55 o                         
   5   1  35        205.77        180.58         3.06 o                         
   6   1  35          1.60          1.82         1.06 o                         
   7   1  35         60.19         62.95         2.43 o                         
   8   1  35        275.15        260.51         4.69 o                         
   9   1  35         64.42         79.50         3.01 o                         
  10   1  35         25.78         29.54         3.25 o                         
   0   2  35       1083.51       1012.81        14.96 o                         
   1   2  35         24.98         33.23         1.24 o                         
   2   2  35        803.14        809.33         6.42 o                         
   3   2  35         26.49         29.11         1.32 o                         
   4   2  35        503.72        471.45         5.01 o                         
   5   2  35        325.61        303.68         4.15 o                         
   6   2  35       1294.26       1246.15        11.99 o                         
   7   2  35          1.46         -0.02         1.16 o                         
   8   2  35        117.24        106.89         3.41 o                         
   9   2  35         40.21         42.50         3.37 o                         
  10   2  35          0.46         -6.97         7.26 o                         
   1   3  35        102.64        109.99         2.16 o                         
   2   3  35       4257.76       3727.58        23.79 o                         
   3   3  35        399.48        368.05         4.06 o                         
   4   3  35         41.18         42.15         1.71 o                         
   5   3  35         21.06         20.92         1.44 o                         
   6   3  35        586.75        593.12         6.61 o                         
   7   3  35         77.10         72.22         3.00 o                         
   8   3  35        150.97        147.92         3.88 o                         
   9   3  35         63.54         65.21         3.61 o                         
   0   4  35       1886.24       1680.65        16.88 o                         
   1   4  35        142.08        183.04         4.05 o                         
   2   4  35        757.99        777.53         7.31 o                         
   3   4  35        195.43        204.17         3.20 o                         
   4   4  35        142.09        139.75         2.89 o                         
   5   4  35         39.61         40.40         1.85 o                         
   6   4  35        135.18        140.88         3.12 o                         
   7   4  35          9.35         14.04         1.77 o                         
   8   4  35        245.46        237.85         5.07 o                         
   9   4  35          0.13         -2.97         4.95 o                         
   1   5  35         29.26         38.43         1.73 o                         
   2   5  35       1487.96       1414.21        11.74 o                         
   3   5  35        252.38        241.22         3.75 o                         
   4   5  35        164.94        169.16         3.60 o                         
   5   5  35         67.55         78.67         2.67 o                         
   6   5  35         45.69         49.31         2.48 o                         
   7   5  35          0.01          0.80         1.63 o                         
   8   5  35          0.57          5.28         3.96 o                         
   0   6  35         11.84         21.30         2.29 o                         
   1   6  35          0.08         -1.10         1.25 o                         
   2   6  35         15.78         20.46         1.70 o                         
   3   6  35          4.97          7.19         1.42 o                         
   4   6  35         75.51        108.63         3.01 o                         
   5   6  35          6.50          6.80         1.68 o                         
   6   6  35         45.24         57.74         6.93 o                         
   1   7  35         35.10         43.03         2.56 o                         
   2   7  35        863.78        895.80        11.17 o                         
   3   7  35          5.92          2.91         2.08 o                         
   4   7  35         12.18          3.96         4.29 o                         
   0   0  36       1801.86       1697.70        36.46 o                         
   1   0  36       4086.07       3605.15        46.60 o                         
   2   0  36       1510.13       1238.71        14.05 o                         
   3   0  36        254.15        209.41         4.19 o                         
   4   0  36        125.80        138.33         3.53 o                         
   5   0  36       1389.55       1244.62        14.63 o                         
   6   0  36          8.84          6.60         1.51 o                         
   7   0  36        131.55        117.37         4.05 o                         
   8   0  36        194.34        167.21         4.96 o                         
   9   0  36         16.06         30.29         3.29 o                         
  10   0  36          1.32         -0.52         2.22 o                         
   1   1  36        189.50        198.97         2.84 o                         
   2   1  36          2.26         15.67         1.01 o                         
   3   1  36       2459.67       2211.26        15.56 o                         
   5   1  36        354.17        350.38         4.46 o                         
   6   1  36         22.99         20.26         1.67 o                         
   7   1  36         16.71         20.22         1.84 o                         
   8   1  36        110.64        104.08         3.15 o                         
   9   1  36        229.80        228.41         5.10 o                         
  10   1  36         79.76         86.70         4.56 o                         
   0   2  36       1347.05       1313.96        13.37 o                         
   1   2  36         32.10         27.94         1.20 o                         
   2   2  36       1170.67       1036.09         8.31 o                         
   3   2  36         57.99         38.24         1.50 o                         
   4   2  36         54.63         52.61         1.89 o                         
   5   2  36        137.65        145.07         2.84 o                         
   6   2  36        177.27        164.25         3.13 o                         
   7   2  36          2.20          4.20         1.24 o                         
   8   2  36         94.70        111.96         4.76 o                         
   9   2  36         56.93         59.18         3.98 o                         
  10   2  36         25.23         13.86         7.59 o                         
   1   3  36       1776.81       1720.79        12.05 o                         
   3   3  36          1.70         10.85         1.04 o                         
   4   3  36         61.86         61.98         1.98 o                         
   5   3  36         63.45         74.30         2.56 o                         
   6   3  36         88.62         84.80         2.75 o                         
   7   3  36        202.53        226.68         4.31 o                         
   8   3  36         24.96         26.77         2.27 o                         
   9   3  36        149.82        165.97        10.65 o                         
   0   4  36       3282.40       3006.93        28.14 o                         
   1   4  36        620.92        582.72         5.42 o                         
   2   4  36         18.15         20.22         1.33 o                         
   3   4  36        422.17        414.06         4.88 o                         
   4   4  36        578.37        583.54         6.14 o                         
   5   4  36        263.82        268.06         3.91 o                         
   6   4  36          0.70          1.08         1.28 o                         
   7   4  36        114.06        113.34         3.67 o                         
   8   4  36         91.90         94.88         3.84 o                         
   1   5  36        522.88        456.30         5.06 o                         
   2   5  36        269.90        280.06         4.11 o                         
   3   5  36          0.34          0.41         1.16 o                         
   4   5  36          4.74          5.15         1.28 o                         
   5   5  36        344.29        348.58         4.97 o                         
   6   5  36         32.47         41.53         2.38 o                         
   7   5  36        127.94        117.40         4.37 o                         
   8   5  36         12.33         17.16         4.95 o                         
   0   6  36       1316.93       1186.34        15.56 o                         
   1   6  36         37.66         31.80         2.10 o                         
   2   6  36          4.05          7.32         1.39 o                         
   3   6  36        298.39        300.93         4.49 o                         
   4   6  36          1.22          0.83         1.39 o                         
   5   6  36         17.22         28.61         2.17 o                         
   6   6  36          0.31          8.25         3.96 o                         
   1   7  36         20.14         22.19         2.01 o                         
   2   7  36        140.11        162.29         5.21 o                         
   3   7  36        204.74        218.80         7.50 o                         
   1   1  37        338.34        309.70         3.70 o                         
   2   1  37        543.37        440.47         5.00 o                         
   3   1  37        582.60        540.13         5.43 o                         
   4   1  37          0.10          3.16         0.96 o                         
   5   1  37        167.23        156.31         2.91 o                         
   6   1  37         31.72         32.36         1.87 o                         
   7   1  37        295.44        279.07         5.20 o                         
   8   1  37          0.20          4.09         1.62 o                         
   9   1  37        150.48        146.37         4.55 o                         
  10   1  37         14.84         15.04         5.77 o                         
   0   2  37       1677.79       1501.84        15.05 o                         
   1   2  37        119.00        112.38         2.13 o                         
   2   2  37          2.19         10.05         1.86 o                         
   3   2  37        303.17        325.74         3.78 o                         
   4   2  37         91.00         71.97         1.98 o                         
   5   2  37         58.10         68.96         2.18 o                         
   6   2  37       1016.00        933.28         9.04 o                         
   7   2  37          2.78          5.31         1.81 o                         
   8   2  37        145.38        140.29         4.43 o                         
   9   2  37        304.23        330.45         7.72 o                         
   1   3  37        249.95        295.11         3.48 o                         
   2   3  37         67.61         76.67         1.93 o                         
   3   3  37        442.64        387.47         4.24 o                         
   4   3  37        374.45        348.67         4.67 o                         
   5   3  37        666.78        569.98         6.44 o                         
   6   3  37         25.21         27.82         1.81 o                         
   7   3  37         95.76         96.29         3.20 o                         
   8   3  37         35.49         39.31         2.76 o                         
   9   3  37        504.81        529.87        18.15 o                         
   0   4  37        543.42        610.83        11.65 o                         
   1   4  37        151.02        138.49         2.45 o                         
   2   4  37        121.98        106.21         2.34 o                         
   3   4  37         30.02         31.58         1.68 o                         
   4   4  37        174.87        184.42         3.21 o                         
   5   4  37        131.09        166.74         3.16 o                         
   6   4  37         28.72         29.59         2.33 o                         
   7   4  37        103.86        108.72         4.05 o                         
   8   4  37        402.09        403.66         8.87 o                         
   1   5  37         93.60         97.01         2.43 o                         
   2   5  37        689.55        655.05         7.11 o                         
   3   5  37         32.36         30.69         1.75 o                         
   4   5  37        128.78        116.57         2.76 o                         
   5   5  37         24.94         17.79         1.69 o                         
   6   5  37         97.14        114.92         3.35 o                         
   7   5  37        108.29        100.03         5.28 o                         
   0   6  37        481.53        476.27         8.20 o                         
   1   6  37         17.91         18.79         1.83 o                         
   2   6  37        578.86        545.30         7.27 o                         
   3   6  37        127.97        138.57         3.56 o                         
   4   6  37        279.63        271.04         4.57 o                         
   5   6  37        361.85        374.80         8.90 o                         
   1   7  37         14.95         22.57         2.52 o                         
   2   7  37          8.99          1.81         5.87 o                         
   3   7  37        385.73        359.74        18.15 o                         
   0   0  38       1208.02       1256.49        23.09 o                         
   1   0  38       1172.16       1058.65        14.35 o                         
   2   0  38        209.77        194.46         4.77 o                         
   3   0  38         62.21         52.44         3.76 o                         
   4   0  38        362.07        366.78         6.14 o                         
   5   0  38         92.85         85.93         3.11 o                         
   6   0  38        131.52        117.87         4.56 o                         
   7   0  38          0.07          3.72         2.08 o                         
   8   0  38         21.33         32.55         3.36 o                         
   9   0  38         55.59         82.57         4.74 o                         
  10   0  38         80.02         78.29         6.12 o                         
   1   1  38          1.17          9.67         0.99 o                         
   2   1  38        432.46        419.22         4.89 o                         
   3   1  38        859.92        807.12         7.85 o                         
   4   1  38        165.26        146.55         2.81 o                         
   5   1  38         19.25         22.48         1.53 o                         
   6   1  38         34.45         36.39         1.94 o                         
   7   1  38         60.02         61.58         2.83 o                         
   8   1  38          0.95          0.40         1.51 o                         
   9   1  38        471.74        476.11         8.37 o                         
   0   2  38       1167.41       1068.96        13.33 o                         
   1   2  38          5.59         25.99         1.55 o                         
   2   2  38        379.52        348.11         3.92 o                         
   3   2  38        178.49        177.12         2.94 o                         
   4   2  38         29.16         32.39         1.57 o                         
   5   2  38        347.21        332.13         4.52 o                         
   6   2  38          0.68          4.55         1.61 o                         
   7   2  38        560.11        509.56         7.10 o                         
   8   2  38          0.03          0.42         2.53 o                         
   9   2  38          1.11          2.74         2.40 o                         
   1   3  38        984.37        878.96         7.17 o                         
   2   3  38        471.13        444.06         4.71 o                         
   3   3  38        137.74        159.57         2.84 o                         
   4   3  38        136.62        115.12         2.72 o                         
   5   3  38        262.30        278.76         4.26 o                         
   6   3  38         76.17         73.01         2.54 o                         
   7   3  38        221.88        247.27         4.57 o                         
   8   3  38         16.59         20.71         2.38 o                         
   0   4  38         11.52         18.13         1.81 o                         
   1   4  38         22.22         28.78         1.45 o                         
   2   4  38         44.55         38.28         1.78 o                         
   3   4  38       1125.96       1030.90         9.25 o                         
   4   4  38         54.80         47.55         1.97 o                         
   5   4  38        106.36        104.28         2.82 o                         
   6   4  38          0.10         -0.16         1.37 o                         
   7   4  38          4.07          0.29         1.60 o                         
   8   4  38         27.23         33.95         4.20 o                         
   1   5  38        215.86        219.50         3.47 o                         
   2   5  38          7.08          5.96         1.39 o                         
   3   5  38         12.50         22.57         1.64 o                         
   4   5  38          0.02         -0.66         1.16 o                         
   5   5  38         72.62         73.37         2.69 o                         
   6   5  38        238.72        235.35         6.16 o                         
   0   6  38         66.59         70.60         3.72 o                         
   1   6  38         40.22         45.81         2.39 o                         
   2   6  38        167.25        195.19         4.52 o                         
   3   6  38        775.91        797.21         8.23 o                         
   4   6  38        387.11        407.62         5.71 o                         
   5   6  38         98.88         99.98         7.92 o                         
   1   7  38         66.00         63.02         7.23 o                         
   2   7  38          3.79          0.88         3.05 o                         
   3   7  38         46.16         35.71         4.92 o                         
   1   1  39         10.67         15.69         1.24 o                         
   2   1  39        137.62        159.10         2.86 o                         
   3   1  39       1387.16       1308.50        11.39 o                         
   4   1  39         19.62         24.28         1.51 o                         
   5   1  39         80.47         76.60         2.50 o                         
   6   1  39          6.09         15.49         1.57 o                         
   7   1  39          0.23          0.55         1.40 o                         
   8   1  39          5.63         11.51         1.91 o                         
   9   1  39         51.45         72.02         3.73 o                         
   0   2  39         27.92         88.56         5.33 o                         
   1   2  39       1534.66       1422.89        11.50 o                         
   2   2  39         52.37         48.98         1.76 o                         
   3   2  39        177.56        174.42         2.75 o                         
   4   2  39         11.38         13.31         1.21 o                         
   5   2  39        213.20        180.60         3.56 o                         
   6   2  39        303.46        316.73         6.97 o                         
   7   2  39        220.80        257.70         4.82 o                         
   8   2  39        208.70        193.54         5.26 o                         
   9   2  39         36.09         33.94         5.44 o                         
   1   3  39         62.70         89.78         2.00 o                         
   2   3  39         16.50         28.34         1.63 o                         
   3   3  39        183.35        196.04         3.20 o                         
   4   3  39        201.96        189.01         3.41 o                         
   5   3  39        573.34        533.62         6.32 o                         
   6   3  39         47.52         57.26         2.37 o                         
   7   3  39         56.45         78.09         2.93 o                         
   8   3  39        183.26        182.22         4.73 o                         
   0   4  39         48.73         52.40         2.51 o                         
   1   4  39         52.08         47.04         1.83 o                         
   2   4  39        136.78        143.06         2.85 o                         
   3   4  39          1.55          2.25         1.09 o                         
   4   4  39         78.09         86.40         2.70 o                         
   5   4  39        407.93        401.31         5.46 o                         
   6   4  39         96.17         99.06         3.14 o                         
   7   4  39          0.92         -0.23         1.94 o                         
   8   4  39         22.09         38.61         8.91 o                         
   1   5  39         31.11         32.43         1.73 o                         
   2   5  39         21.49         22.25         1.89 o                         
   3   5  39        132.94         99.73         2.67 o                         
   4   5  39        220.48        234.24         3.93 o                         
   5   5  39        232.00        220.30         4.05 o                         
   6   5  39          1.06          4.38         2.35 o                         
   0   6  39          2.18          2.21         2.08 o                         
   1   6  39        491.37        468.09         6.19 o                         
   2   6  39         17.79         22.43         1.99 o                         
   3   6  39         96.08        136.07         3.27 o                         
   4   6  39          2.99          6.36         2.72 o                         
   5   6  39        286.15        341.82        13.86 o                         
   1   7  39        169.73        199.27        14.19 o                         
   2   7  39          1.52         -5.44         5.44 o                         
   0   0  40        243.15        298.70         8.73 o                         
   1   0  40        192.61        187.41         4.74 o                         
   2   0  40        589.91        528.07         8.86 o                         
   3   0  40        319.00        301.47         6.30 o                         
   4   0  40         67.78         69.82         3.23 o                         
   5   0  40        111.91        133.78         5.19 o                         
   6   0  40         32.10         30.52         3.84 o                         
   7   0  40        563.90        526.74        13.48 o                         
   8   0  40          5.88         13.00         4.23 o                         
   9   0  40         66.91         60.34         5.82 o                         
   1   1  40        631.87        598.53         6.33 o                         
   2   1  40        301.89        304.77         4.13 o                         
   3   1  40        518.27        517.92         5.84 o                         
   4   1  40        149.52        129.34         2.93 o                         
   5   1  40        663.40        632.89         7.94 o                         
   6   1  40         35.64         43.10         2.56 o                         
   7   1  40          1.33          1.07         2.04 o                         
   8   1  40         32.76         44.41         2.72 o                         
   9   1  40          8.50          4.40         2.29 o                         
   0   2  40       1541.16       1473.13        16.82 o                         
   1   2  40        204.43        256.56         3.76 o                         
   2   2  40        370.32        325.15         4.41 o                         
   3   2  40         89.80         96.36         2.25 o                         
   4   2  40         46.14         47.87         2.03 o                         
   5   2  40         95.56         87.25         2.67 o                         
   6   2  40         12.13         27.37         1.88 o                         
   7   2  40        340.86        374.70         5.99 o                         
   8   2  40          0.91          0.65         1.87 o                         
   9   2  40        354.92        419.69        17.49 o                         
   1   3  40         61.60         54.38         1.81 o                         
   2   3  40         49.64         44.87         1.96 o                         
   3   3  40        128.45        128.48         2.65 o                         
   4   3  40         57.21         81.47         2.47 o                         
   5   3  40         31.85         33.53         1.89 o                         
   6   3  40          0.04          0.14         1.25 o                         
   7   3  40         49.72         48.80         2.56 o                         
   8   3  40        115.79        118.10         7.85 o                         
   0   4  40         95.62        104.71         3.17 o                         
   1   4  40         81.83         85.61         2.22 o                         
   2   4  40         41.52         46.12         1.97 o                         
   3   4  40        250.23        237.92         3.92 o                         
   4   4  40         30.62         28.11         1.83 o                         
   5   4  40         20.22         20.50         1.74 o                         
   6   4  40         48.72         59.81         2.85 o                         
   7   4  40         28.98         32.24         2.92 o                         
   1   5  40          0.06         -0.26         1.11 o                         
   2   5  40          0.32          0.42         1.28 o                         
   3   5  40        484.57        441.57         5.52 o                         
   4   5  40        104.73        106.12         2.86 o                         
   5   5  40         13.52         19.57         1.89 o                         
   6   5  40          3.23         11.82         3.38 o                         
   0   6  40         89.68         91.92         4.15 o                         
   1   6  40         32.37         35.35         2.23 o                         
   2   6  40        204.45        188.43         3.90 o                         
   3   6  40         71.57         80.11         3.14 o                         
   4   6  40        147.53        159.81         6.06 o                         
   1   1  41         17.48         33.17         1.76 o                         
   2   1  41         49.99         64.65         2.18 o                         
   3   1  41         95.87        100.87         2.68 o                         
   4   1  41        222.53        212.61         3.84 o                         
   5   1  41        224.86        228.02         4.41 o                         
   6   1  41        102.78        109.36         3.43 o                         
   7   1  41        108.76        114.15         3.97 o                         
   8   1  41          3.83          7.74         2.16 o                         
   9   1  41         14.72         23.08         3.49 o                         
   0   2  41         52.37         79.25         2.87 o                         
   1   2  41        141.25        148.13         2.70 o                         
   2   2  41         81.46         76.11         2.07 o                         
   3   2  41         74.53         73.40         2.45 o                         
   4   2  41         12.37         14.05         1.71 o                         
   5   2  41          0.14          0.84         1.24 o                         
   6   2  41        734.04        659.09         7.89 o                         
   7   2  41          0.01          1.80         1.47 o                         
   8   2  41         81.61         98.08         4.13 o                         
   1   3  41        117.82         99.22         2.26 o                         
   2   3  41         35.78         41.47         1.92 o                         
   3   3  41          0.19          1.01         1.10 o                         
   4   3  41       1038.46       1041.64         9.97 o                         
   5   3  41         77.03         66.06         2.60 o                         
   6   3  41         21.93         27.51         1.87 o                         
   7   3  41         23.05         33.76         2.48 o                         
   8   3  41        114.00        112.22         6.90 o                         
   0   4  41          0.32          5.25         1.47 o                         
   1   4  41          6.28         11.62         1.22 o                         
   2   4  41         14.13         20.22         1.50 o                         
   3   4  41          0.88          2.18         1.25 o                         
   4   4  41          0.02          1.82         1.28 o                         
   5   4  41        246.47        297.74         4.73 o                         
   6   4  41        130.78        139.98         3.68 o                         
   7   4  41         12.20          8.06         2.45 o                         
   1   5  41         13.39         14.73         1.52 o                         
   2   5  41        319.94        298.62         4.39 o                         
   3   5  41        166.21        153.17         3.42 o                         
   4   5  41         79.73         83.05         2.69 o                         
   5   5  41         86.72        106.53         3.78 o                         
   0   6  41          9.17         10.90         2.36 o                         
   1   6  41        165.28        161.16         4.17 o                         
   2   6  41        113.60         93.56         3.44 o                         
   3   6  41         31.54         31.68         3.00 o                         
   4   6  41          2.60          5.94         3.01 o                         
   0   0  42         60.08        116.30         5.59 o                         
   1   0  42        284.00        256.95         6.91 o                         
   2   0  42        365.92        302.74         6.39 o                         
   3   0  42         24.55         25.02         2.37 o                         
   4   0  42        544.49        475.44         8.60 o                         
   5   0  42         50.47         72.21         4.04 o                         
   6   0  42          1.93          9.24         3.01 o                         
   7   0  42        790.67        843.72        18.99 o                         
   8   0  42         30.94         35.68         5.77 o                         
   1   1  42         13.86         20.16         1.54 o                         
   2   1  42         42.13         49.30         2.07 o                         
   3   1  42        109.46        113.00         2.82 o                         
   4   1  42        102.93        106.63         3.08 o                         
   5   1  42          0.02          3.22         1.45 o                         
   6   1  42         28.66         33.22         2.39 o                         
   7   1  42          5.11          6.21         1.97 o                         
   8   1  42          4.42          6.63         2.11 o                         
   0   2  42         10.03         18.18         1.85 o                         
   1   2  42          0.34          4.13         0.94 o                         
   2   2  42          0.92          1.30         1.23 o                         
   3   2  42         11.41         13.82         1.49 o                         
   4   2  42        141.49        142.25         3.60 o                         
   5   2  42        106.20        106.68         3.35 o                         
   6   2  42         18.14         21.30         1.83 o                         
   7   2  42         59.73         69.76         3.14 o                         
   8   2  42         17.52         19.85         2.77 o                         
   1   3  42         56.20         45.72         1.90 o                         
   2   3  42         17.47         22.23         1.74 o                         
   3   3  42         81.08         91.04         2.53 o                         
   4   3  42        126.09        127.53         2.95 o                         
   5   3  42        284.63        307.58         4.68 o                         
   6   3  42        421.98        447.48         7.42 o                         
   7   3  42        151.61        161.21         4.63 o                         
   8   3  42        252.76        265.59        15.84 o                         
   0   4  42        508.41        414.82         6.49 o                         
   1   4  42        483.84        436.58         5.22 o                         
   2   4  42        374.36        371.01         5.15 o                         
   3   4  42        128.03        129.04         3.18 o                         
   4   4  42         23.86         28.50         1.93 o                         
   5   4  42          5.74         11.17         1.71 o                         
   6   4  42        201.37        236.87         5.40 o                         
   7   4  42         79.97         91.07         8.91 o                         
   1   5  42         96.27         93.38         2.72 o                         
   2   5  42         74.40         77.89         2.69 o                         
   3   5  42        116.24        124.78         3.24 o                         
   4   5  42        150.74        150.40         3.60 o                         
   5   5  42         30.32         41.37         3.97 o                         
   0   6  42        188.85        180.79         5.87 o                         
   1   6  42          3.64          3.40         1.76 o                         
   2   6  42         22.22         16.39         2.29 o                         
   3   6  42        123.12        117.61         7.42 o                         
   4   6  42          0.45         -1.32         4.62 o                         
   1   1  43          3.91          7.79         1.29 o                         
   2   1  43          5.81          7.39         1.23 o                         
   3   1  43        147.79        141.88         3.16 o                         
   4   1  43         60.20         46.27         2.32 o                         
   5   1  43         30.93         27.68         1.99 o                         
   6   1  43          6.98          9.99         1.93 o                         
   7   1  43         12.97         12.95         2.50 o                         
   8   1  43        130.62        144.70         5.41 o                         
   0   2  43         27.16         32.32         2.67 o                         
   1   2  43         98.70        105.22         2.99 o                         
   2   2  43         48.68         50.54         2.07 o                         
   3   2  43        134.86        141.12         3.20 o                         
   4   2  43         99.81        111.04         3.26 o                         
   5   2  43         74.02         76.45         3.15 o                         
   6   2  43          0.27          1.46         1.54 o                         
   7   2  43         46.35         45.43         2.91 o                         
   8   2  43         31.21         39.11         5.01 o                         
   1   3  43          4.73          7.29         1.17 o                         
   2   3  43          8.47          7.00         1.20 o                         
   3   3  43          0.82          2.58         1.29 o                         
   4   3  43          3.89          6.40         1.36 o                         
   5   3  43        488.06        473.15         6.58 o                         
   6   3  43        139.35        146.67         3.72 o                         
   7   3  43        253.77        265.38         9.72 o                         
   0   4  43        240.38        236.81         5.38 o                         
   1   4  43         21.26         32.76         1.79 o                         
   2   4  43        115.23        128.00         3.04 o                         
   3   4  43        166.37        169.07         3.52 o                         
   4   4  43          4.76          1.42         1.35 o                         
   5   4  43        276.27        279.52         4.75 o                         
   6   4  43         45.19         45.64         2.93 o                         
   1   5  43         55.68         43.97         2.13 o                         
   2   5  43         93.33         90.53         2.99 o                         
   3   5  43         93.93        102.39         3.09 o                         
   4   5  43         26.15         18.05         2.07 o                         
   5   5  43          0.80          0.00         3.63 o                         
   0   6  43         45.45         54.45         7.59 o                         
   1   6  43        129.15        128.16         5.27 o                         
   2   6  43          1.45         -2.27         2.30 o                         
   3   6  43          0.00         -3.96         4.29 o                         
   0   0  44        382.45        480.82        14.67 o                         
   1   0  44        243.62        220.83         5.53 o                         
   2   0  44         11.20          7.53         1.84 o                         
   3   0  44         78.90         74.27         3.63 o                         
   4   0  44         74.22         66.73         3.71 o                         
   5   0  44         64.60         97.92         4.60 o                         
   6   0  44        338.66        343.23        14.19 o                         
   7   0  44        504.55        545.69        33.99 o                         
   8   0  44          9.48         21.45         4.95 o                         
   1   1  44        256.21        230.15         4.06 o                         
   2   1  44        201.34        192.13         3.65 o                         
   3   1  44         95.71        122.09         3.01 o                         
   4   1  44         43.26         49.35         2.57 o                         
   5   1  44         28.99         34.44         2.43 o                         
   6   1  44         42.06         44.40         3.28 o                         
   7   1  44          0.01          4.96         2.76 o                         
   8   1  44         56.89         85.29         6.03 o                         
   0   2  44         17.66         25.57         2.50 o                         
   1   2  44         68.57         67.07         2.23 o                         
   2   2  44         13.98         10.90         1.32 o                         
   3   2  44        180.44        168.50         3.58 o                         
   4   2  44        107.64        108.57         3.32 o                         
   5   2  44        104.01        127.00         3.57 o                         
   6   2  44          0.87         -0.05         1.50 o                         
   7   2  44         47.99         62.46         3.68 o                         
   1   3  44          0.94          1.97         1.09 o                         
   2   3  44          7.30          6.51         1.39 o                         
   3   3  44         26.20         25.76         2.10 o                         
   4   3  44          0.82          2.39         1.54 o                         
   5   3  44         30.41         35.54         2.27 o                         
   6   3  44          0.54          2.73         1.57 o                         
   7   3  44        184.55        190.30         6.55 o                         
   0   4  44        131.14        147.87         4.31 o                         
   1   4  44        183.15        188.25         3.63 o                         
   2   4  44        105.71         97.50         2.81 o                         
   3   4  44         79.65         86.63         2.81 o                         
   4   4  44          7.24          7.65         1.70 o                         
   5   4  44          0.29          1.60         1.42 o                         
   6   4  44          0.30          4.46         2.46 o                         
   1   5  44         27.85         39.83         2.11 o                         
   2   5  44         30.01         33.51         2.12 o                         
   3   5  44          4.21          8.13         1.99 o                         
   4   5  44        157.82        174.72         5.59 o                         
   5   5  44        486.03        500.83        20.79 o                         
   0   6  44         21.08          3.30         4.62 o                         
   1   6  44        130.10        154.81        11.70 o                         
   2   6  44          0.69         -2.80         2.80 o                         
   1   1  45         73.92         86.76         2.61 o                         
   2   1  45          0.20          6.48         1.29 o                         
   3   1  45         59.54         55.24         2.36 o                         
   4   1  45         35.96         37.25         2.25 o                         
   5   1  45         66.51         74.16         3.33 o                         
   6   1  45         91.58        112.32         7.53 o                         
   7   1  45         84.36         86.24         4.46 o                         
   8   1  45        685.09        772.40        25.74 o                         
   0   2  45        218.41        198.65         5.30 o                         
   1   2  45        156.49        167.90         3.52 o                         
   2   2  45        158.03        181.82         3.41 o                         
   3   2  45        173.50        195.83         3.88 o                         
   4   2  45         87.84         90.14         3.13 o                         
   5   2  45         26.69         43.16         2.54 o                         
   6   2  45        183.36        181.73         4.38 o                         
   7   2  45         93.93        112.30         4.97 o                         
   1   3  45         35.09         42.05         1.91 o                         
   2   3  45         40.00         47.02         2.13 o                         
   3   3  45         28.67         41.69         2.46 o                         
   4   3  45        455.67        458.61         7.03 o                         
   5   3  45        315.22        326.86         5.93 o                         
   6   3  45          8.98         17.09         3.19 o                         
   7   3  45         16.96         17.49         6.93 o                         
   0   4  45          0.18          3.09         1.70 o                         
   1   4  45        120.61        127.15         3.09 o                         
   2   4  45        186.81        188.74         3.95 o                         
   3   4  45         17.85         18.61         1.95 o                         
   4   4  45         38.74         50.50         2.78 o                         
   5   4  45         22.11         23.25         2.30 o                         
   6   4  45        178.82        181.45        10.23 o                         
   1   5  45         21.04         15.86         1.88 o                         
   2   5  45         44.31         43.42         2.67 o                         
   3   5  45          1.56          1.96         1.93 o                         
   4   5  45          0.00          2.75         2.91 o                         
   0   0  46         51.14        135.34         7.59 o                         
   1   0  46        354.55        338.64         7.21 o                         
   2   0  46         36.15         47.32         3.24 o                         
   3   0  46         18.10         34.64         5.00 o                         
   4   0  46        100.44        111.53         4.39 o                         
   5   0  46         57.14         60.10         5.82 o                         
   6   0  46        356.47        365.23        11.87 o                         
   7   0  46         69.22         78.20         8.25 o                         
   1   1  46         35.17         35.91         1.99 o                         
   2   1  46          3.88          3.87         1.25 o                         
   3   1  46         12.16         27.09         1.86 o                         
   4   1  46        284.87        281.65         5.47 o                         
   5   1  46          0.36          4.52         2.16 o                         
   6   1  46         70.24         68.55         6.19 o                         
   7   1  46         31.18         58.28         5.78 o                         
   0   2  46         12.00         20.63         2.39 o                         
   1   2  46        117.21        129.26         3.26 o                         
   2   2  46          0.85         10.65         1.48 o                         
   3   2  46        207.66        241.92         4.89 o                         
   4   2  46         47.42         53.25         2.71 o                         
   5   2  46         91.95        113.29         3.49 o                         
   6   2  46        171.87        167.59         4.60 o                         
   7   2  46          2.78          6.27         4.95 o                         
   1   3  46        110.90        136.75         2.92 o                         
   2   3  46         18.93         30.90         2.18 o                         
   3   3  46         19.33         26.08         2.17 o                         
   4   3  46          7.07         17.53         2.07 o                         
   5   3  46        128.08        136.28         4.04 o                         
   6   3  46          9.39          6.77         2.54 o                         
   0   4  46         21.19         13.80         2.07 o                         
   1   4  46        495.18        508.59         6.38 o                         
   2   4  46         33.27         35.38         2.40 o                         
   3   4  46          3.70          5.45         1.77 o                         
   4   4  46         11.69         10.15         2.20 o                         
   5   4  46          1.48          4.47         2.06 o                         
   1   5  46         92.40         94.76         4.54 o                         
   2   5  46          6.69          4.73         1.85 o                         
   3   5  46        112.89        116.66         8.05 o                         
   1   1  47         39.81         56.23         2.44 o                         
   2   1  47         31.62         37.73         2.20 o                         
   3   1  47        181.15        194.49         3.95 o                         
   4   1  47        119.48        140.58         3.78 o                         
   5   1  47         51.01         73.49         3.43 o                         
   6   1  47        326.65        408.86        12.03 o                         
   7   1  47        490.18        585.30        21.78 o                         
   0   2  47        106.88        130.53         4.69 o                         
   1   2  47          0.85          7.47         1.66 o                         
   2   2  47        366.25        350.34         5.47 o                         
   3   2  47        490.23        510.79         7.87 o                         
   4   2  47        210.26        203.28         5.02 o                         
   5   2  47          5.44         11.06         2.08 o                         
   6   2  47        439.94        524.22         9.44 o                         
   7   2  47         84.67        118.13         9.57 o                         
   1   3  47         71.39         83.02         2.84 o                         
   2   3  47         27.29         36.85         2.13 o                         
   3   3  47        112.03        163.25         4.52 o                         
   4   3  47         90.00        102.77         3.63 o                         
   5   3  47        298.34        345.26         9.88 o                         
   6   3  47        189.15        239.89         9.68 o                         
   0   4  47         16.65         14.83         2.55 o                         
   1   4  47         93.41        117.10         3.21 o                         
   2   4  47         49.36         56.53         2.65 o                         
   3   4  47         19.86         30.40         2.35 o                         
   4   4  47          2.14          5.96         2.65 o                         
   5   4  47         18.19         18.15         5.94 o                         
   1   5  47          3.27          5.64         2.81 o                         
   2   5  47         85.92        110.21         9.24 o                         
   3   5  47          9.39         17.82         5.61 o                         
   0   0  48        389.91        414.27        11.77 o                         
   1   0  48         28.47         45.97         3.36 o                         
   2   0  48        100.00        103.36         4.07 o                         
   3   0  48         26.33         81.55         3.86 o                         
   4   0  48        133.87        121.16         4.65 o                         
   5   0  48        516.15        619.77        12.86 o                         
   1   1  48        306.49        352.12         5.37 o                         
   2   1  48         94.43        109.06         3.10 o                         
   3   1  48        104.67        129.31         3.33 o                         
   4   1  48         25.58         41.01         2.46 o                         
   5   1  48        235.38        255.16         5.64 o                         
   6   1  48          1.36         13.99         3.46 o                         
   0   2  48          0.72          4.43         1.88 o                         
   1   2  48        400.57        435.12         6.21 o                         
   2   2  48         13.13         22.63         2.62 o                         
   3   2  48        611.98        655.97         8.72 o                         
   4   2  48         13.19         21.95         2.28 o                         
   5   2  48        194.43        233.20         6.79 o                         
   6   2  48         38.32         52.80         5.45 o                         
   1   3  48        113.87        142.24         3.52 o                         
   2   3  48        344.57        355.61         5.94 o                         
   3   3  48        128.89        189.08         4.49 o                         
   4   3  48        208.84        229.37         6.13 o                         
   5   3  48         11.86         19.03         3.40 o                         
   0   4  48        134.80        134.03         4.87 o                         
   1   4  48         74.06        101.15         3.21 o                         
   2   4  48         41.30         43.17         3.29 o                         
   3   4  48          3.50          5.61         2.12 o                         
   1   1  49        571.27        662.92         8.07 o                         
   2   1  49         50.80         70.05         2.98 o                         
   3   1  49        135.39        142.26         3.54 o                         
   4   1  49          3.12         11.27         1.73 o                         
   5   1  49        455.82        470.81        11.14 o                         
   0   2  49         10.14         13.82         2.41 o                         
   1   2  49        176.47        213.41         4.53 o                         
   2   2  49        257.25        290.38         5.87 o                         
   3   2  49        309.82        380.77         6.32 o                         
   4   2  49          0.02          8.82         2.06 o                         
   5   2  49        218.37        233.18         7.93 o                         
   1   3  49          0.06          4.56         1.53 o                         
   2   3  49         12.38         24.51         2.51 o                         
   3   3  49          6.73         29.43         2.37 o                         
   4   3  49          5.65         18.90         5.28 o                         
   5   3  49          1.02          5.94         4.62 o                         
   0   4  49        367.41        373.87        10.85 o                         
   1   4  49        290.83        354.80         9.06 o                         
   2   4  49         89.53        114.21         5.14 o                         
   3   4  49        249.15        290.34        13.86 o                         
   0   0  50          8.22         93.38         7.92 o                         
   1   0  50       3131.04       3363.43        46.54 o                         
   2   0  50         22.31         14.70         2.82 o                         
   3   0  50        925.90        900.18        16.76 o                         
   4   0  50         16.93         24.69         3.34 o                         
   5   0  50         11.00         21.45         5.61 o                         
   1   1  50        694.15        806.57         9.25 o                         
   2   1  50          7.59         18.87         1.84 o                         
   3   1  50         11.95         25.36         2.39 o                         
   4   1  50          7.06         15.23         2.14 o                         
   5   1  50        164.75        172.54        11.88 o                         
   0   2  50        292.45        352.58         7.88 o                         
   1   2  50          0.00          8.54         1.91 o                         
   2   2  50         39.66         53.93         2.74 o                         
   3   2  50          7.78         17.43         1.94 o                         
   4   2  50        413.24        507.49        12.05 o                         
   5   2  50         22.85         17.82         5.61 o                         
   1   3  50         13.02         20.69         2.24 o                         
   2   3  50         20.79         36.31         2.75 o                         
   3   3  50        151.90        188.05        12.21 o                         
   0   4  50        514.35        557.33        20.46 o                         
   1   4  50         35.01         64.37         5.35 o                         
   2   4  50        104.38        127.37         9.57 o                         
   1   1  51        571.14        723.60         8.80 o                         
   2   1  51          1.35          5.99         1.51 o                         
   3   1  51          8.71          9.74         1.88 o                         
   4   1  51        334.57        333.64         9.20 o                         
   5   1  51         50.71        107.90        11.22 o                         
   0   2  51         76.08        121.87         4.77 o                         
   1   2  51        240.37        245.97         6.18 o                         
   2   2  51         30.54         49.23         3.02 o                         
   3   2  51         13.72         28.58         2.67 o                         
   4   2  51         58.72         73.25         9.57 o                         
   1   3  51        376.54        422.74        16.33 o                         
   2   3  51        457.34        495.22        18.15 o                         
   1   4  51        659.29        746.95        17.65 o                         
   0   0  52         99.23        156.13         7.93 o                         
   1   0  52         27.41         54.13        12.54 o                         
   2   0  52          6.16          5.46         2.81 o                         
   3   0  52          6.11         11.55         3.50 o                         
   4   0  52        780.11       1001.69        31.35 o                         
   1   1  52        192.50        232.15         4.98 o                         
   2   1  52        138.73        163.69         5.07 o                         
   3   1  52        133.14        159.23         6.35 o                         
   4   1  52         79.88         98.01         7.35 o                         
   0   2  52          0.68         10.80         2.70 o                         
   1   2  52          2.06         14.49         3.18 o                         
   2   2  52        243.51        258.49         9.53 o                         
   1   3  52          0.62         19.66         3.65 o                         
   1   1  53        153.91        201.70         6.06 o                         
   2   1  53        363.51        405.29        12.78 o                         
   3   1  53        336.88        452.09        13.51 o                         
   4   1  53        100.47        133.31        10.89 o                         
   0   2  53        113.51        119.36         6.75 o                         
   1   2  53          0.56          8.24         3.24 o                         
   2   2  53        344.58        510.07        19.14 o                         
   0   0  54          1.22         68.96         8.25 o                         
   1   0  54          0.46          4.29         4.62 o                         
   3   0  54         15.13         24.42         6.60 o                         
   1   1  54         11.31         33.00         6.93 o                         
   2   1  54         42.74         56.10         7.92 o                         
   0   2  54         36.21         62.36         7.92 o                         
   2   1  55        137.06        147.83        11.88 o                         
                                                                                
